# Supplementary material for: The pH-Responsive PacC Transcription Factor of Aspergillus fumigatus Governs Epithelial Entry and Tissue Invasion during Pulmonary Aspergillosis
Source: PLoS Pathog. 2014 Oct 16;10(10):e1004413. doi: 10.1371/journal.ppat.1004413 (PMC4199764; doi:10.1371/journal.ppat.1004413)
Supplement: Dataset S1 — Temporal analysis of A. fumigatus gene expression during initiation of murine pulmonary aspergillosis. Differentially-expressed genes (log2 ratios ≥ +/− 1.5 relative to ungerminated spores) were categorised as INVARIANT UP/DOWN (differentially expressed at all time points of analysis), EARLY UP/DOWN (differentially expressed at any or all of 4, 8 and 12 hours post-infection) and LATE UP/DOWN (differentially expressed at either or both of 12 and 16 hours post-infection). Functional analysis of differentially-expressed gene cohorts was implemented by DAVID (http://david.abcc.ncifcrf.gov/). (XLSX) [file ppat.1004413.s001.xlsx]

## Sheet: INVARIANT UP
ORF	4 HOURS	8 HOURS	12 HOURS	16 HOURS	ANNOTATION
AFUA_2G02090	2.55873	3.02582	3.70893	4.20059	methylated-DNA-protein-cysteine methyltransferase
AFUA_6G11390	1.65356	2.0681	2.02511	2.27491	1,3-beta-glucanosyltransferase Gel2
AFUA_2G05340	1.88057	2.27365	2.82343	2.71168	1,3-beta-glucanosyltransferase, putative
AFUA_5G02590	1.94852	2.53746	1.99118	3.47559	20S cyclosome subunit (Cut9/Cdc16), putative
AFUA_3G00740	3.1107	2.96716	2.92359	3.11917	2-dehydropantoate 2-reductase, putative
AFUA_1G14350	3.70544	3.60077	3.70247	3.42554	2-deoxy-D-gluconate 3-dehydrogenase, putative
AFUA_5G09600	2.1442	2.94718	1.82921	2.10449	2-nitropropane dioxygenase family oxidoreductase, putative
AFUA_4G10370	3.09194	3.03053	2.97058	3.12139	3-demethylubiquinone-9 3-methyltransferase
AFUA_3G03860	5.38847	5.49322	6.49455	5.07415	3-hydroxyacyl-CoA dehydrogenase, putative
AFUA_6G11020	2.28016	2.56676	2.01207	1.67518	3-hydroxyisobutyrate dehydrogenase
AFUA_1G15780	2.8122	2.40392	2.3487	2.60138	3-isopropylmalate dehydrogenase
AFUA_6G13590	3.55306	3.72034	3.1813	2.96221	3-isopropylmalate dehydrogenase
AFUA_1G14380	2.97381	3.37056	2.34109	3.23765	3-ketoacyl-acyl carrier protein reductase
AFUA_4G10950	1.94999	2.03707	2.24341	1.88592	3-ketoacyl-coA thiolase peroxisomal A precursor
AFUA_4G11500	2.69892	2.5003	3.24836	2.58143	3-ketosteroid reductase
AFUA_6G11210	2.31502	2.7025	2.67758	2.39113	3-oxoacyl-(acyl-carrier-protein) reductase
AFUA_1G05630	2.65987	2.73165	2.56697	2.60494	40s ribosomal protein s3
AFUA_6G00240	2.14919	2.92843	2.84869	3.63441	4-hydroxyphenylpyruvate dioxygenase, putative
AFUA_6G14310	1.80385	2.28153	3.07733	2.76451	5'-nucleotidase, putative
AFUA_6G14330	4.22505	4.53308	5.4962	5.13976	5-oxo-L-prolinase, putative
AFUA_5G09970	1.9073	2.02793	3.10981	2.65013	67 kDa myosin-cross-reactive antigen family protein
AFUA_1G12690	3.69781	4.51187	4.42222	4.63454	ABC multidrug transporter Mdr4
AFUA_3G03430	4.99458	5.66337	6.98061	6.08302	ABC multidrug transporter SitT, putative
AFUA_1G16880	2.20431	2.62018	2.84581	3.07788	ABC multidrug transporter, putative
AFUA_3G03670	2.8804	5.58624	5.21286	5.64786	ABC multidrug transporter, putative
AFUA_1G10120	1.73621	1.81742	2.87013	2.76162	ABC transporter permease protein
AFUA_3G07620	2.82357	2.91046	3.82193	3.62107	ABC1 domain protein
AFUA_2G14600	2.92043	2.94492	3.59658	3.20421	ab-hydrolase associated lipase family
AFUA_8G05220	1.84379	2.19642	3.1926	2.73666	acetamidase-A
AFUA_6G02910	2.66635	2.1302	2.3319	2.66152	acetylglutamate kinase, putative
AFUA_2G11490	2.19096	2.22655	3.0768	3.29069	acetylglutamate synthase
AFUA_8G05690	3.1995	3.74182	3.59357	3.9954	acetyltransferase, GNAT family family
AFUA_1G12050	2.40314	2.69599	2.09191	2.47373	acetyltransferase, GNAT family family
AFUA_6G07920	2.27366	2.5534	3.64777	2.81048	acetyltransferase, GNAT family family
AFUA_8G01250	2.42522	2.73701	2.37997	3.20373	acetyltransferase, GNAT family family
AFUA_7G00850	2.32567	4.15243	3.76819	4.74486	acetyltransferase, GNAT family, putative
AFUA_1G16480	4.08592	3.97983	5.15325	4.22211	acid phosphatase, putative
AFUA_4G06640	3.33739	5.19219	6.84981	5.96655	acid sphingomyelinase
AFUA_2G14270	2.77299	3.2314	3.68715	3.94383	actin-binding protein, putative
AFUA_2G11060	2.15494	2.87854	2.62059	2.3489	Acyl CoA binding protein family
AFUA_5G06500	3.11702	3.62354	3.41798	3.4256	acyl-CoA dehydrogenase family protein
AFUA_2G07780	3.34687	3.8434	3.44402	4.16172	acyl-CoA synthetase, putative
AFUA_1G13240	2.22573	2.77071	4.12223	3.57224	adenosine deaminase, putative
AFUA_1G10820	2.61834	2.65069	2.48766	2.64177	adenylylsulfate kinase
AFUA_4G11330	2.21707	1.67711	3.03566	2.13779	Aha1 domain family
AFUA_7G02070	2.24635	2.04343	3.53286	3.14428	AIF-like mitochondrial oxidoreductase (Nfrl), putative
AFUA_2G14930	2.62022	3.08772	2.46865	2.99549	alanine racemase
AFUA_2G04590	4.1332	3.91074	3.63954	3.85358	alcohol dehydrogenase, putative
AFUA_3G01490	1.71364	1.86273	2.18556	3.71159	alcohol dehydrogenase, putative
AFUA_4G08600	2.86981	3.07923	2.67592	2.38132	aldehyde dehydrogenase, putative
AFUA_4G01550	2.61197	4.24026	4.59219	3.93731	aldehyde dehydrogenase, putative
AFUA_2G17460	1.76183	2.97916	4.16614	3.29424	aldehyde dehydrogenase, putative
AFUA_2G00720	2.56595	4.33607	5.39645	4.7705	aldehyde dehydrogenase, putative
AFUA_5G01910	1.59145	1.92061	2.65777	1.97257	aldo-keto reductase (AKR), putative
AFUA_7G00700	4.1169	3.781	4.64244	4.09616	aldo-keto reductase (AKR13), puatative
AFUA_3G05740	2.33675	2.77916	3.22048	2.57803	aldose 1-epimerase, putative
AFUA_3G14030	4.15525	4.80414	4.87368	5.53023	alkaline phosphatase
AFUA_6G08710	3.42641	4.5085	4.05647	4.70276	alkaline phosphatase, putative
AFUA_2G03830	3.46466	4.92287	4.67723	5.04715	allergen Asp F4
AFUA_4G06670	2.77901	3.69706	3.18965	3.55783	allergen Asp F7
AFUA_3G02940	5.54349	6.23747	6.84992	5.51593	allergen, putative
AFUA_5G01440	1.70172	2.43537	2.42483	2.52644	allergen, putative
AFUA_3G02280	3.98184	4.14862	4.97189	3.978	alpha,alpha-trehalose glucohydrolase, putative
AFUA_2G04020	1.54986	2.23059	3.42021	2.5671	alpha,alpha-trehalose phosphate synthase subunit, putative
AFUA_1G03890	2.525	2.55649	3.57093	3.33628	alpha/beta hydrolase, putative
AFUA_6G11570	3.1568	3.1519	3.25293	3.55781	alpha/beta hydrolase, putative
AFUA_5G02310	2.68857	2.81201	1.78696	2.93407	alpha/beta hydrolase, putative
AFUA_5G10520	2.25044	2.64852	3.49863	3.64327	alpha-1,2-mannosidase family protein
AFUA_1G10790	2.06325	2.1971	3.26389	3.50524	alpha-1,2-mannosidase family protein, putative
AFUA_7G04720	3.06988	3.76529	4.76242	4.60237	alpha-1,2-mannosidase, putative
AFUA_6G13760	3.62725	4.3167	4.67599	4.61814	alpha-1,2-mannosidase, putative subfamily
AFUA_4G12900	2.67591	2.98098	2.17896	2.82023	alpha-1,6-mannosyltransferase subunit (Ecm39), putative
AFUA_4G11240	2.3254	2.07557	2.13837	2.67458	alpha-aminoadipate reductase large subunit, putative
AFUA_1G15150	1.87226	2.36837	3.2705	3.03697	alpha-amylase (amyE)
AFUA_3G00900	4.64707	5.49745	6.10766	5.57537	alpha-amylase AmyA
AFUA_4G10150	4.85438	6.19679	5.79068	5.17748	alpha-glucosidase
AFUA_1G16250	5.66777	6.21357	7.82697	6.26595	alpha-glucosidase B
AFUA_1G17170	5.13143	5.384	7.74985	6.86563	alpha-ketoglutarate-dependent taurine dioxygenase
AFUA_3G08200	2.14252	2.56408	3.1565	2.13968	alpha-mannosidase
AFUA_5G09140	3.80149	3.45141	3.70572	3.47805	amidase, putative
AFUA_3G09710	1.92583	2.54078	1.59184	1.84592	amino acid permease
AFUA_2G08800	2.52054	3.83823	3.30271	3.56088	amino acid permease (Dip5), putative
AFUA_8G00840	3.96705	4.09004	4.15541	4.28383	amino acid permease, putative
AFUA_3G00650	1.79539	2.88793	4.19885	3.71107	aminopeptidase Y, putative
AFUA_8G01580	3.1611	3.49276	2.97127	4.38988	aminotransferase, classes I and II family
AFUA_6G00290	2.42802	4.97015	5.20519	5.50363	aminotransferase, putative
AFUA_6G03640	3.63076	4.15165	4.53746	3.70342	aminotransferase, putative
AFUA_3G09390	1.6956	2.27716	2.61371	2.27063	AMMECR1
AFUA_8G06700	2.54141	3.59538	2.7367	3.01128	annexin ANXC3.1
AFUA_3G07020	1.67482	3.18622	2.54043	3.64274	annexin ANXC4
AFUA_6G12580	2.91936	2.9075	2.41875	2.63994	anthranilate synthase component I
AFUA_4G09320	5.28868	4.71159	7.77154	6.31468	antigenic dipeptidyl-peptidase Dpp4
AFUA_8G01710	5.52955	5.89857	6.87534	6.81282	antigenic thaumatin domain protein, putative
AFUA_5G08120	3.60713	4.83439	5.25953	5.649	arginine biosynthesis bifunctional protein ArgJ
AFUA_3G07790	3.05843	2.78495	2.33465	2.9381	argininosuccinate lyase
AFUA_2G04310	2.34709	2.24084	2.50054	2.73944	argininosuccinate synthase
AFUA_8G05860	2.72405	3.07142	3.29811	3.46942	aromatic amino acid and leucine permease
AFUA_1G13330	3.3671	3.10563	2.96485	2.89433	Arp2/3 complex subunit (Arp2), putative
AFUA_6G13400	3.77476	4.64156	4.91003	4.63948	arsenate reductase (Arc2), putative
AFUA_5G12940	1.9389	3.46937	4.16273	3.65325	arylsulfatase, putative
AFUA_3G09630	2.63349	2.77833	3.05632	2.77613	asparaginyl-tRNA synthetase
AFUA_4G10410	2.81685	3.38087	2.27988	3.22861	aspartate aminotransferase, putative
AFUA_3G10890	2.84009	3.13355	3.89958	3.925	ATP dependent RNA helicase (Dbp8), putative
AFUA_7G04500	2.96824	2.95461	3.09995	3.06046	ATP phosphoribosyltransferase
AFUA_1G16700	2.53884	3.52688	3.13192	4.00631	beta galactosidase, putative
AFUA_6G08700	3.01217	4.06807	6.23595	4.76513	beta glucosidase, putative
AFUA_6G14180	2.23301	2.68209	1.88338	2.0395	beta-1,4-mannosyltransferase (Alg1), putative
AFUA_6G12670	3.70446	3.58607	3.39265	4.45068	beta-alanine synthase, putative
AFUA_2G01240	3.36608	2.25688	2.76409	2.61156	beta-D-fructofuranoside fructohydrolase
AFUA_7G06140	2.58554	6.62729	7.55214	5.46108	beta-D-glucoside glucohydrolase
AFUA_1G14170	1.87346	1.78293	2.63812	2.13	beta-galactosidase, putative
AFUA_5G14550	2.98128	3.73603	4.38484	4.10013	beta-galactosidase, putative
AFUA_5G07190	3.05136	3.67368	4.31352	4.51891	beta-glucosidase
AFUA_6G03570	3.40075	4.28937	4.79592	4.59605	beta-glucosidase 3
AFUA_6G14490	2.07058	4.55116	4.26332	4.27655	beta-glucosidase, putative
AFUA_5G07500	2.21767	2.05857	2.74438	2.14457	beta-lactamase
AFUA_5G09790	3.10484	3.83027	3.27934	3.76477	beta-lactamase
AFUA_3G11780	3.03758	3.76646	3.7111	3.692	beta-N-acetylglucosaminidase, putative
AFUA_2G00640	3.91808	4.98937	4.03024	4.39294	beta-N-hexosaminidase, putative
AFUA_8G01670	3.07008	3.23975	3.50069	3.56027	bifunctional catalase-peroxidase Cat2
AFUA_2G04570	4.71578	5.05214	5.2953	5.23792	BNR/Asp-box repeat domain protein
AFUA_7G06430	2.04765	1.99085	2.64667	2.06236	BNR/Asp-box repeat domain protein
AFUA_7G01520	2.83486	2.73589	4.37533	3.69413	BolA domain protein
AFUA_1G01680	3.19416	3.33741	3.50064	3.83168	branched-chain amino acid aminotransferase
AFUA_1G05720	1.76814	2.04423	1.69486	1.65298	c-14 sterol reductase
AFUA_1G02860	1.8926	2.0032	2.3721	3.0314	C2H2 transcription factor, putative
AFUA_2G17400	1.94462	2.08569	4.24557	3.41418	C-3 sterol dehydrogenase/C-4 decarboxylase
AFUA_8G02440	4.26038	5.80216	7.20297	6.29707	C-4 methyl sterol oxidase, putative
AFUA_2G17660	2.33147	3.10373	5.06869	3.90639	C4-dicarboxylate transporter/malic acid transport protein, putative
AFUA_1G15680	2.66371	3.95614	3.14098	4.44414	C6 finger domain protein, putative
AFUA_4G10160	1.93824	3.70317	3.88804	3.6657	C6 transcription factor (AmyR), putative
AFUA_7G05080	3.10694	3.71864	3.33017	2.90247	C6 transcription factor, putative
AFUA_1G17150	2.08511	3.57718	2.58154	3.09502	C6 transcription factor, putative
AFUA_2G05360	3.48267	2.5431	2.36242	2.62278	C6 transcription factor, putative
AFUA_5G14530	3.67179	4.37641	5.0044	4.45255	C6 transcription factor, putative
AFUA_5G09990	1.64829	2.425	4.15276	2.41547	C6 transcription factor, putative
AFUA_8G06460	1.95385	3.3362	3.08784	3.69733	C6 transcription factor, putative
AFUA_2G04600	2.906	3.18408	3.20638	3.39744	C6 transcription factor, putative
AFUA_2G05310	2.42226	2.67475	1.88606	2.77386	C6 transcription factor, putative
AFUA_8G07180	1.71793	1.83303	3.18307	2.66521	C6 transcription factor, putative
AFUA_3G09240	2.43651	2.30824	2.7385	3.0804	CAIB/BAIF family enzyme
AFUA_4G12850	2.9514	2.9415	2.88086	3.0327	calnexin
AFUA_4G13250	3.0055	3.1782	4.46956	4.27846	Calponin homology (CH) domain protein
AFUA_1G05300	1.98192	2.10359	2.5739	2.09323	capsular associated protein, putative
AFUA_5G07560	2.45166	2.19504	4.20123	3.19494	capsular associated protein, putative
AFUA_5G09400	4.31643	5.02245	4.64665	4.34826	carbonyl reductase, putative
AFUA_3G03600	1.58804	2.73328	2.92672	3.83126	carboxyl esterase A
AFUA_2G09450	2.65882	4.14978	2.8016	3.47372	carboxylic acid transport protein
AFUA_1G03080	1.71078	2.07175	2.60079	2.72913	carboxylic ester hydrolase (Ppe1), putative
AFUA_5G07330	2.21859	3.70145	3.21711	3.66753	carboxypeptidase S1, putative
AFUA_5G06530	1.98773	1.9342	2.60421	2.9979	CDP-diacylglycerol-glycerol-3-phosphate 3-phosphatidyltransferase
AFUA_4G11160	2.66595	3.01254	2.85701	3.11103	cell division control protein 31
AFUA_4G11400	3.83286	4.07004	4.39677	3.98658	cell surface receptor/MFS transporter (FLVCR), putative
AFUA_2G05150	2.86857	5.46877	6.18358	5.79409	cell wall galactomannoprotein Mp2
AFUA_8G05610	4.88989	6.08642	6.46995	6.16896	cell wall glucanase (Scw11), putative
AFUA_1G16190	2.11084	2.70141	2.06524	2.51901	cell wall glucanase Crf1
AFUA_6G02940	1.9001	2.25223	1.99093	2.29043	chitin synthase activator (Chs3), putative
AFUA_5G02940	3.96595	3.11966	4.40855	3.48033	choline transport protein Ctr, putative
AFUA_1G06940	2.93904	3.5011	3.71719	3.85847	chorismate synthase
AFUA_1G07320	2.39901	2.34574	2.66434	2.65423	chromosome segregation protein (SepB), putative
AFUA_5G04230	2.54188	2.14029	2.04428	2.05349	citrate synthase, eukaryotic
AFUA_5G03760	3.41352	4.71547	4.58432	4.17688	class III chitinase ChiA1
AFUA_3G11280	2.36829	3.00345	2.6368	2.79443	class V chitinase, putative
AFUA_3G09720	1.97207	2.33659	1.80578	1.9215	cleavage and polyadenylylation specificity factor, putative
AFUA_2G07840	1.95459	3.65192	3.87912	3.01312	competence/damage-inducible protein CinA, putative
AFUA_3G12790	3.45312	3.11437	5.36318	4.70643	conserved glutamic acid-rich protein
AFUA_5G13110	1.79563	1.9612	2.20805	1.9389	conserved hypothetical protein
AFUA_4G06860	3.59154	4.50718	5.54951	4.98596	conserved hypothetical protein
AFUA_5G03110	2.77205	3.96482	2.72113	3.71481	conserved hypothetical protein
AFUA_5G02460	2.37414	2.28942	3.42897	3.09337	conserved hypothetical protein
AFUA_3G08870	2.04367	2.63258	2.83464	3.51253	conserved hypothetical protein
AFUA_5G01770	2.08578	2.76303	2.44069	2.2454	conserved hypothetical protein
AFUA_4G09330	2.82334	4.25364	5.00845	3.83939	conserved hypothetical protein
AFUA_2G16380	2.22315	2.2754	2.46028	2.14102	conserved hypothetical protein
AFUA_1G15210	2.999	2.9984	3.03472	2.79069	conserved hypothetical protein
AFUA_3G07310	3.18811	4.35155	5.98438	4.77334	conserved hypothetical protein
AFUA_1G12190	3.4158	3.91247	4.38041	3.7751	conserved hypothetical protein
AFUA_1G17480	2.65671	4.08961	3.19549	4.24413	conserved hypothetical protein
AFUA_4G11470	2.6761	2.92733	3.41988	3.4	conserved hypothetical protein
AFUA_8G04700	3.31631	5.02348	3.03537	4.97225	conserved hypothetical protein
AFUA_5G10740	2.57718	3.06733	3.56216	3.24383	conserved hypothetical protein
AFUA_2G01300	2.54301	3.76485	3.00168	4.05327	conserved hypothetical protein
AFUA_4G07320	1.95542	2.44786	3.0767	3.20044	conserved hypothetical protein
AFUA_3G10680	2.49052	3.66885	4.45023	4.03476	conserved hypothetical protein
AFUA_3G02250	1.7207	3.47113	5.24516	4.85925	conserved hypothetical protein
AFUA_8G01810	2.16749	2.67669	3.74196	2.41614	conserved hypothetical protein
AFUA_8G06770	3.32717	3.94352	3.14849	3.27713	conserved hypothetical protein
AFUA_4G11680	1.98204	2.1414	2.37819	2.1208	conserved hypothetical protein
AFUA_2G13740	2.43581	2.86798	2.37667	2.60474	conserved hypothetical protein
AFUA_3G00960	3.9531	5.19478	5.68832	5.20835	conserved hypothetical protein
AFUA_1G06110	2.0236	1.92224	1.75796	2.10486	conserved hypothetical protein
AFUA_4G10230	2.08459	2.77371	2.79124	3.28375	conserved hypothetical protein
AFUA_4G07310	2.12188	2.75404	3.46484	2.84364	conserved hypothetical protein
AFUA_2G17320	3.40688	4.92616	4.48113	4.2116	conserved hypothetical protein
AFUA_8G04380	2.52981	2.96103	3.88461	3.44513	conserved hypothetical protein
AFUA_5G01880	2.23063	2.85425	2.83127	3.03882	conserved hypothetical protein
AFUA_1G05280	3.31417	3.73972	3.3277	3.59388	conserved hypothetical protein
AFUA_1G05820	2.08886	2.33194	3.06253	2.66773	conserved hypothetical protein
AFUA_5G06560	2.08464	2.38752	2.811	3.0429	conserved hypothetical protein
AFUA_2G13580	1.80785	2.35426	1.65366	1.87814	conserved hypothetical protein
AFUA_6G12180	2.69802	2.48851	4.06468	3.01385	conserved hypothetical protein
AFUA_6G11420	2.79371	4.3543	4.7994	3.30722	conserved hypothetical protein
AFUA_2G00880	2.05998	3.4744	5.23411	3.77201	conserved hypothetical protein
AFUA_4G11100	3.08897	3.05605	3.31711	3.03183	conserved hypothetical protein
AFUA_3G10390	2.28758	2.47347	2.58178	2.6389	conserved hypothetical protein
AFUA_1G10900	2.19029	3.43661	2.7246	3.48562	conserved hypothetical protein
AFUA_1G05940	3.84423	4.22365	4.70269	4.62076	conserved hypothetical protein
AFUA_6G10080	3.56133	4.10151	4.4643	4.58675	conserved hypothetical protein
AFUA_3G01480	1.91216	2.38003	2.50049	3.61179	conserved hypothetical protein
AFUA_5G06960	2.52753	2.71332	2.50156	2.54944	conserved hypothetical protein
AFUA_2G14220	2.69896	2.50632	3.19895	3.10379	conserved hypothetical protein
AFUA_2G01690	1.83543	2.72305	2.97838	2.74125	conserved hypothetical protein
AFUA_1G04760	1.68918	2.54601	1.99272	2.22694	conserved hypothetical protein
AFUA_8G02030	3.42503	4.28519	4.44368	4.77294	conserved hypothetical protein
AFUA_1G13230	2.0184	3.28709	4.72169	4.4776	conserved hypothetical protein
AFUA_2G12760	2.20954	2.51595	2.89683	2.98463	conserved hypothetical protein
AFUA_1G15220	1.90862	2.64596	2.17974	2.96582	conserved hypothetical protein
AFUA_1G05810	2.25792	2.59801	3.04007	3.39631	conserved hypothetical protein
AFUA_5G02550	1.97418	2.34174	3.00303	2.64703	conserved hypothetical protein
AFUA_3G00660	2.27774	2.54423	3.78769	4.01708	conserved hypothetical protein
AFUA_6G12230	3.04216	3.4194	4.03517	3.82982	conserved hypothetical protein
AFUA_6G13840	2.7768	3.16488	3.40214	3.4284	conserved hypothetical protein
AFUA_3G12460	2.17225	3.0083	3.25044	2.73217	conserved hypothetical protein
AFUA_5G07180	2.58455	2.99621	3.80507	3.1749	conserved proline-glicine rich protein
AFUA_3G00680	3.30619	3.67018	2.37388	2.72264	copper amine oxidase
AFUA_3G14590	2.2671	3.3129	2.99997	3.00283	copper amine oxidase
AFUA_4G12620	1.89955	2.22486	2.39156	2.88737	copper-transporting ATPase, putative
AFUA_4G00930	1.62799	2.05564	2.35861	2.65525	CorA family metal ion transporter, putative
AFUA_5G00680	2.19156	3.03665	3.32172	3.36585	CRAL/TRIO domain protein
AFUA_7G06760	2.92884	2.76966	2.72048	3.60355	CRAL/TRIO domain protein
AFUA_2G03730	1.89055	3.12346	2.00275	1.80806	Ctr copper transporter family protein
AFUA_2G02140	1.83442	2.06756	3.20001	2.63358	CUE domain protein, putative
AFUA_7G01590	2.74709	2.50787	2.18596	2.675	cystathionine gamma-synthase
AFUA_2G13010	1.63623	1.85119	2.2428	2.22627	cytochrome c oxidase polypeptide vib
AFUA_5G10560	3.03154	3.21122	3.42207	3.21307	cytochrome c oxidase subunit V
AFUA_5G02750	1.85645	2.33711	2.11547	1.99479	cytochrome c oxidase subunit Va, putative
AFUA_1G02070	2.77214	2.48041	1.82088	2.2017	cytochrome c1, heme protein precursor
AFUA_1G01690	2.48714	4.3448	4.30684	4.54659	cytochrome P450 alkane hydroxylase, putative
AFUA_5G01710	3.01243	2.28494	4.24409	3.71783	cytochrome P450 phenylacetate 2-hydroxylase, putative
AFUA_3G03450	2.41787	3.38827	3.52569	4.12244	cytochrome P450 pisatin demethylase, putative
AFUA_1G11390	2.45275	3.02568	2.33366	3.02434	cytochrome P450, putative
AFUA_2G04390	2.66838	2.92658	3.17773	2.86955	cytomegalovirus gH-receptor family protein, putative
AFUA_2G05650	2.0088	2.26399	2.59072	2.32325	cytoplasmic asparaginyl-tRNA synthetase, putative
AFUA_5G11810	1.5882	2.90042	3.37846	3.80014	cytoplasmic dynein heavy chain
AFUA_2G07810	3.67009	3.82708	4.42265	4.11903	cytosolic hydroxymethyltransferase, putative
AFUA_2G04490	3.64595	4.46431	4.79772	4.79961	D-3-phosphoglycerate dehydrogenase
AFUA_5G08900	1.56623	1.93162	1.66677	2.14026	D-arabinitol dehydrogenase ArbD, putative
AFUA_4G06940	1.70968	1.9326	1.6647	1.91405	Des-1 protein
AFUA_3G07140	4.67847	3.60169	5.97737	5.44233	developmental regulator FluG
AFUA_2G05810	3.29619	3.28997	4.22647	3.66208	dienelactone hydrolase
AFUA_8G05040	3.66184	4.64585	4.07905	4.21052	dihydrodipicolinate synthetase family protein
AFUA_4G08690	2.05005	2.10997	2.14939	2.62605	dihydrodipicolinate synthetase family protein
AFUA_2G08890	2.05282	1.76091	2.00173	1.58576	dihydrofolate reductase
AFUA_8G00850	4.6173	5.23338	5.77057	5.39425	dihydroorotase, homodimeric type
AFUA_2G11010	3.8162	4.38475	5.33936	4.25441	dihydroorotate reductase PyrE, putative
AFUA_5G12690	4.03315	4.00612	4.64408	4.35204	dihydroxyacetone kinase (DakA), putative
AFUA_1G07520	3.00438	3.32651	2.82832	2.27153	dimeric dihydrodiol dehydrogenase, putative
AFUA_3G07850	3.17781	3.31625	3.69045	4.24999	dipeptidyl aminopeptidase Ste13
AFUA_4G07130	2.60752	2.49334	2.38543	2.3326	diphosphomevalonate decarboxylase
AFUA_6G10090	4.11979	4.22789	5.23286	4.15819	D-isomer specific 2-hydroxyacid dehydrogenase family protein
AFUA_1G05320	2.34093	2.92366	3.06428	2.64062	disulfide isomerase, putative
AFUA_2G01280	3.47357	2.93626	3.73475	3.54356	D-mandelate dehydrogenase, putative
AFUA_6G08110	2.35908	2.71456	3.1384	3.15989	DNA (apurinic or apyrimidinic site) lyase, endon uclease
AFUA_3G09850	2.75389	3.42864	3.82753	3.656	DNA mismatch repair protein Msh2, putative
AFUA_2G10730	2.96721	4.08365	3.88396	4.02336	DNA polymerase alpha catalytic subunit, putative
AFUA_3G09560	1.99666	2.49895	2.87346	2.28564	DNA polymerase epsilon, catalytic subunit A/POL2, putative
AFUA_6G08170	1.80939	2.05388	3.15394	3.02294	DNA polymerase V, putative
AFUA_4G12670	2.20922	2.74674	2.03514	2.38841	DNA repair protein rad1, putative
AFUA_2G09060	3.46785	4.38855	3.21382	4.59492	DNA replication licensing factor Mcm4, putative
AFUA_2G10140	1.72726	2.45036	2.4648	2.54938	DNA replication licensing factor Mcm7, putative
AFUA_4G06800	2.29143	2.47149	2.67655	2.54281	DNA-3-methyladenine glycosylase, putative
AFUA_2G16170	2.3483	2.33291	2.53733	2.26442	DNA-directed RNA polymerase III RPC4, putative
AFUA_2G08300	3.53414	3.28266	3.0727	2.25251	DnaJ domain protein, putative
AFUA_2G16360	3.26712	3.18506	4.34591	3.76694	DRAP deaminase (Rib2), putative
AFUA_6G12910	1.62561	3.07078	2.52994	2.85772	dsDNA-dependent ATPase (Rad54), putative
AFUA_5G07620	4.53287	5.3797	6.39404	6.04187	DUF1212 domain membrane protein
AFUA_5G13060	2.2289	2.14791	2.51533	2.84301	DUF1275 domain protein
AFUA_2G09070	2.59109	3.84139	4.58213	3.88261	DUF221 domain protein, putative
AFUA_5G01820	1.78301	2.15622	2.28998	2.11247	DUF221 domain protein, putative
AFUA_1G13960	2.82258	3.17817	3.24921	3.88848	DUF292 domian protein
AFUA_3G02220	1.71713	2.68513	3.24395	2.50932	DUF427 domain protein
AFUA_3G01340	1.7096	2.72305	2.4681	2.05499	DUF636 domain protein
AFUA_5G06910	4.2488	5.58706	6.87518	5.82897	DUF636 domain protein
AFUA_3G10850	2.07723	2.02323	2.74913	2.67331	DUF821 domain protein
AFUA_8G06560	1.8064	3.78306	3.17683	3.89475	DUF895 domain membrane protein
AFUA_1G02890	4.04384	4.83971	5.78907	5.25079	dUTPase (Dut), putaive
AFUA_3G10720	2.19456	2.30433	2.89507	2.89649	dynactin Arp1 p62 subunit RO2
AFUA_2G13450	2.56363	3.52137	2.96014	3.30229	dynactin, putative
AFUA_1G02540	2.17753	2.7955	2.91601	3.09752	EF hand domain protein
AFUA_8G07080	2.25581	6.10291	7.14456	6.02796	elastinolytic metalloproteinase Mep
AFUA_3G09140	2.93704	4.41452	3.78549	4.7865	endo 1,5-alpha-arabinase
AFUA_3G07890	3.1354	4.65909	3.89195	4.04352	endo alpha-1,4 polygalactosaminidase, putative
AFUA_7G01540	2.2654	1.93614	2.82418	2.35628	endo-1,4-beta-glucanase
AFUA_2G14490	1.65011	4.76243	4.83507	5.0333	endoglucanase, putative
AFUA_1G01540	2.26995	5.02144	5.91802	5.26449	Endonuclease/Exonuclease/phosphatase family family
AFUA_1G11470	1.87328	2.22909	2.35002	2.2567	endosomal cargo receptor (P24), putative
AFUA_3G14380	1.92663	2.9394	2.97028	2.64311	endosomal sorting complex protein TSG101, putative
AFUA_6G06770	2.2254	2.12947	2.1617	2.03191	enolase
AFUA_2G10650	2.58437	2.85036	2.42052	2.46137	enoyl-CoA hydratase
AFUA_3G03410	6.59851	7.29131	7.8632	7.15529	enoyl-CoA hydratase/isomerase family protein
AFUA_2G14850	3.33784	3.77417	4.35361	4.52208	enoyl-CoA hydratase/isomerase family protein
AFUA_5G08810	3.3682	3.69924	5.60199	5.02308	epoxide hydrolase, putative
AFUA_3G09280	2.62157	2.82157	2.792	3.15486	eukaryotic translation initiation factor 3 subunit EifCk, putative
AFUA_8G02530	2.06834	2.57845	3.09825	3.04321	extracellular lipase, putative
AFUA_8G07090	4.49816	5.3389	6.91941	6.50144	extracellular proline-serine rich protein
AFUA_3G07870	4.76041	5.77028	6.63896	5.93549	extracellular serine-rich protein
AFUA_5G10010	3.03929	4.52603	5.34126	4.89733	extracellular serine-threonine rich protein
AFUA_3G02360	2.71842	3.43101	3.17104	2.78132	FAD dependent oxidoreductase superfamily
AFUA_5G13940	1.78622	2.45193	3.12283	3.26641	FAD dependent oxidoreductase superfamily
AFUA_8G05850	3.43039	4.03262	4.94688	4.21805	FAD dependent oxidoreductase superfamily
AFUA_7G05070	4.67803	4.40609	5.16712	4.7586	FAD dependent oxidoreductase, putative
AFUA_3G08850	1.83953	2.15853	1.86801	2.09714	FAD dependent sulfhydryl oxidase Erv1, putative
AFUA_7G04690	1.75284	1.89972	2.34334	2.04204	FAD dependent sulfhydryl oxidase Erv2, putative
AFUA_3G09220	2.55598	2.73314	2.44962	2.28723	fatty acid hydroxylase, putative
AFUA_3G01810	2.22359	2.08587	2.29701	2.5388	F-box domain protein
AFUA_2G04520	2.59754	3.02373	4.02457	3.26901	Fe-containing alcohol dehydrogenase, putative
AFUA_1G17270	1.63552	3.1066	3.66751	3.63879	ferric-chelate reductase (Fre2), putative
AFUA_6G13750	5.18811	6.59987	7.17609	6.35091	ferric-chelate reductase, putative
AFUA_1G04130	3.3805	3.91787	4.62487	4.10307	FG-GAP repeat protein, putative
AFUA_5G06550	1.89738	2.36263	2.22364	2.77412	filamentation protein (Rhf1), putative
AFUA_2G03870	2.55251	3.10931	2.0179	2.80058	FKBP-type peptidyl-prolyl isomerase, putative
AFUA_6G12170	1.71469	2.18714	2.42989	1.8961	FKBP-type peptidyl-prolyl isomerase, putative
AFUA_5G03380	2.89256	2.84321	2.10535	2.42187	flavin dependent monooxygenase, putative
AFUA_4G13000	2.01593	2.70071	2.21822	2.68484	flavin-containing amine oxidase, putative
AFUA_8G06130	2.89257	2.88498	4.02373	3.90382	FluG family protein
AFUA_2G09840	2.86939	2.85586	3.26104	2.96324	folic acid synthesis protein
AFUA_2G01040	3.25624	3.9677	3.01833	3.34973	formaldehyde dehydrogenase
AFUA_6G11620	3.03722	3.08307	2.88092	3.04454	formyltetrahydrofolate deformylase
AFUA_5G00480	3.09722	3.40958	2.99853	3.58097	fructan beta-fructosidase, putative
AFUA_5G10290	4.50131	4.55473	3.95304	3.86968	fructose-bisphosphate aldolase, putative
AFUA_6G02470	3.53827	3.32096	4.26637	3.79679	fumarate hydratase, putative
AFUA_3G08140	2.65786	2.40396	2.63561	2.68083	fumarylacetoacetate hydrolase family protein
AFUA_4G06420	2.23446	1.87036	2.93817	2.94809	fungal specific transcription factor, putative
AFUA_3G14600	2.39263	3.13712	3.76572	3.16563	fungal specific transcription factor, putative
AFUA_3G11490	3.37753	3.14513	3.39363	3.40387	GABA permease, putative
AFUA_2G14970	2.82989	2.99995	2.53056	2.20357	Gamma-butyrobetaine hydroxylase subfamily, putative
AFUA_7G04760	3.03735	3.11798	3.53798	3.70523	gamma-glutamyltranspeptidase
AFUA_4G13580	2.96899	3.83493	3.33723	3.245	gamma-glutamyltranspeptidase
AFUA_1G05100	2.11689	2.14893	2.88042	2.41499	GARP complex subunit Vps53, putative
AFUA_6G07620	2.93606	3.54319	3.77792	3.67447	GDP-mannose pyrophosphorylase A
AFUA_6G08000	2.74751	3.84372	3.63423	3.94461	general amidase
AFUA_4G00370	2.2542	2.43455	2.14662	2.39286	general amidase, putative
AFUA_1G14530	3.77998	4.13847	3.4107	3.45798	general amidase-B
AFUA_7G05610	3.83	4.83242	4.01647	5.20488	glucanase, putative
AFUA_1G17490	2.07051	3.40093	2.5068	2.74023	glucokinase regulator family protein, putative
AFUA_3G13980	1.99849	2.35192	2.52083	2.14499	glucose transporter
AFUA_2G09790	2.72608	3.2358	2.73788	2.71555	glucose-6-phosphate isomerase
AFUA_7G05090	3.62612	4.1024	4.818	3.97945	glucuronyl hydrolase, putative
AFUA_2G04370	1.79625	2.22082	3.02875	2.7137	glutamate carboxypeptidase
AFUA_3G10910	2.98849	3.23079	3.59461	3.36269	glutaminase A
AFUA_6G09910	2.79464	4.0343	3.45346	3.8142	glutaminase A
AFUA_1G01370	1.92431	2.69102	2.79506	2.87794	glutathione S-transferase, putative
AFUA_5G06610	2.07462	2.29613	2.09723	2.58771	glutathione synthetase
AFUA_2G00590	2.23577	2.55393	2.50812	2.33369	glutathione-S-transferase, putative
AFUA_2G10220	2.87265	3.90994	2.26795	2.39501	glycerol dehydrogenase, putative
AFUA_6G08470	1.92054	2.88307	3.53811	3.23021	glycerol kinase, putative
AFUA_1G10570	1.59265	1.7607	1.77494	2.09903	glycerol-3-phosphate phosphatase (GppA), putative
AFUA_6G12240	4.51064	5.57083	4.74231	5.68708	Glycerophosphoryl diester phosphodiesterase family family
AFUA_1G10780	5.143	5.32026	6.73875	5.83465	glycine cleavage system T protein
AFUA_5G00670	2.38051	3.4504	4.23109	3.58209	glycosyl hydrolase family 35, putative
AFUA_4G00620	2.09876	2.3894	1.90687	2.28342	glycosyl hydrolase, putative
AFUA_3G07860	1.85521	1.75669	2.5964	3.14068	glycosyl transferase, putative
AFUA_7G05010	3.24217	3.36011	3.04445	3.15343	glyoxalase family protein
AFUA_3G01580	2.52117	3.74438	4.19548	4.42856	GMC oxidoreductase, putative
AFUA_7G00380	1.81131	4.71683	5.62278	4.8261	GNAT family acetyltransferase, putative
AFUA_2G01380	2.14298	3.88385	4.22698	5.01548	GNAT family acetyltransferase, putative
AFUA_3G14320	2.28334	1.88643	2.14601	1.5807	Golgi transport protein Sly1, putative
AFUA_6G00620	3.7121	4.19318	3.02832	4.03107	GPI anchored hypothetical protein
AFUA_5G09960	1.59729	2.54446	4.20799	3.00591	GPI anchored protein, putative
AFUA_1G05790	2.34594	4.2498	4.2589	4.11896	GPI anchored serine-rich protein
AFUA_1G09510	2.62325	3.16352	4.10435	3.97372	GPI anchored serine-threonine rich protein
AFUA_1G03630	3.52962	5.53817	5.84174	5.92229	GPI anchored serine-threonine rich protein
AFUA_6G12760	3.26061	3.61619	3.70778	3.35545	GPI transamidase component (GAA1), putative
AFUA_2G01070	3.49184	3.95036	3.81303	3.82487	GPI-anchor biosynthesis protein (Pig-F), putative
AFUA_6G10330	1.89105	2.67516	1.98375	2.55196	GTP binding protein (SPG1), putative
AFUA_6G13850	3.27577	4.13269	4.20831	4.8945	GTPase activating protein (Evi5), putative
AFUA_6G10210	2.06618	2.35529	2.98611	2.56447	guanine deaminase, putative
AFUA_2G13290	2.80782	4.08792	4.37425	4.9785	GYF domain protein
AFUA_6G10760	2.61467	2.96677	3.07751	2.72859	HAD superfamily hydrolase, putative
AFUA_2G07750	2.98157	4.08816	4.82738	4.80033	haloacid dehalogenase, type II
AFUA_7G01860	3.36815	3.39351	4.31723	3.61368	heat shock protein (Sti1), putative
AFUA_2G03880	2.28049	2.98868	2.60294	2.71681	heme binding protein, putative
AFUA_2G15840	1.78843	2.0401	1.90619	2.31255	HET-C domain protein
AFUA_7G05100	3.97249	3.98244	2.83148	3.72133	hexose transporter protein
AFUA_7G00730	2.90886	2.75186	2.77765	3.04262	high affinity methionine permease
AFUA_1G17470	2.06279	2.51857	3.03776	3.25293	high affinity nitrate transporter NrtB
AFUA_3G14170	2.11843	3.12101	2.07334	2.19116	high-affinity hexose transporter
AFUA_3G14570	2.66951	3.9932	3.40543	4.35523	histidine acid phosphatase, putative
AFUA_6G11330	3.36055	4.94381	3.18741	4.65302	histidine acid phosphatase, putative
AFUA_1G11800	1.69088	2.35181	2.73889	2.9997	HLH transcription factor, putative
AFUA_1G04550	2.1455	2.49477	2.88809	3.05805	HMG box protein, putative
AFUA_5G08890	2.17977	1.94836	3.00955	2.69657	homoaconitase LysF
AFUA_3G01320	2.50572	3.36542	2.45953	2.51668	homocysteine S-methyltransferase, putative
AFUA_3G11640	4.18393	4.26023	4.97103	4.75542	homoserine dehydrogenase
AFUA_1G15050	2.19941	2.92427	2.82747	1.96367	Hsp70 chaperone (Orp150), putative
AFUA_5G02350	3.95246	4.15579	4.24477	3.79199	hydrolase, carbon-nitrogen family, putative
AFUA_6G08660	3.18661	3.5068	3.26302	3.96786	hypotetical protein
AFUA_4G01060	2.22978	2.46334	3.01655	3.33055	hypothetical protein
AFUA_2G14510	1.84691	2.00947	2.00403	2.24518	hypothetical protein
AFUA_5G10250	1.68332	3.18541	3.75763	4.35009	hypothetical protein
AFUA_6G08650	2.38985	3.39025	3.34125	3.88559	hypothetical protein
AFUA_8G00790	3.88764	5.40795	6.33716	5.43089	hypothetical protein
AFUA_4G08020	2.39087	2.55354	3.41026	2.91784	hypothetical protein
AFUA_6G04690	1.55716	1.70049	2.72265	1.71717	hypothetical protein
AFUA_2G04540	2.58318	3.62864	3.57322	3.69088	hypothetical protein
AFUA_5G14680	4.79505	5.56405	8.00213	6.09011	hypothetical protein
AFUA_1G02910	2.58341	4.42742	5.21859	4.69869	hypothetical protein
AFUA_2G17200	1.8247	1.9647	2.86351	2.35278	hypothetical protein
AFUA_7G05300	2.47915	3.377	1.90856	3.87759	hypothetical protein
AFUA_4G14110	1.5816	2.90883	2.72952	2.78889	hypothetical protein
AFUA_4G09340	3.46407	4.55317	5.376	4.29284	hypothetical protein
AFUA_1G03610	2.07889	2.62638	4.03349	4.38124	hypothetical protein
AFUA_5G02960	3.1832	3.71623	3.58496	3.66548	hypothetical protein
AFUA_2G08880	1.85688	2.24119	2.63846	2.02207	hypothetical protein
AFUA_6G02260	3.851	4.20175	4.55614	4.33584	hypothetical protein
AFUA_1G03120	2.72132	2.95533	3.61155	2.86518	hypothetical protein
AFUA_6G09860	1.77899	3.8647	2.33442	3.50121	hypothetical protein
AFUA_4G12880	2.71653	3.50403	3.18271	2.89497	hypothetical protein
AFUA_4G11750	2.76121	3.34929	3.30882	3.14875	hypothetical protein
AFUA_8G01030	2.35857	4.41551	3.37598	4.03704	hypothetical protein
AFUA_4G08680	1.82547	1.83249	2.24896	2.47301	hypothetical protein
AFUA_3G00350	2.38482	3.31959	3.14124	3.16892	hypothetical protein
AFUA_8G05650	1.70944	2.24359	2.21867	2.15588	hypothetical protein
AFUA_3G11770	2.87267	3.4917	3.87327	3.13193	hypothetical protein
AFUA_3G08150	3.02221	3.23694	3.76559	3.58038	hypothetical protein
AFUA_2G10950	2.96032	3.8411	3.03226	4.37571	hypothetical protein
AFUA_5G00390	3.25077	3.48637	3.72563	3.49568	hypothetical protein
AFUA_1G16640	2.76835	4.09714	4.19158	3.94665	hypothetical protein
AFUA_1G04300	3.35657	3.46249	4.73306	4.65852	hypothetical protein
AFUA_6G00650	2.52078	3.72848	4.11145	3.73492	hypothetical protein
AFUA_8G01920	2.07772	3.91832	4.9737	3.52059	hypothetical protein
AFUA_7G01680	2.89678	3.79139	3.52419	4.10135	hypothetical protein
AFUA_8G01840	3.09401	2.7636	4.04237	3.96138	hypothetical protein
AFUA_5G02820	1.91082	2.50668	3.1242	2.6989	hypothetical protein
AFUA_3G03810	2.98676	1.87737	2.63282	2.35353	hypothetical protein
AFUA_2G16510	1.62826	1.87782	3.15764	2.84499	hypothetical protein
AFUA_3G08130	1.83801	3.20428	3.61903	3.36221	hypothetical protein
AFUA_8G01120	3.0954	3.61405	3.76974	3.46395	hypothetical protein
AFUA_6G13460	3.20592	3.35563	3.64216	3.64561	hypothetical protein
AFUA_4G06600	3.39207	3.40947	3.46075	4.08316	hypothetical protein
AFUA_1G15060	2.27821	2.38779	2.40067	2.19849	hypothetical protein
AFUA_1G04310	2.04878	2.43307	3.20048	2.3619	hypothetical protein
AFUA_4G09450	2.69375	3.72855	5.0489	4.38473	hypothetical protein
AFUA_6G07960	1.62772	2.12836	2.82654	2.70104	hypothetical protein
AFUA_2G13170	2.64923	3.01772	3.01577	3.27105	hypothetical protein
AFUA_1G11480	5.11615	5.61297	6.16289	5.56491	hypothetical protein
AFUA_3G02260	1.72172	2.54671	2.65086	3.05412	hypothetical protein
AFUA_5G06570	2.02291	2.32869	1.9628	2.89107	hypothetical protein
AFUA_3G07740	3.01501	3.22909	3.57401	3.75845	hypothetical protein
AFUA_6G10340	3.74723	4.24124	4.69177	4.59805	hypothetical protein
AFUA_5G00590	2.20421	3.46564	3.13525	2.66695	hypothetical protein
AFUA_3G06520	2.52172	2.93431	2.946	3.60731	hypothetical protein
AFUA_7G00720	3.19822	2.61785	2.71866	2.73426	hypothetical protein
AFUA_3G13410	2.06289	2.04632	2.30257	2.51417	hypothetical protein
AFUA_6G09580	2.247	2.41323	3.0217	3.00486	hypothetical protein
AFUA_3G14660	2.68831	3.39457	3.92021	3.0967	hypothetical protein
AFUA_4G10610	1.69966	2.72151	3.16521	2.52626	hypothetical protein
AFUA_3G01240	1.64916	2.79815	3.97078	4.61227	hypothetical protein
AFUA_6G03180	3.45333	3.91551	4.38362	4.75996	hypothetical protein
AFUA_6G08630	3.60889	4.23825	4.41569	4.04637	hypothetical protein
AFUA_3G01610	3.076	4.61247	5.29009	4.89506	hypothetical protein
AFUA_1G16670	2.08135	2.58417	4.05142	2.57789	hypothetical protein
AFUA_3G11650	3.05135	4.5794	6.10697	5.32644	hypothetical protein
AFUA_2G13160	2.10908	3.19744	4.11315	4.62721	hypothetical protein
AFUA_4G13110	1.6073	2.20359	3.04718	3.25097	hypothetical protein
AFUA_8G02450	4.70628	5.29774	6.55501	5.93624	hypothetical protein
AFUA_1G12580	1.88407	1.8601	2.43352	1.92449	hypothetical protein
AFUA_6G14060	2.62883	4.47353	5.01372	4.46574	hypothetical protein
AFUA_6G00140	2.31257	3.4974	3.46419	3.29749	hypothetical protein
AFUA_3G03420	5.28135	5.83977	8.19774	6.85382	hypothetical protein
AFUA_8G06960	2.52853	5.28596	5.72332	4.49312	hypothetical protein
AFUA_6G03190	4.47964	5.29485	5.90076	5.27246	hypothetical protein
AFUA_6G10450	1.8576	2.43782	2.87502	1.77178	hypothetical protein
AFUA_4G08260	1.80255	1.73328	2.44181	2.36433	hypothetical protein
AFUA_5G09800	1.67233	3.7713	4.19756	4.50683	hypothetical protein
AFUA_4G00750	2.46724	2.8429	3.62866	4.18108	hypothetical protein
AFUA_7G06360	2.2686	2.8947	3.57039	3.47004	hypothetical protein
AFUA_8G05600	2.85172	3.91885	5.59673	4.43085	hypothetical protein
AFUA_2G09780	2.41832	2.8322	2.86314	3.0409	hypothetical protein
AFUA_7G05150	3.54046	5.00647	5.66078	5.04084	hypothetical protein
AFUA_3G14650	2.93877	3.30788	3.84934	3.79994	hypothetical protein
AFUA_3G10330	2.1072	2.14263	2.81198	2.93125	hypothetical protein
AFUA_2G03990	1.87707	2.28769	2.37759	2.13432	hypothetical protein
AFUA_2G14790	2.27206	3.06382	4.68113	4.79409	hypothetical protein
AFUA_6G00600	1.96988	3.43043	3.24747	3.34266	hypothetical protein
AFUA_1G07400	1.89189	2.07664	2.67443	1.95936	hypothetical protein
AFUA_4G12540	1.78679	1.95804	1.82867	1.75453	hypothetical protein
AFUA_4G09220	1.8973	2.53045	2.26284	1.95206	hypothetical protein
AFUA_7G06160	3.19821	4.97909	5.96285	5.42355	hypothetical protein
AFUA_1G12740	2.09425	2.7154	2.79679	2.85371	hypothetical protein
AFUA_8G00980	2.09294	3.83736	4.5999	4.2663	hypothetical protein
AFUA_3G15340	2.07746	2.0669	3.2196	3.20072	hypothetical protein
AFUA_1G10520	3.06609	3.27674	3.53956	3.33706	hypothetical protein
AFUA_4G11590	2.62846	2.62763	2.7137	3.26119	hypothetical protein
AFUA_3G03830	3.12124	2.27632	1.93038	2.48014	hypothetical protein
AFUA_6G07610	1.6003	3.04588	3.67945	3.379	hypothetical protein
AFUA_2G05800	4.12555	4.844	5.74934	4.78267	IdgA domain protein
AFUA_6G04700	3.03587	3.04908	3.62878	3.05954	imidazoleglycerol-phosphate dehydratase
AFUA_1G06790	2.36139	1.88573	2.04364	2.50729	importin beta-3 subunit, putative
AFUA_6G00640	2.63228	3.57797	3.07622	4.13136	integral membrane protein
AFUA_6G03600	1.8221	1.80697	2.30353	2.53637	integral membrane protein (Pth11), putative
AFUA_8G01110	2.24619	2.05124	1.95311	1.8575	integral membrane protein, putative
AFUA_6G11560	2.86763	2.62787	3.37864	3.29686	integral membrane protein, putative
AFUA_1G11380	1.86041	2.29015	4.33057	3.17249	integral membrane protein, putative
AFUA_1G13720	2.3299	2.27489	2.76888	1.82818	intracellular protein transport protein (UsoA), putative
AFUA_2G05320	2.29661	1.96502	1.95861	1.83656	ion transporter
AFUA_2G03770	2.20457	2.41477	1.86148	2.01842	isochorismatase family hydrolase, putative
AFUA_1G12510	3.3644	4.29149	2.01332	3.83324	isoflavone reductase family protein
AFUA_4G06210	1.76752	2.06754	2.2939	2.04425	JmjC domain protein, putative
AFUA_8G06920	1.98528	2.6222	3.27108	3.06451	K+/H+ antiporter, putative
AFUA_2G11540	2.30635	2.48538	2.0042	2.46039	ketoreductase, putative
AFUA_6G07340	2.47735	2.89497	2.56791	3.00005	kynurenine 3-monooxygenase
AFUA_2G04380	1.83961	2.02029	3.34345	2.7463	LaeA-like methyltransferase, putative
AFUA_7G06810	2.71624	5.9858	6.90194	6.41426	L-amino acid oxidase LaoA, putative
AFUA_8G01070	1.80714	2.60807	3.30814	2.86547	Lathosterol oxidase, putative
AFUA_5G08630	2.01095	2.64422	2.66892	2.73293	LCCL domain protein
AFUA_6G14530	3.04846	3.87811	4.07209	3.96433	L-cystine transporter, putative
AFUA_1G13930	3.13004	3.96359	2.85255	3.4973	Leucine carboxyl methyltransferase superfamily
AFUA_2G04300	3.14732	3.39779	4.08777	4.15208	lipase/esterase, putative
AFUA_1G17190	4.51933	4.12505	6.5238	5.99953	long-chain-fatty-acid-CoA ligase, putative
AFUA_2G07680	4.18204	4.76505	4.86021	5.09665	L-ornithine N5-oxygenase SidA
AFUA_7G02340	3.34788	4.0994	5.15671	4.4996	L-PSP endoribonuclease family protein (Hmf1), putative
AFUA_3G14680	2.98492	5.43031	7.14591	5.6916	lysophospholipase Plb3
AFUA_5G02930	3.2852	2.96152	3.21142	3.73046	lysophospholipase, putative
AFUA_6G07640	2.22928	2.14655	2.4062	2.91505	lysyl-tRNA synthetase
AFUA_1G04460	2.15744	2.20971	2.8787	2.8083	lysyl-tRNA synthetase, putative
AFUA_4G09580	4.29292	6.45458	7.54484	6.85549	major allergen Asp F2
AFUA_5G01630	2.37824	3.32012	3.33765	2.55008	major facilitator superfamily
AFUA_2G13800	2.71174	3.1748	3.04312	3.79882	malate dehydrogenase
AFUA_7G06380	5.8665	6.18991	6.61149	5.84949	maltase
AFUA_7G06390	4.46038	4.94278	4.95915	5.36551	maltose permease
AFUA_1G05520	3.37187	3.25457	3.65509	3.23494	mandelate racemase/muconate lactonizing enzyme family protein
AFUA_2G09810	2.85147	3.04889	3.15931	2.80763	mandelate racemase/muconate lactonizing enzyme family protein
AFUA_7G01840	1.86438	2.00858	2.82763	2.53455	membrane bound C2 domain protein (vp115), putative
AFUA_1G16470	2.82516	3.12348	3.96659	3.56878	metallo-beta-lactamase domain protein, putative
AFUA_5G12770	1.84269	3.77192	2.41097	2.4651	metallo-beta-lactamase family protein
AFUA_6G08640	4.12247	4.20508	5.78176	5.06083	metallopeptidase Mip1
AFUA_6G03590	3.37847	3.74828	3.21776	3.24943	methylcitrate synthase
AFUA_2G14390	2.85267	4.56389	4.53107	4.25826	methyltransferase, putative
AFUA_2G12740	2.17196	2.62009	2.38421	2.81583	methyltransferase, putative
AFUA_7G01670	1.96481	2.02905	3.61256	3.13209	MFS amino acid transporter, putative
AFUA_3G03440	5.90396	7.06575	8.42847	7.16524	MFS family siderophore transporter, putative
AFUA_8G07240	2.80994	2.78944	2.73194	3.43226	MFS maltose permease, putative
AFUA_7G00780	2.64928	3.51145	3.53643	4.41658	MFS monocarboxylate transporter, putative
AFUA_2G11520	3.1791	3.2353	3.49668	3.09473	MFS monosaccharide transporter, putative
AFUA_4G00800	4.38368	4.349	4.95984	4.70491	MFS monosaccharide transporter, putative
AFUA_4G01140	4.86481	4.54396	5.81872	5.40883	MFS multidrug transporter, putative
AFUA_4G00830	1.82819	1.96116	2.43341	3.39815	MFS peptide transporter, putative
AFUA_4G14670	2.45455	1.95851	2.46975	2.14974	MFS quinate transporter, putative
AFUA_6G14500	3.48328	6.26304	5.56553	6.38111	MFS sugar transporter, putative
AFUA_5G09940	1.7868	1.61024	1.7732	2.23037	MFS transporter of unkown specificity
AFUA_1G17680	2.27381	2.56395	2.97615	2.74639	MFS transporter, putative
AFUA_4G13090	2.36519	3.73293	4.21121	4.3482	MFS transporter, putative
AFUA_4G01000	1.99564	2.41678	2.16582	2.13561	MFS transporter, putative
AFUA_3G01370	4.45415	5.49534	5.69118	6.12033	MFS transporter, putative
AFUA_6G01820	3.76275	4.48617	5.90572	5.29056	MFS transporter, putative
AFUA_6G00630	3.69998	5.22301	5.0514	5.06845	MFS transporter, putative
AFUA_1G17530	2.38322	3.37451	4.75923	4.16983	MFS transporter, putative
AFUA_5G14500	1.58633	2.8276	3.52439	3.21739	MFS transporter, putative
AFUA_3G03820	5.07779	4.48581	5.21244	5.02821	MFS transporter, putative
AFUA_6G00710	3.32713	3.7935	3.76992	3.95133	MFS transporter, putative
AFUA_5G12790	3.16065	3.08937	4.29331	3.76454	mitochondrial 3-hydroxyisobutyryl-CoA hydrolase, putative
AFUA_8G05440	2.32137	2.32996	2.13517	2.01666	mitochondrial ATPase subunit ATP4, putative
AFUA_5G11850	4.48669	3.79541	4.73971	4.779	mitochondrial carrier protein (Pet8), putative
AFUA_1G03550	4.136	4.05515	3.24781	3.10258	mitochondrial dihydroxy acid dehydratase, putative
AFUA_2G03840	3.18064	3.62162	3.70456	2.93278	mitochondrial import receptor subunit (Tom37), putative
AFUA_3G11480	4.34771	4.73493	3.66389	4.17617	mitochondrial methylglutaconyl-CoA hydratase (Auh), putative
AFUA_3G11820	2.03255	2.04651	2.77551	2.38041	mitochondrial oligoribonuclease, putative
AFUA_1G14550	5.76898	6.63146	7.16679	6.48029	Mn superoxide dismutase MnSOD
AFUA_1G07440	1.82562	1.94876	2.70217	1.92445	molecular chaperone Hsp70
AFUA_7G01580	2.02129	2.16911	2.68762	2.75045	molybdopterin synthase small subunit CnxG
AFUA_3G12900	2.93969	2.25369	2.70427	1.99146	monocarboxylate transporter (Mch4), putative
AFUA_2G12790	3.03039	4.08003	4.37144	4.34299	monocarboxylate transporter-like protein
AFUA_6G03060	2.28514	2.91111	2.20988	1.94243	monosaccharide transporter
AFUA_6G08160	2.89932	3.37385	3.8031	3.88084	MOSC domain protein
AFUA_5G10430	2.69979	3.32905	3.61859	3.32924	MSF multidrug transporter, putative
AFUA_3G08780	2.269	2.311	3.06393	2.52394	Msn5 protein, putative
AFUA_5G01730	2.44524	2.77574	2.90442	3.5455	MYB DNA-binding domain protein
AFUA_3G02270	2.6385	3.87946	3.63715	2.34674	mycelial catalase Cat1
AFUA_2G07910	2.93018	3.74591	2.5743	4.04163	myo-inositol transporter
AFUA_8G06470	3.98545	5.29097	4.30422	5.57205	N,N-dimethylglycine oxidase
AFUA_5G12550	2.53247	3.00677	2.75855	3.46424	N-acetylglucosaminyl-phosphatidylinositol deacetylase, putative
AFUA_1G09600	2.189	2.12458	2.45916	2.15101	N-acetyltransferase complex ARD1 subunit, putative
AFUA_6G03160	2.43681	3.84894	4.33774	4.08588	NACHT domain protein
AFUA_5G09290	2.18914	2.41601	2.27284	2.52109	NAD-dependent 15-hydroxyprostaglandin dehydrogenase
AFUA_6G04920	3.64256	4.28567	2.15831	3.10764	NAD-dependent formate dehydrogenase
AFUA_2G04060	2.24614	2.13272	1.99375	2.03923	NADH:flavin oxidoreductase/NADH oxidase family protein
AFUA_1G04540	2.6532	3.08654	3.01837	3.20409	NADH-cytochrome b5 reductase precursor
AFUA_5G01450	2.98701	2.55349	3.10895	2.50885	NADH-dependent flavin oxidoreductase, putative
AFUA_5G02080	2.19191	2.66573	2.24358	1.93655	NADH-ubiquinone oxidoreductase
AFUA_6G00510	2.5876	1.97633	2.40554	2.00295	NADP-dependent alcohol dehydrogenase
AFUA_2G07940	2.36529	3.02582	4.39433	3.31061	NADPH-cytochrome P450 reductase (CprA), putative
AFUA_2G05180	2.04174	2.05718	2.85304	3.16571	NF-X1 finger and helicase domain protein, putative
AFUA_1G17750	3.39823	3.30563	4.59424	3.99804	nicotinamide N-methyltransferase, putative
AFUA_3G05730	2.42962	2.75113	2.08541	2.80193	nicotinate-nucleotide pyrophosphorylase
AFUA_6G13450	3.54626	3.60156	3.57066	3.13145	nitrilase
AFUA_6G08560	2.15234	2.52733	4.49294	4.45887	nonribosomal peptide synthase (NRPS), putative
AFUA_1G17200	4.72633	5.15159	5.92848	5.67076	nonribosomal peptide synthase, putative
AFUA_6G07120	1.843	2.20415	2.41484	2.22249	nuclear movement protein
AFUA_4G00670	2.6804	2.26815	3.46236	2.86504	nucleoside-diphosphate-sugar epimerases, putative
AFUA_2G01360	1.88798	2.2753	2.17493	2.42027	nucleotide-binding GAF domain protein
AFUA_6G03970	2.23101	1.99178	1.73756	2.05929	NUV101
AFUA_3G11510	2.68547	3.36478	3.4013	3.12559	O-acetyltransferase, putative
AFUA_1G13620	1.6783	2.25701	2.45177	2.86528	oligopeptide transporter, OPT family, putative
AFUA_5G08970	2.23334	2.18855	2.83689	2.18707	oligosaccharyl transferase subunit (beta), putative
AFUA_6G01830	3.05787	3.63005	4.70038	4.81022	O-methyltransferase, putative
AFUA_6G03660	2.33009	2.47513	2.45824	2.56292	onanonoxo-7-onima-8-eninoihtemlysoneda
AFUA_4G06910	2.72806	3.01992	2.36702	2.30741	outer mitochondrial membrane protein porin
AFUA_2G14610	2.22908	3.42802	3.45211	3.05222	Oxalate decarboxylase
AFUA_7G00710	2.60258	3.48186	4.54272	4.07251	oxalate/formate antiporter, putative
AFUA_6G03770	2.7729	3.19972	3.56594	3.42385	oxidoreductase (Msc7), putative
AFUA_2G09850	3.00889	3.95064	2.86856	2.67506	oxidoreductase, 2-nitropropane dioxygenase family, putative
AFUA_4G07940	2.52969	2.87131	2.46021	2.43135	oxidoreductase, 2-nitropropane dioxygenase family, putative
AFUA_8G00110	2.31434	2.29006	2.48398	2.95656	oxidoreductase, 2OG-Fe(II) oxygenase family, putative
AFUA_5G10280	3.59295	3.84616	2.84952	3.239	oxidoreductase, acting on the CH-OH group of donors, NAD or NADP as acceptor
AFUA_2G11600	3.16574	4.0059	2.89493	3.4642	oxidoreductase, putative
AFUA_3G09150	3.09521	4.35163	3.07306	4.89996	oxidoreductase, short chain dehydrogenase/reductase family
AFUA_6G09970	2.46502	3.87014	4.0935	4.05354	oxidoreductase, short chain dehydrogenase/reductase family
AFUA_1G11010	2.00603	3.2853	2.22912	3.10226	oxidoreductase, short chain dehydrogenase/reductase family superfamily
AFUA_2G04560	2.39867	1.94123	1.99466	1.72479	oxidoreductase, short-chain dehydrogenase/reductase family
AFUA_1G14540	2.97699	3.3305	3.00131	2.21064	oxidoreductase, short-chain dehydrogenase/reductase family
AFUA_3G11900	2.67111	3.6871	2.77635	2.77315	oxidoreductase, zinc-binding
AFUA_3G05880	3.98134	4.01926	4.74509	4.98009	oxysterol binding protein (Osh3), putative
AFUA_5G13920	1.73132	1.99982	2.17251	1.68597	p21 protein
AFUA_7G06090	2.39556	3.39152	3.19195	3.0945	palmitoyl-CoA oxidase 1
AFUA_4G05970	1.67662	1.8291	2.58474	1.98046	para-hydroxybenzoate-polyprenyltransferase precursor
AFUA_2G09680	1.77653	2.11633	2.36962	2.8803	PB1 domain protein, putative
AFUA_8G06880	2.14735	3.85603	3.15794	3.63131	pectin methylesterase, putative
AFUA_4G06460	3.90331	5.0485	5.8819	4.81388	pentAFUA_nctional AROM polypeptide, putative
AFUA_1G13740	3.71672	3.73407	3.78055	4.08311	pentAFUA_nctional polypeptide (AroM), putative
AFUA_1G05960	3.04033	4.05197	4.2428	4.30443	Peptidase family M28 family
AFUA_6G09600	2.32944	2.60809	2.84411	3.20424	peptidase, putative
AFUA_2G02050	2.47704	2.78897	3.02988	2.25881	peptidyl-prolyl cis-trans isomerase, putative
AFUA_6G04020	2.38538	2.46484	3.65178	3.02889	peptidyl-tRNA hydrolase domain protein
AFUA_6G04040	2.12027	3.03215	2.88649	2.67835	peroxisomal D3,D2-enoyl-CoA isomerase
AFUA_2G10150	2.41715	2.67705	2.64627	2.45533	peroxisome biosynthesis protein (PAS1/Peroxin-1), putative
AFUA_6G10070	1.83425	2.58699	2.4761	2.56954	PEX11 domain protein
AFUA_1G12750	1.87573	1.97628	2.78156	3.22033	PfkB family carbohydrate kinase (Mak32), putative
AFUA_4G09210	2.21908	2.56135	3.04887	3.64543	phosphate transporter
AFUA_8G01850	3.997	3.48698	3.74617	4.75267	phosphate-repressible phosphate permease
AFUA_3G03010	5.61025	6.55612	7.47039	6.86386	phosphate-repressible phosphate permease
AFUA_3G03000	3.55478	4.45269	6.03762	5.43106	phosphatidylethanolamine-binding protein, putative
AFUA_3G01530	2.51636	5.7759	6.64535	5.67469	phosphatidylglycerol specific phospholipase, putative
AFUA_6G00260	2.94463	2.95304	3.96441	2.20058	phosphatidylserine decarboxylase family protein
AFUA_1G17590	2.31889	4.30944	3.36996	4.36558	phosphoesterase superfamily protein
AFUA_3G03020	3.78162	3.60992	3.88635	4.15205	phosphoglucomutase, putative
AFUA_1G10350	2.33514	2.60969	3.12199	2.71544	phosphoglycerate kinase PgkA, putative
AFUA_7G06750	2.75015	4.67905	4.06239	4.53725	phosphoglycerate mutase family protein, putative
AFUA_2G11970	1.87743	1.92595	3.41817	3.04426	phospholipase A2 (PlaA), putative
AFUA_2G16520	1.81538	3.56858	3.90965	2.83792	phospholipase D (PLD), putative
AFUA_5G09340	2.26236	2.27013	2.72628	2.19237	Phospholipase/Carboxylesterase superfamily
AFUA_5G14690	3.01831	2.93208	6.02022	5.58176	phosphorylase, putative
AFUA_1G02880	3.66896	4.53092	3.35118	3.61142	Phosphotransferase enzyme family domain protein
AFUA_2G03330	2.72337	3.36794	3.2431	3.42854	phytanoyl-CoA dioxygenase family protein
AFUA_7G01240	2.32034	4.464	5.06221	3.94508	phytase, putative
AFUA_5G09130	3.83417	3.65234	3.60258	3.79797	polysaccharide deacetylase family protein
AFUA_6G05030	3.28392	3.9568	3.04507	3.62996	polysaccharide deacetylase family protein
AFUA_1G15280	3.05553	3.13428	4.4935	3.95725	polysaccharide deacetylase family protein
AFUA_3G13120	3.72767	3.76626	3.21904	2.83245	porphobilinogen deaminase
AFUA_3G01850	2.74819	3.33226	2.84007	3.92253	porphyromonas-type peptidyl-arginine deiminase superfamily
AFUA_1G12290	3.55739	3.98106	4.06086	4.10166	possible NADH-ubiquinone oxidoreductase
AFUA_1G15240	2.25258	2.22379	2.43428	2.62743	prefoldin subunit 4, putative
AFUA_7G01090	4.01707	4.1047	4.81998	5.18406	proline permease
AFUA_8G02200	3.61114	4.73091	5.05329	4.75087	proline permease
AFUA_2G14920	3.3625	4.45633	4.78787	4.02577	protein kinase, putative
AFUA_6G04250	3.55331	3.79658	3.8952	3.96499	Protein required for hyphal anastomosis
AFUA_2G12980	2.7952	3.3413	3.68863	3.44811	protein transport protein (SEC31), putative
AFUA_6G08440	3.58188	3.54061	3.96418	3.21475	protoporphyrinogen oxidase, putative
AFUA_2G01320	3.85377	4.72522	5.21024	4.65228	P-type ATPase, putative
AFUA_1G09810	1.73239	2.27034	2.69112	2.63548	PUA RNA binding domain protein, putative
AFUA_5G03540	1.80154	2.51859	3.06734	2.8612	pyridine nucleotide-disulphide oxidoreductase, class II, putative
AFUA_1G14520	3.05292	2.90259	4.934	4.85996	pyridine nucleotide-disulphide oxidoreductase, putative
AFUA_1G17180	6.30193	7.16539	7.88241	7.26427	pyridine nucleotide-disulphide oxidoreductase, putative
AFUA_1G02900	2.48031	2.66036	3.07422	3.31542	pyridoxal kinase, putative
AFUA_3G14470	3.12889	3.22847	2.66986	3.23112	Pyridoxal-phosphate dependent enzyme, putative
AFUA_6G11440	2.27931	3.29082	1.93434	3.52735	pyridoxamine phosphate oxidase family protein
AFUA_4G07710	2.3238	2.89576	2.8386	3.53921	pyruvate carboxylase, putative
AFUA_6G00750	2.12848	3.58795	3.21655	2.33719	pyruvate decarboxylase, putative
AFUA_3G08270	2.33181	2.59195	1.8295	2.28435	pyruvate dehydrogenase complex dihydrolipoamide acetyltransferase component, putative
AFUA_8G05280	2.84801	3.89417	2.55619	4.08541	QDE2 protein
AFUA_3G14460	2.53813	2.49507	2.76585	2.84203	Rad51 family DNA repair protein, putative
AFUA_4G08610	2.9623	3.63697	2.98254	3.13178	regucalcin homolog [imported]
AFUA_1G10020	2.5518	5.12153	5.22179	5.12673	reverse transcriptase, RNaseH
AFUA_2G05820	3.10579	3.3856	3.59984	3.27287	Riboflavin kinase, putative
AFUA_5G07640	2.48793	3.36355	2.61928	3.9877	RNA 3'-terminal phosphate cyclase, putative
AFUA_2G05260	1.77329	2.41496	2.49495	2.22845	salicylate hydroxylase
AFUA_2G00770	3.93504	3.62793	5.20243	4.85082	salicylate hydroxylase
AFUA_1G05870	2.0474	1.93098	1.82923	2.06734	scs3 protein
AFUA_3G09700	2.87176	2.20875	2.3404	2.81565	Sec23/Sec24 family protein
AFUA_2G09030	2.59077	4.74869	5.03889	4.42685	secreted dipeptidyl peptidase
AFUA_4G14420	3.01763	4.56608	3.6127	4.22777	secreted glycosyl hydrolase, putative
AFUA_5G10020	3.98254	3.08818	6.41688	5.1744	sensor histidine kinase/response regulator, putative
AFUA_4G00660	2.66951	2.76853	4.39353	4.06755	sensor histidine kinase/response regulator, putative
AFUA_6G00300	2.80184	3.60572	3.52966	4.10755	serine palmitoyltransferase 1, putative
AFUA_6G13160	2.57525	3.35378	3.02907	2.83105	serine/threonine protein kinase, putative
AFUA_1G05930	2.86739	3.25174	2.14301	3.02428	serine/threonine protein kinase, putative
AFUA_8G05680	1.76329	3.82851	4.29258	3.91882	serine/threonine protein kinase, putative
AFUA_5G07670	1.66193	2.93603	4.71866	3.7892	SH3 domain signalling protein
AFUA_1G17700	2.95396	5.29638	5.38081	4.32038	short chain dehydrogenase, putative
AFUA_5G12480	4.02408	4.69111	4.124	3.94544	short chain dehydrogenase/reductase family
AFUA_6G03520	2.82762	2.91558	2.07445	2.27477	short-chain dehydrogenase/reductase family protein, putative
AFUA_3G00750	3.20868	3.68863	4.57897	4.01784	short-chain dehydrogenase/reductase, putative
AFUA_3G03640	2.27706	4.87306	3.91433	5.04748	siderochrome-iron transporter (MirB), putative
AFUA_7G04730	3.842	4.3265	4.31056	4.52578	siderochrome-iron transporter, putative
AFUA_3G03400	4.56104	5.64139	7.29357	5.97731	siderophore biosynthesis acetylase AceI, putative
AFUA_3G03390	5.34156	5.92814	6.38838	5.91475	siderophore biosynthesis lipase/esterase, putative
AFUA_3G12840	2.53825	3.01343	2.73476	2.65935	Signal peptidase I
AFUA_6G10220	2.26375	2.21813	2.60628	2.07665	small oligopeptide transporter, OPT family
AFUA_2G09670	3.35196	3.71026	3.82217	4.07411	SNARE protein (Ufe1), putative
AFUA_6G05130	2.3569	2.1425	2.00456	2.29325	snRNA cap binding complex subunit (Gcr3), putative
AFUA_4G09440	3.11157	3.74018	4.13526	3.70464	sodium P-type ATPase, putative
AFUA_6G03200	4.01356	4.97777	6.12859	5.63951	solute symporter family transporter
AFUA_1G13490	2.67254	2.52149	2.58723	2.65077	spermidine synthase
AFUA_2G00320	2.97101	4.73486	5.13673	4.90918	sterol delta 5,6-desaturase, putative
AFUA_3G07150	4.36009	5.24036	4.78002	5.29201	succinate-semialdehyde dehydrogenase, putative
AFUA_6G04900	2.55691	2.83138	2.90533	2.53446	sucrose cleavage family protein
AFUA_2G05400	2.12668	3.5609	3.08177	3.79474	sugar hydrolase, putative
AFUA_8G00770	2.69342	3.98233	3.05358	4.26771	sugar transporter family protein
AFUA_3G03700	5.0803	5.68307	5.64525	5.59421	Sugar transporter subfamily
AFUA_7G01740	2.93618	2.93054	5.14788	4.64332	sugar transporter, putative
AFUA_2G17610	1.66905	2.55606	2.0383	2.50831	sulfatase domain protein
AFUA_7G05450	6.23591	7.39231	8.10317	7.03815	SUN domain protein (Uth1), putative
AFUA_1G15330	4.3178	4.94094	4.58553	5.01264	T10O22.24
AFUA_7G04580	2.64793	3.18247	3.78035	4.00164	TBC domain protein, putative
AFUA_6G11680	3.75114	4.63383	4.9923	4.93807	thiamine pyrophosphate enzyme, putative
AFUA_2G13620	2.31152	1.96448	2.45793	2.1146	thiamine pyrophosphate enzyme, putative
AFUA_3G08490	1.65722	2.59	3.0171	3.42079	ThiJ/PfpI family protein
AFUA_7G03960	1.85178	2.38088	2.29703	2.24945	thioesterase family protein
AFUA_6G08890	1.72532	1.88894	2.35622	2.33245	thioesterase family protein
AFUA_1G10800	3.82423	3.54837	2.27923	3.55988	thioesterase family protein
AFUA_6G09740	1.8716	5.22334	5.74185	6.47149	thioredoxin reductase GliT
AFUA_5G13640	1.87539	2.88017	4.92788	3.75926	thioredoxin, putative
AFUA_8G01800	2.06079	2.51106	3.22251	1.89404	Thiosulfate sulfurtransferase
AFUA_1G10110	2.28358	2.16297	2.25144	1.91396	TIM-barrel enzyme family protein
AFUA_2G15490	2.77757	3.48795	3.05806	3.54879	TPR domain protein
AFUA_8G00730	2.0099	2.20769	2.57592	2.57951	transcription regulator (RTG2), putative
AFUA_5G13800	2.24975	2.85518	3.11482	3.52643	transcriptional regulator, putative
AFUA_1G13500	3.6218	3.76239	3.49897	3.39323	transketolase TktA
AFUA_5G07140	2.35333	2.8005	3.30744	3.38878	translation elongation factor G2, putative
AFUA_7G06120	1.91218	2.16341	2.19991	2.57142	transmembrane transporter, putative
AFUA_5G13810	3.70393	4.26195	3.7607	3.72092	transulfuration enzyme family protein, putative
AFUA_6G03420	4.62289	3.47499	4.76499	3.49654	trehalose synthase, putative
AFUA_8G05970	2.09347	3.03276	2.80305	3.34663	TRI7, putative
AFUA_4G12740	2.34027	2.55487	2.78268	3.13292	tRNA (adenine-N(1)-)-methyltransferase
AFUA_1G09690	2.611	3.75995	5.30643	4.77632	tRNA ligase
AFUA_1G02550	2.75768	3.89946	3.39503	3.34133	tubulin alpha-1 subunit
AFUA_2G14990	2.10258	3.3553	3.19397	2.97713	tubulin alpha-2 subunit
AFUA_1G10910	3.56409	4.01591	3.61396	3.74427	tubulin beta, putative
AFUA_7G06080	4.17617	4.7501	4.60722	4.49994	ubiE/COQ5 methyltransferase, putative
AFUA_5G07630	2.64863	3.29537	2.7457	4.18537	ubiE/COQ5 methyltransferase, putative
AFUA_4G12930	2.58601	2.49113	2.59906	2.56674	ubiquinone biosynthesis monooxgenase (Coq6), putative
AFUA_2G05590	2.78373	3.02	2.76594	2.7097	ubiquitin C-terminal hydrolase L3
AFUA_4G14090	2.13641	4.43586	5.19191	5.69151	UDP-glucose 4-epimerase
AFUA_3G07910	5.11148	5.9665	7.0009	6.25482	UDP-glucose 4-epimerase, putative
AFUA_1G09760	2.06096	2.72383	2.96652	2.60948	UPF0171 domain protein
AFUA_2G16200	3.5181	4.10097	4.70219	4.16792	uracil phosphoribosyltransferase
AFUA_1G04560	3.38069	3.57657	4.21564	4.3868	urease, putative
AFUA_8G04760	2.26721	2.43482	2.23676	2.06367	ureidoglycolate hydrolase
AFUA_3G10980	1.76551	1.92493	1.83696	2.52614	VanZ domain protein, putative
AFUA_1G06680	1.67612	2.20434	1.72313	1.91361	VHS domain protein
AFUA_1G17140	2.70946	4.61303	2.67122	3.66049	voltage-gated K+ channel beta subunit (KCNAB), putative
AFUA_6G06520	2.45992	2.71299	2.87916	2.24594	WW domain protein
AFUA_6G01920	1.91655	2.04067	3.24281	2.42939	xenobiotic compound monooxygenase, DszA family
AFUA_8G04710	3.28179	5.25459	3.33498	5.33636	xylosidase
AFUA_1G14390	4.83763	5.67834	4.47855	5.88362	zinc binding dehydrogenase family protein
AFUA_6G09590	3.00164	2.91021	3.01169	3.28579	zinc-containing alcohol dehydrogenase, putative
AFUA_4G09560	3.44362	4.29792	5.04735	4.60442	ZIP Zinc transporter, putative
AFUA_2G17010	3.19716	3.34658	3.43701	3.10802	hypothetical protein
AFUA_5G07610	2.52811	3.66842	5.33296	3.84335	tRNA-Gly
AFUA_5G10230	1.53389	2.06539	3.03817	1.88251	hypothetical protein
AFUA_6G03170	5.41172	5.56157	7.00374	6.89688	hypothetical protein

## Sheet: INVARIANT UP Annotation
Category	Term	Count	%	PValue	Genes	List Total	Pop Hits	Pop Total	Fold Enrichment	Bonferroni	Benjamini	FDR
SP_PIR_KEYWORDS	oxidoreductase	96	12.6316	1.6529e-09	AFUA_8G00110, AFUA_1G13740, AFUA_2G00770, AFUA_2G11010, AFUA_2G10220, AFUA_7G06090, AFUA_7G00700, AFUA_5G06500, AFUA_1G14550, AFUA_6G04920, AFUA_1G17270, AFUA_6G09970, AFUA_2G04520, AFUA_2G16380, AFUA_1G14350, AFUA_6G07340, AFUA_1G14380, AFUA_6G02910, AFUA_1G15780, AFUA_1G17700, AFUA_4G08600, AFUA_1G12290, AFUA_4G12930, AFUA_3G00680, AFUA_3G02250, AFUA_2G17460, AFUA_6G11020, AFUA_3G01490, AFUA_6G…	758	655	9629	1.86184	2.21489e-07	2.21489e-07	1.93527e-06
GOTERM_BP_FAT	GO:0055114~oxidation reduction	103	13.5526	2.15888e-08	AFUA_1G13740, AFUA_2G10220, AFUA_2G11010, AFUA_7G00700, AFUA_6G04920, AFUA_6G09970, AFUA_2G16380, AFUA_7G02070, AFUA_6G02910, AFUA_1G15780, AFUA_1G17700, AFUA_4G08600, AFUA_1G12290, AFUA_3G02250, AFUA_3G01490, AFUA_6G09740, AFUA_5G01910, AFUA_8G01070, AFUA_6G13590, AFUA_2G01040, AFUA_4G01550, AFUA_5G12480, AFUA_1G12510, AFUA_1G14520, AFUA_2G09680, AFUA_2G11540, AFUA_5G10280, AFUA_5G09290, AFUA_5G…	293	707	3284	1.63288	9.95239e-06	9.95239e-06	3.07336e-05
SP_PIR_KEYWORDS	lyase	32	4.21053	2.67884e-06	AFUA_1G03550, AFUA_6G08110, AFUA_2G10650, AFUA_6G02470, AFUA_5G13810, AFUA_2G14850, AFUA_2G14930, AFUA_1G06940, AFUA_5G08890, AFUA_4G07130, AFUA_2G13620, AFUA_6G06770, AFUA_3G03410, AFUA_6G04700, AFUA_3G07790, AFUA_5G10290, AFUA_6G12580, AFUA_5G12790, AFUA_4G08690, AFUA_2G16360, AFUA_7G01590, AFUA_6G04040, AFUA_4G06460, AFUA_3G14470, AFUA_6G11680, AFUA_1G05520, AFUA_2G14610, AFUA_8G05040, AFUA_6G…	758	162	9629	2.50927	0.0003589	0.000179466	0.00313642
UP_SEQ_FEATURE	signal peptide	14	1.84211	9.46475e-06	AFUA_1G16190, AFUA_2G03830, AFUA_3G14680, AFUA_1G09760, AFUA_4G09580, AFUA_8G07080, AFUA_2G05340, AFUA_6G11390, AFUA_2G09030, AFUA_4G06670, AFUA_6G03590, AFUA_2G03870, AFUA_4G12850, AFUA_3G02270	37	49	486	3.7529	0.00101222	0.00101222	0.0106384
GOTERM_BP_FAT	GO:0016053~organic acid biosynthetic process	23	3.02632	2.96232e-05	AFUA_2G11490, AFUA_1G03550, AFUA_1G13740, AFUA_6G12580, AFUA_2G04310, AFUA_7G04500, AFUA_3G11640, AFUA_4G06940, AFUA_8G01070, AFUA_2G08890, AFUA_2G04490, AFUA_8G02440, AFUA_1G06940, AFUA_5G08890, AFUA_6G13590, AFUA_5G08120, AFUA_2G00320, AFUA_6G02910, AFUA_6G04700, AFUA_1G15780, AFUA_3G07790, AFUA_4G11240, AFUA_2G11540	293	98	3284	2.63049	0.0135637	0.00680499	0.0421631
GOTERM_BP_FAT	GO:0046394~carboxylic acid biosynthetic process	23	3.02632	2.96232e-05	AFUA_2G11490, AFUA_1G03550, AFUA_1G13740, AFUA_6G12580, AFUA_2G04310, AFUA_7G04500, AFUA_3G11640, AFUA_4G06940, AFUA_8G01070, AFUA_2G08890, AFUA_2G04490, AFUA_8G02440, AFUA_1G06940, AFUA_5G08890, AFUA_6G13590, AFUA_5G08120, AFUA_2G00320, AFUA_6G02910, AFUA_6G04700, AFUA_1G15780, AFUA_3G07790, AFUA_4G11240, AFUA_2G11540	293	98	3284	2.63049	0.0135637	0.00680499	0.0421631
GOTERM_MF_FAT	GO:0048037~cofactor binding	55	7.23684	3.59385e-05	AFUA_3G00740, AFUA_5G13810, AFUA_7G06090, AFUA_5G06500, AFUA_1G17270, AFUA_6G04920, AFUA_8G01580, AFUA_2G04060, AFUA_2G14930, AFUA_7G02070, AFUA_6G02910, AFUA_1G15780, AFUA_5G03380, AFUA_4G12930, AFUA_3G00680, AFUA_3G02250, AFUA_6G11020, AFUA_6G03660, AFUA_6G08160, AFUA_7G01590, AFUA_3G11640, AFUA_3G09220, AFUA_3G14470, AFUA_1G17180, AFUA_6G13590, AFUA_6G11680, AFUA_2G01280, AFUA_6G13750, AFUA_1G…	372	351	4117	1.73418	0.0165728	0.0165728	0.0512125
GOTERM_BP_FAT	GO:0008652~cellular amino acid biosynthetic process	18	2.36842	8.62258e-05	AFUA_2G11490, AFUA_1G03550, AFUA_1G13740, AFUA_6G12580, AFUA_2G04310, AFUA_7G04500, AFUA_3G11640, AFUA_2G04490, AFUA_2G08890, AFUA_5G08890, AFUA_6G13590, AFUA_1G06940, AFUA_5G08120, AFUA_6G04700, AFUA_6G02910, AFUA_1G15780, AFUA_3G07790, AFUA_4G11240	293	70	3284	2.88211	0.0389721	0.0131632	0.12268
SP_PIR_KEYWORDS	signal	14	1.84211	9.12096e-05	AFUA_1G16190, AFUA_2G03830, AFUA_3G14680, AFUA_1G09760, AFUA_4G09580, AFUA_8G07080, AFUA_2G05340, AFUA_6G11390, AFUA_2G09030, AFUA_4G06670, AFUA_6G03590, AFUA_2G03870, AFUA_4G12850, AFUA_3G02270	758	50	9629	3.55689	0.0121482	0.00406593	0.106739
GOTERM_BP_FAT	GO:0009309~amine biosynthetic process	18	2.36842	0.000301318	AFUA_2G11490, AFUA_1G03550, AFUA_1G13740, AFUA_6G12580, AFUA_2G04310, AFUA_7G04500, AFUA_3G11640, AFUA_2G04490, AFUA_2G08890, AFUA_5G08890, AFUA_6G13590, AFUA_1G06940, AFUA_5G08120, AFUA_6G04700, AFUA_6G02910, AFUA_1G15780, AFUA_3G07790, AFUA_4G11240	293	77	3284	2.6201	0.12971	0.0341359	0.4281
GOTERM_BP_FAT	GO:0006526~arginine biosynthetic process	5	0.657895	0.000795568	AFUA_2G11490, AFUA_2G04310, AFUA_6G02910, AFUA_3G07790, AFUA_5G08120	293	6	3284	9.34016	0.307123	0.0707529	1.12662
SP_PIR_KEYWORDS	hydrolase	96	12.6316	0.00097849	AFUA_1G16190, AFUA_2G14490, AFUA_6G08110, AFUA_4G10150, AFUA_3G14030, AFUA_4G09440, AFUA_3G11280, AFUA_1G16700, AFUA_5G07330, AFUA_6G03570, AFUA_8G07080, AFUA_7G01540, AFUA_6G14490, AFUA_5G09800, AFUA_7G01240, AFUA_2G05810, AFUA_3G08200, AFUA_1G03890, AFUA_6G13450, AFUA_2G03770, AFUA_5G12790, AFUA_2G01240, AFUA_1G12690, AFUA_6G12670, AFUA_8G04760, AFUA_4G00620, AFUA_3G14570, AFUA_3G14680, AFUA_4G…	758	890	9629	1.37023	0.122942	0.0322635	1.13966
GOTERM_MF_FAT	GO:0050662~coenzyme binding	36	4.73684	0.00145191	AFUA_3G01580, AFUA_3G00740, AFUA_2G07940, AFUA_7G06090, AFUA_5G06500, AFUA_1G17270, AFUA_6G04920, AFUA_2G04490, AFUA_2G11600, AFUA_2G04060, AFUA_6G10090, AFUA_5G01450, AFUA_2G13620, AFUA_7G02070, AFUA_6G02910, AFUA_1G15780, AFUA_4G14090, AFUA_5G03380, AFUA_4G12930, AFUA_3G02250, AFUA_6G11020, AFUA_3G03860, AFUA_2G11060, AFUA_3G07910, AFUA_3G11640, AFUA_2G08890, AFUA_3G09220, AFUA_1G17180, AFUA_6G…	372	233	4117	1.70995	0.491164	0.286673	2.04968
SP_PIR_KEYWORDS	allergen	6	0.789474	0.00147078	AFUA_1G16190, AFUA_6G06770, AFUA_1G14550, AFUA_2G03830, AFUA_4G06670, AFUA_4G09580	758	12	9629	6.35158	0.178998	0.038678	1.70853
INTERPRO	IPR001753:Crotonase, core	6	0.789474	0.0015398	AFUA_3G03410, AFUA_2G10650, AFUA_5G12790, AFUA_6G04040, AFUA_2G14850, AFUA_3G11480	621	11	7036	6.18006	0.733853	0.733853	2.35925
KEGG_PATHWAY	afm00460:Cyanoamino acid metabolism	10	1.31579	0.00198587	AFUA_5G07190, AFUA_2G07810, AFUA_7G06140, AFUA_6G08700, AFUA_6G03570, AFUA_6G08000, AFUA_5G09140, AFUA_4G13580, AFUA_7G04760, AFUA_6G13450	213	26	1789	3.23041	0.153783	0.153783	2.11112
SP_PIR_KEYWORDS	glycosidase	26	3.42105	0.00249688	AFUA_1G16190, AFUA_2G14490, AFUA_4G10150, AFUA_3G11280, AFUA_5G07190, AFUA_1G16700, AFUA_6G03570, AFUA_3G11780, AFUA_7G05610, AFUA_8G05610, AFUA_7G01540, AFUA_6G14490, AFUA_3G08200, AFUA_2G01240, AFUA_6G08700, AFUA_7G06380, AFUA_5G00480, AFUA_1G14170, AFUA_7G05450, AFUA_5G03760, AFUA_7G06140, AFUA_4G14420, AFUA_1G15150, AFUA_4G06800, AFUA_8G04710, AFUA_2G00640	758	175	9629	1.88733	0.284662	0.0543033	2.88466
GOTERM_BP_FAT	GO:0009081~branched chain family amino acid metabolic process	7	0.921053	0.00249786	AFUA_1G03550, AFUA_1G01680, AFUA_1G15780, AFUA_3G11640, AFUA_6G13590, AFUA_6G11020, AFUA_5G10280	293	17	3284	4.61514	0.684298	0.174824	3.49775
INTERPRO	IPR012939:Glycosyl hydrolase 92	4	0.526316	0.00254554	AFUA_6G13760, AFUA_5G10520, AFUA_7G04720, AFUA_1G10790	621	4	7036	11.3301	0.888017	0.665361	3.872
INTERPRO	IPR005887:Alpha-1,2-mannosidase, putative	4	0.526316	0.00254554	AFUA_6G13760, AFUA_5G10520, AFUA_7G04720, AFUA_1G10790	621	4	7036	11.3301	0.888017	0.665361	3.872
GOTERM_BP_FAT	GO:0044271~nitrogen compound biosynthetic process	31	4.07895	0.00287699	AFUA_1G03550, AFUA_1G13240, AFUA_1G13740, AFUA_2G04310, AFUA_4G09440, AFUA_2G11010, AFUA_6G08440, AFUA_2G04490, AFUA_5G08890, AFUA_1G06940, AFUA_4G12620, AFUA_8G00850, AFUA_6G07340, AFUA_6G02910, AFUA_6G04700, AFUA_1G15780, AFUA_3G07790, AFUA_6G11620, AFUA_2G11490, AFUA_6G12580, AFUA_2G01320, AFUA_7G04500, AFUA_3G11640, AFUA_2G08890, AFUA_6G13590, AFUA_5G08120, AFUA_8G05440, AFUA_3G05730, AFUA_3G…	293	202	3284	1.72007	0.735047	0.172828	4.01858
GOTERM_BP_FAT	GO:0006525~arginine metabolic process	5	0.657895	0.00321295	AFUA_2G11490, AFUA_2G04310, AFUA_6G02910, AFUA_3G07790, AFUA_5G08120	293	8	3284	7.00512	0.77317	0.169265	4.47794
INTERPRO	IPR016040:NAD(P)-binding domain	40	5.26316	0.00344236	AFUA_5G09290, AFUA_5G09400, AFUA_3G00740, AFUA_1G15280, AFUA_6G04920, AFUA_6G09970, AFUA_2G04490, AFUA_2G11600, AFUA_3G09150, AFUA_6G10090, AFUA_1G14350, AFUA_2G16380, AFUA_1G14380, AFUA_2G04560, AFUA_1G17700, AFUA_4G14090, AFUA_5G08900, AFUA_3G02250, AFUA_6G11020, AFUA_3G03860, AFUA_3G07910, AFUA_1G14540, AFUA_3G11900, AFUA_3G00750, AFUA_1G11010, AFUA_6G09590, AFUA_4G11500, AFUA_2G17400, AFUA_5G…	621	285	7036	1.59019	0.948289	0.627442	5.20241
GOTERM_MF_FAT	GO:0016836~hydro-lyase activity	11	1.44737	0.00475897	AFUA_1G03550, AFUA_6G06770, AFUA_1G13740, AFUA_6G04700, AFUA_2G16360, AFUA_6G02470, AFUA_6G04040, AFUA_1G05520, AFUA_4G06460, AFUA_5G08890, AFUA_3G11480	372	44	4117	2.7668	0.891196	0.5226	6.57335
GOTERM_MF_FAT	GO:0008080~N-acetyltransferase activity	12	1.57895	0.00479344	AFUA_2G11490, AFUA_1G09600, AFUA_6G07920, AFUA_7G00380, AFUA_8G05690, AFUA_2G01380, AFUA_3G11780, AFUA_1G12050, AFUA_7G00850, AFUA_3G01610, AFUA_5G08120, AFUA_8G01250	372	51	4117	2.60405	0.892934	0.427978	6.61946
SP_PIR_KEYWORDS	transferase	73	9.60526	0.00519884	AFUA_1G10350, AFUA_2G14390, AFUA_4G12740, AFUA_5G07630, AFUA_1G12050, AFUA_8G01580, AFUA_4G10950, AFUA_3G11510, AFUA_6G14180, AFUA_4G07310, AFUA_6G07920, AFUA_2G09840, AFUA_6G02910, AFUA_6G11390, AFUA_2G12740, AFUA_1G01370, AFUA_1G13490, AFUA_4G05970, AFUA_2G11490, AFUA_4G12900, AFUA_5G04230, AFUA_2G04380, AFUA_6G03660, AFUA_2G05800, AFUA_7G04500, AFUA_2G01380, AFUA_3G11640, AFUA_2G02090, AFUA_3G…	758	681	9629	1.36172	0.502651	0.0949638	5.92035
INTERPRO	IPR004365:Nucleic acid binding, OB-fold, tRNA/helicase-type	5	0.657895	0.00524842	AFUA_6G07640, AFUA_2G13170, AFUA_2G05650, AFUA_1G04460, AFUA_3G09630	621	9	7036	6.29451	0.989114	0.676988	7.82954
KEGG_PATHWAY	afm00052:Galactose metabolism	11	1.44737	0.00555297	AFUA_3G07910, AFUA_4G10150, AFUA_5G14550, AFUA_2G01240, AFUA_4G14090, AFUA_1G05520, AFUA_1G16700, AFUA_5G00480, AFUA_1G16250, AFUA_5G10290, AFUA_1G14170	213	35	1789	2.6397	0.37359	0.208539	5.80196
GOTERM_MF_FAT	GO:0016410~N-acyltransferase activity	12	1.57895	0.00651435	AFUA_2G11490, AFUA_1G09600, AFUA_6G07920, AFUA_7G00380, AFUA_8G05690, AFUA_2G01380, AFUA_3G11780, AFUA_1G12050, AFUA_7G00850, AFUA_3G01610, AFUA_5G08120, AFUA_8G01250	372	53	4117	2.50578	0.952121	0.455461	8.89482
GOTERM_MF_FAT	GO:0016407~acetyltransferase activity	13	1.71053	0.00715741	AFUA_2G11490, AFUA_2G01380, AFUA_8G05690, AFUA_1G12050, AFUA_3G11780, AFUA_4G10950, AFUA_3G01610, AFUA_5G08120, AFUA_6G07920, AFUA_1G09600, AFUA_7G00380, AFUA_7G00850, AFUA_8G01250	372	61	4117	2.35858	0.964569	0.426899	9.73175
SP_PIR_KEYWORDS	Acyltransferase	14	1.84211	0.00818975	AFUA_2G11490, AFUA_5G04230, AFUA_2G01380, AFUA_1G12050, AFUA_4G10950, AFUA_3G11510, AFUA_7G04760, AFUA_5G08120, AFUA_1G09600, AFUA_6G03640, AFUA_4G13580, AFUA_7G00850, AFUA_6G03590, AFUA_6G00300	758	79	9629	2.25119	0.667776	0.128678	9.1793
GOTERM_BP_FAT	GO:0044242~cellular lipid catabolic process	4	0.526316	0.0113569	AFUA_7G06090, AFUA_3G14680, AFUA_4G06640, AFUA_2G11970	293	6	3284	7.47213	0.994833	0.442924	15.007
GOTERM_BP_FAT	GO:0019318~hexose metabolic process	12	1.57895	0.0116267	AFUA_1G10350, AFUA_6G06770, AFUA_3G07910, AFUA_4G14090, AFUA_3G08200, AFUA_2G11600, AFUA_3G05740, AFUA_4G07710, AFUA_5G10290, AFUA_2G09790, AFUA_6G11020, AFUA_5G10280	293	58	3284	2.31894	0.995444	0.416745	15.3365
INTERPRO	IPR006140:D-isomer specific 2-hydroxyacid dehydrogenase, NAD-binding	5	0.657895	0.0119177	AFUA_2G01280, AFUA_6G04920, AFUA_2G04490, AFUA_6G00510, AFUA_6G10090	621	11	7036	5.15005	0.999966	0.872516	16.9524
GOTERM_CC_FAT	GO:0031224~intrinsic to membrane	55	7.23684	0.0130795	AFUA_1G16190, AFUA_6G14500, AFUA_1G11470, AFUA_8G07240, AFUA_4G09440, AFUA_4G06940, AFUA_1G17270, AFUA_2G08800, AFUA_1G17470, AFUA_3G03700, AFUA_1G06790, AFUA_6G11390, AFUA_7G06390, AFUA_5G03380, AFUA_3G14170, AFUA_2G03730, AFUA_3G11490, AFUA_4G05970, AFUA_4G12900, AFUA_1G12690, AFUA_3G14680, AFUA_8G06920, AFUA_1G04540, AFUA_1G16880, AFUA_7G00730, AFUA_7G06120, AFUA_6G13750, AFUA_8G00840, AFUA_4G…	97	586	1307	1.26465	0.755549	0.755549	13.7562
INTERPRO	IPR001764:Glycoside hydrolase, family 3, N-terminal	6	0.789474	0.0132163	AFUA_5G07190, AFUA_6G14490, AFUA_7G06140, AFUA_6G08700, AFUA_6G03570, AFUA_3G11780	621	17	7036	3.99886	0.999989	0.851139	18.6274
INTERPRO	IPR000182:GCN5-related N-acetyltransferase	10	1.31579	0.0150059	AFUA_1G09600, AFUA_6G07920, AFUA_7G00380, AFUA_8G05690, AFUA_2G01380, AFUA_3G11780, AFUA_1G12050, AFUA_7G00850, AFUA_3G01610, AFUA_8G01250	621	45	7036	2.5178	0.999998	0.843608	20.884
INTERPRO	IPR000560:Histidine acid phosphatase	5	0.657895	0.0166517	AFUA_1G16480, AFUA_3G14570, AFUA_5G01880, AFUA_6G11330, AFUA_7G01240	621	12	7036	4.72088	0.999999	0.835201	22.9076
INTERPRO	IPR015815:3-hydroxyacid dehydrogenase/reductase	4	0.526316	0.0181954	AFUA_2G11600, AFUA_1G15330, AFUA_6G11020, AFUA_5G10280	621	7	7036	6.47435	1	0.826685	24.7615
INTERPRO	IPR016181:Acyl-CoA N-acyltransferase	9	1.18421	0.0184164	AFUA_1G09600, AFUA_6G07920, AFUA_7G00380, AFUA_8G05690, AFUA_2G01380, AFUA_3G11780, AFUA_1G12050, AFUA_7G00850, AFUA_8G01250	621	39	7036	2.61464	1	0.79744	25.0235
INTERPRO	IPR002347:Glucose/ribitol dehydrogenase	17	2.23684	0.0191093	AFUA_5G09290, AFUA_5G09400, AFUA_1G15280, AFUA_1G14540, AFUA_3G00750, AFUA_1G11010, AFUA_6G09970, AFUA_3G09150, AFUA_6G11210, AFUA_5G12480, AFUA_1G14350, AFUA_1G14380, AFUA_1G17700, AFUA_2G04560, AFUA_5G08900, AFUA_2G11540, AFUA_6G03520	621	104	7036	1.85204	1	0.778361	25.8393
UP_SEQ_FEATURE	active site:Proton donor	5	0.657895	0.0192589	AFUA_1G16190, AFUA_6G06770, AFUA_2G05340, AFUA_6G11390, AFUA_1G04560	37	15	486	4.37838	0.87517	0.646687	19.6352
GOTERM_BP_FAT	GO:0006733~oxidoreduction coenzyme metabolic process	7	0.921053	0.019487	AFUA_6G07340, AFUA_3G05730, AFUA_4G12930, AFUA_2G11600, AFUA_6G11020, AFUA_4G10370, AFUA_5G10280	293	25	3284	3.13829	0.999885	0.561653	24.4333
GOTERM_BP_FAT	GO:0005996~monosaccharide metabolic process	13	1.71053	0.0208645	AFUA_1G10350, AFUA_3G07910, AFUA_2G11600, AFUA_3G05740, AFUA_6G06770, AFUA_1G17490, AFUA_4G14090, AFUA_3G08200, AFUA_4G07710, AFUA_6G11020, AFUA_2G09790, AFUA_5G10290, AFUA_5G10280	293	71	3284	2.0522	0.99994	0.555154	25.9306
INTERPRO	IPR002198:Short-chain dehydrogenase/reductase SDR	19	2.5	0.0216624	AFUA_5G09290, AFUA_5G09400, AFUA_1G15280, AFUA_1G14540, AFUA_1G11010, AFUA_3G00750, AFUA_4G11500, AFUA_6G09970, AFUA_3G09150, AFUA_6G11210, AFUA_5G12480, AFUA_1G14350, AFUA_1G14380, AFUA_1G17700, AFUA_2G04560, AFUA_4G11240, AFUA_5G08900, AFUA_2G11540, AFUA_6G03520	621	123	7036	1.75018	1	0.791478	28.7742
SP_PIR_KEYWORDS	Isomerase	13	1.71053	0.0217192	AFUA_3G07910, AFUA_2G09810, AFUA_2G14850, AFUA_6G04040, AFUA_6G12170, AFUA_2G02050, AFUA_3G05740, AFUA_3G03410, AFUA_1G05320, AFUA_4G14090, AFUA_3G02250, AFUA_2G03870, AFUA_2G09790	758	80	9629	2.06426	0.947264	0.278872	22.6707
UP_SEQ_FEATURE	glycosylation site:N-linked (GlcNAc...)	9	1.18421	0.0224343	AFUA_1G16190, AFUA_2G05340, AFUA_6G11390, AFUA_2G01070, AFUA_3G14680, AFUA_2G09030, AFUA_4G09580, AFUA_4G12850, AFUA_3G02270	37	50	486	2.36432	0.91177	0.554817	22.512
INTERPRO	IPR013785:Aldolase-type TIM barrel	13	1.71053	0.024717	AFUA_1G13740, AFUA_4G08690, AFUA_2G11010, AFUA_4G06460, AFUA_5G09600, AFUA_2G04060, AFUA_4G07940, AFUA_5G01450, AFUA_3G05730, AFUA_8G05040, AFUA_4G07710, AFUA_5G10290, AFUA_2G09850	621	73	7036	2.01769	1	0.808668	32.1428
SP_PIR_KEYWORDS	amino-acid biosynthesis	5	0.657895	0.025689	AFUA_2G11490, AFUA_2G04310, AFUA_3G11640, AFUA_5G08890, AFUA_1G06940	758	15	9629	4.23439	0.969417	0.294417	26.2659
INTERPRO	IPR018150:Aminoacyl-tRNA synthetase, class II (D, K and N)-like	4	0.526316	0.0272331	AFUA_6G07640, AFUA_2G05650, AFUA_1G04460, AFUA_3G09630	621	8	7036	5.66506	1	0.816239	34.805
INTERPRO	IPR004364:Aminoacyl-tRNA synthetase, class II (D, K and N)	4	0.526316	0.0272331	AFUA_6G07640, AFUA_2G05650, AFUA_1G04460, AFUA_3G09630	621	8	7036	5.66506	1	0.816239	34.805
GOTERM_BP_FAT	GO:0006544~glycine metabolic process	4	0.526316	0.0277995	AFUA_2G07810, AFUA_2G08890, AFUA_8G06470, AFUA_1G10780	293	8	3284	5.6041	0.999998	0.632038	33.0589
KEGG_PATHWAY	afm00330:Arginine and proline metabolism	12	1.57895	0.0280472	AFUA_2G11490, AFUA_2G00720, AFUA_2G04310, AFUA_6G02910, AFUA_3G07790, AFUA_4G10410, AFUA_1G04560, AFUA_6G08000, AFUA_5G09140, AFUA_5G13940, AFUA_5G08120, AFUA_1G13490	213	50	1789	2.01577	0.908337	0.549116	26.314
INTERPRO	IPR011701:Major facilitator superfamily MFS-1	29	3.81579	0.0295345	AFUA_1G17530, AFUA_5G09940, AFUA_6G00710, AFUA_3G12900, AFUA_7G01670, AFUA_2G09450, AFUA_6G01820, AFUA_3G03440, AFUA_5G14500, AFUA_4G13090, AFUA_1G17470, AFUA_5G01630, AFUA_3G01370, AFUA_7G01740, AFUA_3G03820, AFUA_4G11400, AFUA_7G00780, AFUA_7G00710, AFUA_3G03640, AFUA_5G10430, AFUA_8G00770, AFUA_1G17680, AFUA_7G06120, AFUA_4G01000, AFUA_1G17480, AFUA_2G12790, AFUA_6G00630, AFUA_7G04730, AFUA_4G…	621	220	7036	1.49351	1	0.820363	37.1542
GOTERM_BP_FAT	GO:0046365~monosaccharide catabolic process	8	1.05263	0.0313307	AFUA_1G10350, AFUA_6G06770, AFUA_1G17490, AFUA_2G11600, AFUA_5G10290, AFUA_2G09790, AFUA_6G11020, AFUA_5G10280	293	35	3284	2.56187	1	0.649426	36.4383
SP_PIR_KEYWORDS	methyltransferase	15	1.97368	0.0325974	AFUA_2G04380, AFUA_7G06080, AFUA_2G14390, AFUA_4G12740, AFUA_5G07630, AFUA_2G02090, AFUA_6G10080, AFUA_6G01830, AFUA_4G13000, AFUA_1G13930, AFUA_2G07810, AFUA_2G12740, AFUA_3G01320, AFUA_1G17750, AFUA_4G10370	758	104	9629	1.83219	0.988214	0.332163	32.1601
GOTERM_BP_FAT	GO:0043603~cellular amide metabolic process	6	0.789474	0.0333007	AFUA_3G05730, AFUA_8G04760, AFUA_1G04560, AFUA_2G11600, AFUA_6G11020, AFUA_5G10280	293	21	3284	3.20234	1	0.646853	38.2539
KEGG_PATHWAY	afm00360:Phenylalanine metabolism	11	1.44737	0.0333059	AFUA_1G09600, AFUA_2G01380, AFUA_4G10410, AFUA_6G08000, AFUA_4G08600, AFUA_3G11510, AFUA_5G09140, AFUA_7G00850, AFUA_3G00680, AFUA_5G01710, AFUA_3G14590	213	45	1789	2.0531	0.941886	0.509012	30.4823
KEGG_PATHWAY	afm00071:Fatty acid metabolism	9	1.18421	0.0340754	AFUA_2G00720, AFUA_7G06090, AFUA_5G06500, AFUA_6G04040, AFUA_6G00510, AFUA_3G09220, AFUA_4G10950, AFUA_1G17190, AFUA_2G01040	213	33	1789	2.29065	0.945646	0.44147	31.074
GOTERM_CC_FAT	GO:0005783~endoplasmic reticulum	12	1.57895	0.0380537	AFUA_4G12900, AFUA_2G01070, AFUA_5G08970, AFUA_8G01070, AFUA_5G03380, AFUA_6G12760, AFUA_8G02440, AFUA_2G03870, AFUA_2G00320, AFUA_2G11540, AFUA_4G12850, AFUA_2G12980	97	84	1307	1.92489	0.984255	0.874521	35.3445
INTERPRO	IPR006139:D-isomer specific 2-hydroxyacid dehydrogenase, catalytic region	4	0.526316	0.0382254	AFUA_2G01280, AFUA_6G04920, AFUA_2G04490, AFUA_6G10090	621	9	7036	5.03561	1	0.876619	45.3304
INTERPRO	IPR015830:Amidase, fungi type	4	0.526316	0.0382254	AFUA_1G14530, AFUA_4G00370, AFUA_8G05220, AFUA_6G08000	621	9	7036	5.03561	1	0.876619	45.3304
GOTERM_MF_FAT	GO:0019842~vitamin binding	18	2.36842	0.0390388	AFUA_6G08160, AFUA_5G13810, AFUA_6G03660, AFUA_7G01590, AFUA_8G01580, AFUA_2G14930, AFUA_3G14470, AFUA_6G00290, AFUA_2G13620, AFUA_6G11680, AFUA_1G17200, AFUA_4G10410, AFUA_6G03640, AFUA_2G07810, AFUA_4G11240, AFUA_6G00750, AFUA_4G07710, AFUA_6G00300	372	120	4117	1.66008	1	0.929014	43.311
GOTERM_MF_FAT	GO:0016854~racemase and epimerase activity	4	0.526316	0.04043	AFUA_3G07910, AFUA_2G09810, AFUA_4G14090, AFUA_3G05740	372	9	4117	4.91876	1	0.909175	44.4696
UP_SEQ_FEATURE	active site:Nucleophile	4	0.526316	0.0408071	AFUA_1G16190, AFUA_2G05340, AFUA_6G11390, AFUA_2G05820	37	11	486	4.77641	0.988414	0.671917	37.3946
INTERPRO	IPR001375:Peptidase S9, prolyl oligopeptidase active site region	3	0.394737	0.0412501	AFUA_2G09030, AFUA_3G07850, AFUA_4G09320	621	4	7036	8.49758	1	0.88099	47.9343
SP_PIR_KEYWORDS	transmembrane	39	5.13158	0.0428036	AFUA_1G11470, AFUA_6G14500, AFUA_8G07240, AFUA_4G09440, AFUA_2G01070, AFUA_1G17270, AFUA_2G08800, AFUA_4G00800, AFUA_4G12620, AFUA_7G01090, AFUA_3G03700, AFUA_7G06390, AFUA_3G13980, AFUA_7G01740, AFUA_8G05860, AFUA_5G02940, AFUA_8G02200, AFUA_3G14170, AFUA_3G09710, AFUA_3G11490, AFUA_4G12850, AFUA_6G03200, AFUA_2G01320, AFUA_4G06910, AFUA_2G11520, AFUA_8G00770, AFUA_6G03060, AFUA_8G06920, AFUA_1G…	758	364	9629	1.36105	0.997155	0.386457	40.0824
GOTERM_BP_FAT	GO:0006631~fatty acid metabolic process	7	0.921053	0.044946	AFUA_7G06090, AFUA_4G06940, AFUA_8G01070, AFUA_8G02440, AFUA_2G00320, AFUA_2G11540, AFUA_3G03860	293	30	3284	2.61524	1	0.7342	48.0388
INTERPRO	IPR002772:Glycoside hydrolase, family 3, C-terminal	5	0.657895	0.0462109	AFUA_5G07190, AFUA_6G14490, AFUA_7G06140, AFUA_6G08700, AFUA_6G03570	621	16	7036	3.54066	1	0.895426	51.9553
GOTERM_BP_FAT	GO:0046164~alcohol catabolic process	8	1.05263	0.0468257	AFUA_1G10350, AFUA_6G06770, AFUA_1G17490, AFUA_2G11600, AFUA_5G10290, AFUA_2G09790, AFUA_6G11020, AFUA_5G10280	293	38	3284	2.35962	1	0.727603	49.4759
SP_PIR_KEYWORDS	glycoprotein	9	1.18421	0.0485886	AFUA_1G16190, AFUA_2G05340, AFUA_6G11390, AFUA_2G01070, AFUA_3G14680, AFUA_2G09030, AFUA_4G09580, AFUA_4G12850, AFUA_3G02270	758	52	9629	2.19862	0.998737	0.40155	44.1877
GOTERM_MF_FAT	GO:0004620~phospholipase activity	5	0.657895	0.0494185	AFUA_1G03630, AFUA_3G14680, AFUA_4G06640, AFUA_2G11970, AFUA_2G16520	372	16	4117	3.4585	1	0.927091	51.4406
GOTERM_MF_FAT	GO:0004312~fatty-acid synthase activity	6	0.789474	0.0501183	AFUA_1G14380, AFUA_1G17700, AFUA_1G11010, AFUA_5G09600, AFUA_5G12480, AFUA_6G11210	372	23	4117	2.8871	1	0.908456	51.9477
GOTERM_MF_FAT	GO:0016620~oxidoreductase activity, acting on the aldehyde or oxo group of donors, NAD or NADP as acceptor	6	0.789474	0.0501183	AFUA_2G00720, AFUA_6G02910, AFUA_6G04920, AFUA_4G08600, AFUA_4G11240, AFUA_3G07150	372	23	4117	2.8871	1	0.908456	51.9477
GOTERM_BP_FAT	GO:0044275~cellular carbohydrate catabolic process	8	1.05263	0.0529127	AFUA_1G10350, AFUA_6G06770, AFUA_1G17490, AFUA_2G11600, AFUA_5G10290, AFUA_2G09790, AFUA_6G11020, AFUA_5G10280	293	39	3284	2.29912	1	0.751503	53.8799
INTERPRO	IPR016162:Aldehyde dehydrogenase, N-terminal	6	0.789474	0.054511	AFUA_2G00720, AFUA_6G03770, AFUA_4G08600, AFUA_3G07150, AFUA_2G17460, AFUA_4G01550	621	24	7036	2.83253	1	0.920674	58.0402
GOTERM_BP_FAT	GO:0009069~serine family amino acid metabolic process	5	0.657895	0.0576836	AFUA_2G07810, AFUA_2G04490, AFUA_2G08890, AFUA_8G06470, AFUA_1G10780	293	17	3284	3.29653	1	0.763445	57.0792
GOTERM_BP_FAT	GO:0009084~glutamine family amino acid biosynthetic process	5	0.657895	0.0576836	AFUA_2G11490, AFUA_2G04310, AFUA_6G02910, AFUA_3G07790, AFUA_5G08120	293	17	3284	3.29653	1	0.763445	57.0792
KEGG_PATHWAY	afm00511:Other glycan degradation	5	0.657895	0.0578561	AFUA_5G14550, AFUA_1G16700, AFUA_3G08200, AFUA_2G00640, AFUA_1G14170	213	13	1789	3.23041	0.993303	0.565848	47.2554
KEGG_PATHWAY	afm00565:Ether lipid metabolism	4	0.526316	0.0584805	AFUA_3G01530, AFUA_1G17590, AFUA_2G11970, AFUA_2G16520	213	8	1789	4.19953	0.993666	0.514765	47.6294
INTERPRO	IPR005829:Sugar transporter, conserved site	13	1.71053	0.0587166	AFUA_8G07240, AFUA_2G11520, AFUA_6G03060, AFUA_8G00770, AFUA_4G00800, AFUA_3G03700, AFUA_4G14670, AFUA_7G06390, AFUA_4G09210, AFUA_3G13980, AFUA_2G07910, AFUA_3G14170, AFUA_7G05100	621	83	7036	1.7746	1	0.925648	60.8405
INTERPRO	IPR002293:Amino acid/polyamine transporter I	9	1.18421	0.0625451	AFUA_7G00730, AFUA_7G01090, AFUA_8G00840, AFUA_8G05860, AFUA_5G02940, AFUA_8G02200, AFUA_2G08800, AFUA_3G09710, AFUA_3G11490	621	49	7036	2.08104	1	0.928774	63.2368
INTERPRO	IPR015590:Aldehyde dehydrogenase	6	0.789474	0.0634053	AFUA_2G00720, AFUA_6G03770, AFUA_4G08600, AFUA_3G07150, AFUA_2G17460, AFUA_4G01550	621	25	7036	2.71923	1	0.922514	63.756
INTERPRO	IPR016160:Aldehyde dehydrogenase, conserved site	6	0.789474	0.0634053	AFUA_7G06120, AFUA_5G09960, AFUA_6G03770, AFUA_4G08600, AFUA_2G17460, AFUA_4G01550	621	25	7036	2.71923	1	0.922514	63.756
INTERPRO	IPR003008:Tubulin/FtsZ, GTPase domain	3	0.394737	0.0647854	AFUA_2G14990, AFUA_1G02550, AFUA_1G10910	621	5	7036	6.79807	1	0.91804	64.5747
INTERPRO	IPR017975:Tubulin, conserved site	3	0.394737	0.0647854	AFUA_2G14990, AFUA_1G02550, AFUA_1G10910	621	5	7036	6.79807	1	0.91804	64.5747
INTERPRO	IPR000217:Tubulin	3	0.394737	0.0647854	AFUA_2G14990, AFUA_1G02550, AFUA_1G10910	621	5	7036	6.79807	1	0.91804	64.5747
INTERPRO	IPR018316:Tubulin/FtsZ, 2-layer sandwich domain	3	0.394737	0.0647854	AFUA_2G14990, AFUA_1G02550, AFUA_1G10910	621	5	7036	6.79807	1	0.91804	64.5747
GOTERM_BP_FAT	GO:0006732~coenzyme metabolic process	13	1.71053	0.065484	AFUA_3G00740, AFUA_5G04230, AFUA_6G02470, AFUA_2G11600, AFUA_6G07340, AFUA_3G05730, AFUA_2G09840, AFUA_4G12930, AFUA_6G03590, AFUA_4G10370, AFUA_6G11020, AFUA_5G10280, AFUA_5G06610	293	84	3284	1.7346	1	0.790094	61.8693
GOTERM_BP_FAT	GO:0009395~phospholipid catabolic process	3	0.394737	0.0657842	AFUA_3G14680, AFUA_4G06640, AFUA_2G11970	293	5	3284	6.72491	1	0.775485	62.0433
INTERPRO	IPR019793:Peroxidases heam-ligand binding site	4	0.526316	0.0658174	AFUA_4G12900, AFUA_8G01670, AFUA_1G02900, AFUA_7G04580	621	11	7036	4.12004	1	0.912561	65.1755
KEGG_PATHWAY	afm00600:Sphingolipid metabolism	7	0.921053	0.0660716	AFUA_5G12940, AFUA_5G14550, AFUA_4G06940, AFUA_4G06640, AFUA_1G16700, AFUA_6G00300, AFUA_1G14170	213	25	1789	2.35174	0.996791	0.512143	51.9879
COG_ONTOLOGY	Lipid metabolism	12	1.57895	0.0687476	AFUA_3G03410, AFUA_2G10650, AFUA_5G06500, AFUA_6G04040, AFUA_2G14850, AFUA_8G02530, AFUA_6G07960, AFUA_2G11600, AFUA_2G10950, AFUA_2G14600, AFUA_5G10280, AFUA_3G11480	138	63	1267	1.74879	0.873248	0.873248	45.1947
GOTERM_MF_FAT	GO:0005275~amine transmembrane transporter activity	9	1.18421	0.0690307	AFUA_7G00730, AFUA_7G01090, AFUA_8G00840, AFUA_8G05860, AFUA_5G02940, AFUA_8G02200, AFUA_2G08800, AFUA_3G09710, AFUA_3G11490	372	49	4117	2.03275	1	0.95138	63.9237
GOTERM_MF_FAT	GO:0015171~amino acid transmembrane transporter activity	9	1.18421	0.0690307	AFUA_7G00730, AFUA_7G01090, AFUA_8G00840, AFUA_8G05860, AFUA_5G02940, AFUA_8G02200, AFUA_2G08800, AFUA_3G09710, AFUA_3G11490	372	49	4117	2.03275	1	0.95138	63.9237
PIR_SUPERFAMILY	PIRSF001221:Amidase_fungi	4	0.526316	0.0708451	AFUA_1G14530, AFUA_4G00370, AFUA_8G05220, AFUA_6G08000	154	9	1357	3.91631	0.999987	0.999987	58.5415
GOTERM_BP_FAT	GO:0015849~organic acid transport	9	1.18421	0.0711438	AFUA_7G00730, AFUA_7G01090, AFUA_8G00840, AFUA_8G05860, AFUA_5G02940, AFUA_8G02200, AFUA_2G08800, AFUA_3G09710, AFUA_3G11490	293	50	3284	2.01747	1	0.787002	65.0283
GOTERM_BP_FAT	GO:0006865~amino acid transport	9	1.18421	0.0711438	AFUA_7G00730, AFUA_7G01090, AFUA_8G00840, AFUA_8G05860, AFUA_5G02940, AFUA_8G02200, AFUA_2G08800, AFUA_3G09710, AFUA_3G11490	293	50	3284	2.01747	1	0.787002	65.0283
GOTERM_BP_FAT	GO:0046942~carboxylic acid transport	9	1.18421	0.0711438	AFUA_7G00730, AFUA_7G01090, AFUA_8G00840, AFUA_8G05860, AFUA_5G02940, AFUA_8G02200, AFUA_2G08800, AFUA_3G09710, AFUA_3G11490	293	50	3284	2.01747	1	0.787002	65.0283
GOTERM_BP_FAT	GO:0015837~amine transport	9	1.18421	0.0711438	AFUA_7G00730, AFUA_7G01090, AFUA_8G00840, AFUA_8G05860, AFUA_5G02940, AFUA_8G02200, AFUA_2G08800, AFUA_3G09710, AFUA_3G11490	293	50	3284	2.01747	1	0.787002	65.0283
INTERPRO	IPR015421:Pyridoxal phosphate-dependent transferase, major region, subdomain 1	10	1.31579	0.0715811	AFUA_6G00290, AFUA_5G13810, AFUA_6G03660, AFUA_7G01590, AFUA_4G10410, AFUA_6G03640, AFUA_2G07810, AFUA_8G01580, AFUA_2G14930, AFUA_6G00300	621	59	7036	1.92036	1	0.922074	68.3596
GOTERM_MF_FAT	GO:0003993~acid phosphatase activity	5	0.657895	0.0721083	AFUA_1G16480, AFUA_3G14570, AFUA_5G01880, AFUA_6G11330, AFUA_7G01240	372	18	4117	3.07422	1	0.94498	65.5868
GOTERM_MF_FAT	GO:0004316~3-oxoacyl-[acyl-carrier-protein] reductase activity	5	0.657895	0.0721083	AFUA_1G14380, AFUA_1G17700, AFUA_1G11010, AFUA_5G12480, AFUA_6G11210	372	18	4117	3.07422	1	0.94498	65.5868
INTERPRO	IPR005828:General substrate transporter	13	1.71053	0.0731236	AFUA_6G14500, AFUA_8G07240, AFUA_2G11520, AFUA_6G03060, AFUA_4G00800, AFUA_3G03700, AFUA_4G14670, AFUA_7G06390, AFUA_4G09210, AFUA_3G13980, AFUA_2G07910, AFUA_3G14170, AFUA_7G05100	621	86	7036	1.71269	1	0.918632	69.1644
INTERPRO	IPR013781:Glycoside hydrolase, subgroup, catalytic core	12	1.57895	0.0733347	AFUA_5G00670, AFUA_5G14550, AFUA_3G11280, AFUA_5G03760, AFUA_1G16700, AFUA_7G06380, AFUA_4G14420, AFUA_3G00900, AFUA_1G15150, AFUA_7G05610, AFUA_2G00640, AFUA_1G14170	621	77	7036	1.76573	1	0.911354	69.273
SP_PIR_KEYWORDS	branched-chain amino acid biosynthesis	3	0.394737	0.0748673	AFUA_1G15780, AFUA_3G11640, AFUA_6G13590	758	6	9629	6.35158	0.99997	0.525185	59.7926
GOTERM_BP_FAT	GO:0019320~hexose catabolic process	7	0.921053	0.0757076	AFUA_1G10350, AFUA_6G06770, AFUA_2G11600, AFUA_5G10290, AFUA_2G09790, AFUA_6G11020, AFUA_5G10280	293	34	3284	2.30757	1	0.793604	67.3964
GOTERM_BP_FAT	GO:0006007~glucose catabolic process	7	0.921053	0.0757076	AFUA_1G10350, AFUA_6G06770, AFUA_2G11600, AFUA_5G10290, AFUA_2G09790, AFUA_6G11020, AFUA_5G10280	293	34	3284	2.30757	1	0.793604	67.3964
SMART	SM00028:TPR	5	0.657895	0.0782129	AFUA_5G06550, AFUA_7G01860, AFUA_5G02590, AFUA_2G02050, AFUA_2G15490	99	34	2029	3.01396	0.99811	0.99811	57.6521
GOTERM_BP_FAT	GO:0008610~lipid biosynthetic process	12	1.57895	0.0816395	AFUA_4G12900, AFUA_2G01070, AFUA_4G06940, AFUA_8G01070, AFUA_2G17400, AFUA_8G02440, AFUA_6G00260, AFUA_5G06530, AFUA_4G07130, AFUA_2G00320, AFUA_2G11540, AFUA_3G10680	293	78	3284	1.72434	1	0.80522	70.2519
SP_PIR_KEYWORDS	Aminotransferase	7	0.921053	0.0818921	AFUA_6G00290, AFUA_1G01680, AFUA_6G03660, AFUA_4G10410, AFUA_6G03640, AFUA_8G01580, AFUA_1G10780	758	39	9629	2.28006	0.999989	0.533859	63.2253
GOTERM_BP_FAT	GO:0006006~glucose metabolic process	8	1.05263	0.0820467	AFUA_1G10350, AFUA_6G06770, AFUA_2G11600, AFUA_4G07710, AFUA_5G10290, AFUA_2G09790, AFUA_6G11020, AFUA_5G10280	293	43	3284	2.08524	1	0.793742	70.4391
INTERPRO	IPR003663:Sugar/inositol transporter	11	1.44737	0.0851713	AFUA_3G03700, AFUA_4G14670, AFUA_8G07240, AFUA_7G06390, AFUA_2G11520, AFUA_6G03060, AFUA_2G07910, AFUA_3G13980, AFUA_3G14170, AFUA_4G00800, AFUA_7G05100	621	70	7036	1.78045	1	0.934843	74.8222
GOTERM_MF_FAT	GO:0005509~calcium ion binding	8	1.05263	0.0870641	AFUA_8G06700, AFUA_3G07020, AFUA_3G00900, AFUA_1G15150, AFUA_4G12850, AFUA_3G00650, AFUA_1G02540, AFUA_4G11160	372	43	4117	2.05901	1	0.961543	72.7015
GOTERM_MF_FAT	GO:0016769~transferase activity, transferring nitrogenous groups	8	1.05263	0.0870641	AFUA_6G00290, AFUA_1G01680, AFUA_6G03660, AFUA_4G10410, AFUA_6G03640, AFUA_8G01580, AFUA_1G10780, AFUA_6G00300	372	43	4117	2.05901	1	0.961543	72.7015
GOTERM_MF_FAT	GO:0070279~vitamin B6 binding	12	1.57895	0.0884423	AFUA_6G00290, AFUA_6G08160, AFUA_5G13810, AFUA_6G03660, AFUA_7G01590, AFUA_4G10410, AFUA_6G03640, AFUA_2G07810, AFUA_8G01580, AFUA_3G14470, AFUA_2G14930, AFUA_6G00300	372	78	4117	1.70265	1	0.953841	73.2831
GOTERM_MF_FAT	GO:0030170~pyridoxal phosphate binding	12	1.57895	0.0884423	AFUA_6G00290, AFUA_6G08160, AFUA_5G13810, AFUA_6G03660, AFUA_7G01590, AFUA_4G10410, AFUA_6G03640, AFUA_2G07810, AFUA_8G01580, AFUA_3G14470, AFUA_2G14930, AFUA_6G00300	372	78	4117	1.70265	1	0.953841	73.2831
SP_PIR_KEYWORDS	Secreted	5	0.657895	0.0892841	AFUA_1G16190, AFUA_2G03830, AFUA_2G09030, AFUA_4G09580, AFUA_3G02270	758	22	9629	2.88708	0.999996	0.543089	66.5464
GOTERM_BP_FAT	GO:0051186~cofactor metabolic process	14	1.84211	0.0910696	AFUA_3G00740, AFUA_5G04230, AFUA_6G02470, AFUA_6G08440, AFUA_2G11600, AFUA_6G07340, AFUA_3G05730, AFUA_2G09840, AFUA_4G12930, AFUA_6G03590, AFUA_4G10370, AFUA_6G11020, AFUA_5G10280, AFUA_5G06610	293	98	3284	1.60117	1	0.816043	74.317
UP_SEQ_FEATURE	compositionally biased region:Ser-rich	4	0.526316	0.091602	AFUA_1G16190, AFUA_6G11390, AFUA_5G08890, AFUA_1G09760	37	15	486	3.5027	0.999966	0.872029	66.0376
INTERPRO	IPR004136:2-nitropropane dioxygenase, NPD	3	0.394737	0.0916187	AFUA_5G09600, AFUA_2G09850, AFUA_4G07940	621	6	7036	5.66506	1	0.94194	77.4354
GOTERM_CC_FAT	GO:0031225~anchored to membrane	4	0.526316	0.0916734	AFUA_1G16190, AFUA_2G05340, AFUA_6G11390, AFUA_3G14680	97	15	1307	3.59313	0.999966	0.967593	66.0675
SP_PIR_KEYWORDS	gpi-anchor	4	0.526316	0.0918668	AFUA_1G16190, AFUA_2G05340, AFUA_6G11390, AFUA_3G14680	758	14	9629	3.62948	0.999998	0.532136	67.6405
GOTERM_BP_FAT	GO:0051258~protein polymerization	3	0.394737	0.0929979	AFUA_2G14990, AFUA_1G02550, AFUA_1G10910	293	6	3284	5.6041	1	0.811113	75.0819
GOTERM_MF_FAT	GO:0004565~beta-galactosidase activity	3	0.394737	0.095241	AFUA_5G14550, AFUA_1G16700, AFUA_1G14170	372	6	4117	5.5336	1	0.955072	75.9871
GOTERM_MF_FAT	GO:0016774~phosphotransferase activity, carboxyl group as acceptor	3	0.394737	0.095241	AFUA_2G11490, AFUA_1G10350, AFUA_6G02910	372	6	4117	5.5336	1	0.955072	75.9871
GOTERM_MF_FAT	GO:0018580~2-nitropropane dioxygenase activity	3	0.394737	0.095241	AFUA_5G09600, AFUA_2G09850, AFUA_4G07940	372	6	4117	5.5336	1	0.955072	75.9871
GOTERM_BP_FAT	GO:0019362~pyridine nucleotide metabolic process	5	0.657895	0.0953589	AFUA_6G07340, AFUA_3G05730, AFUA_2G11600, AFUA_6G11020, AFUA_5G10280	293	20	3284	2.80205	1	0.80795	75.9895
GOTERM_BP_FAT	GO:0046395~carboxylic acid catabolic process	5	0.657895	0.0953589	AFUA_7G06090, AFUA_2G09810, AFUA_1G05520, AFUA_8G06470, AFUA_1G10780	293	20	3284	2.80205	1	0.80795	75.9895
GOTERM_BP_FAT	GO:0016054~organic acid catabolic process	5	0.657895	0.0953589	AFUA_7G06090, AFUA_2G09810, AFUA_1G05520, AFUA_8G06470, AFUA_1G10780	293	20	3284	2.80205	1	0.80795	75.9895
PIR_SUPERFAMILY	PIRSF000092:short-chain dehydrogenase	5	0.657895	0.0961588	AFUA_1G14350, AFUA_5G09400, AFUA_1G14380, AFUA_3G09150, AFUA_6G03520	154	16	1357	2.75365	1	0.999562	70.2236
GOTERM_BP_FAT	GO:0019637~organophosphate metabolic process	8	1.05263	0.0994951	AFUA_4G12900, AFUA_6G08470, AFUA_2G01070, AFUA_3G14680, AFUA_4G06640, AFUA_6G00260, AFUA_5G06530, AFUA_2G11970	293	45	3284	1.99257	1	0.81099	77.5059

## Sheet: INVARIANT UP Clustering
Annotation Cluster 1	Enrichment Score: 3.836626982021792
Category	Term	Count	%	PValue	Genes	List Total	Pop Hits	Pop Total	Fold Enrichment	Bonferroni	Benjamini	FDR
GOTERM_BP_FAT	GO:0046394~carboxylic acid biosynthetic process	23	3.02632	2.96232e-05	AFUA_2G11490, AFUA_1G03550, AFUA_1G13740, AFUA_6G12580, AFUA_2G04310, AFUA_7G04500, AFUA_3G11640, AFUA_4G06940, AFUA_8G01070, AFUA_2G08890, AFUA_2G04490, AFUA_8G02440, AFUA_1G06940, AFUA_5G08890, AFUA_6G13590, AFUA_5G08120, AFUA_2G00320, AFUA_6G02910, AFU	293	98	3284	2.63049	0.0135637	0.00680499	0.0421631
GOTERM_BP_FAT	GO:0016053~organic acid biosynthetic process	23	3.02632	2.96232e-05	AFUA_2G11490, AFUA_1G03550, AFUA_1G13740, AFUA_6G12580, AFUA_2G04310, AFUA_7G04500, AFUA_3G11640, AFUA_4G06940, AFUA_8G01070, AFUA_2G08890, AFUA_2G04490, AFUA_8G02440, AFUA_1G06940, AFUA_5G08890, AFUA_6G13590, AFUA_5G08120, AFUA_2G00320, AFUA_6G02910, AFU	293	98	3284	2.63049	0.0135637	0.00680499	0.0421631
GOTERM_BP_FAT	GO:0008652~cellular amino acid biosynthetic process	18	2.36842	8.62258e-05	AFUA_2G11490, AFUA_1G03550, AFUA_1G13740, AFUA_6G12580, AFUA_2G04310, AFUA_7G04500, AFUA_3G11640, AFUA_2G04490, AFUA_2G08890, AFUA_5G08890, AFUA_6G13590, AFUA_1G06940, AFUA_5G08120, AFUA_6G04700, AFUA_6G02910, AFUA_1G15780, AFUA_3G07790, AFUA_4G11240	293	70	3284	2.88211	0.0389721	0.0131632	0.12268
GOTERM_BP_FAT	GO:0009309~amine biosynthetic process	18	2.36842	0.000301318	AFUA_2G11490, AFUA_1G03550, AFUA_1G13740, AFUA_6G12580, AFUA_2G04310, AFUA_7G04500, AFUA_3G11640, AFUA_2G04490, AFUA_2G08890, AFUA_5G08890, AFUA_6G13590, AFUA_1G06940, AFUA_5G08120, AFUA_6G04700, AFUA_6G02910, AFUA_1G15780, AFUA_3G07790, AFUA_4G11240	293	77	3284	2.6201	0.12971	0.0341359	0.4281
GOTERM_BP_FAT	GO:0044271~nitrogen compound biosynthetic process	31	4.07895	0.00287699	AFUA_1G03550, AFUA_1G13240, AFUA_1G13740, AFUA_2G04310, AFUA_4G09440, AFUA_2G11010, AFUA_6G08440, AFUA_2G04490, AFUA_5G08890, AFUA_1G06940, AFUA_4G12620, AFUA_8G00850, AFUA_6G07340, AFUA_6G02910, AFUA_6G04700, AFUA_1G15780, AFUA_3G07790, AFUA_6G11620, AFU	293	202	3284	1.72007	0.735047	0.172828	4.01858
Annotation Cluster 2	Enrichment Score: 2.331036057101318
Category	Term	Count	%	PValue	Genes	List Total	Pop Hits	Pop Total	Fold Enrichment	Bonferroni	Benjamini	FDR
UP_SEQ_FEATURE	signal peptide	14	1.84211	9.46475e-06	AFUA_1G16190, AFUA_2G03830, AFUA_3G14680, AFUA_1G09760, AFUA_4G09580, AFUA_8G07080, AFUA_2G05340, AFUA_6G11390, AFUA_2G09030, AFUA_4G06670, AFUA_6G03590, AFUA_2G03870, AFUA_4G12850, AFUA_3G02270	37	49	486	3.7529	0.00101222	0.00101222	0.0106384
SP_PIR_KEYWORDS	signal	14	1.84211	9.12096e-05	AFUA_1G16190, AFUA_2G03830, AFUA_3G14680, AFUA_1G09760, AFUA_4G09580, AFUA_8G07080, AFUA_2G05340, AFUA_6G11390, AFUA_2G09030, AFUA_4G06670, AFUA_6G03590, AFUA_2G03870, AFUA_4G12850, AFUA_3G02270	758	50	9629	3.55689	0.0121482	0.00406593	0.106739
SP_PIR_KEYWORDS	allergen	6	0.789474	0.00147078	AFUA_1G16190, AFUA_6G06770, AFUA_1G14550, AFUA_2G03830, AFUA_4G06670, AFUA_4G09580	758	12	9629	6.35158	0.178998	0.038678	1.70853
UP_SEQ_FEATURE	glycosylation site:N-linked (GlcNAc...)	9	1.18421	0.0224343	AFUA_1G16190, AFUA_2G05340, AFUA_6G11390, AFUA_2G01070, AFUA_3G14680, AFUA_2G09030, AFUA_4G09580, AFUA_4G12850, AFUA_3G02270	37	50	486	2.36432	0.91177	0.554817	22.512
SP_PIR_KEYWORDS	glycoprotein	9	1.18421	0.0485886	AFUA_1G16190, AFUA_2G05340, AFUA_6G11390, AFUA_2G01070, AFUA_3G14680, AFUA_2G09030, AFUA_4G09580, AFUA_4G12850, AFUA_3G02270	758	52	9629	2.19862	0.998737	0.40155	44.1877
SP_PIR_KEYWORDS	Secreted	5	0.657895	0.0892841	AFUA_1G16190, AFUA_2G03830, AFUA_2G09030, AFUA_4G09580, AFUA_3G02270	758	22	9629	2.88708	0.999996	0.543089	66.5464
GOTERM_CC_FAT	GO:0005576~extracellular region	5	0.657895	0.389789	AFUA_1G16190, AFUA_2G03830, AFUA_2G09030, AFUA_4G09580, AFUA_3G02270	97	43	1307	1.56677	1	0.970504	99.6121
Annotation Cluster 3	Enrichment Score: 2.041851776184171
Category	Term	Count	%	PValue	Genes	List Total	Pop Hits	Pop Total	Fold Enrichment	Bonferroni	Benjamini	FDR
GOTERM_MF_FAT	GO:0008080~N-acetyltransferase activity	12	1.57895	0.00479344	AFUA_2G11490, AFUA_1G09600, AFUA_6G07920, AFUA_7G00380, AFUA_8G05690, AFUA_2G01380, AFUA_3G11780, AFUA_1G12050, AFUA_7G00850, AFUA_3G01610, AFUA_5G08120, AFUA_8G01250	372	51	4117	2.60405	0.892934	0.427978	6.61946
GOTERM_MF_FAT	GO:0016410~N-acyltransferase activity	12	1.57895	0.00651435	AFUA_2G11490, AFUA_1G09600, AFUA_6G07920, AFUA_7G00380, AFUA_8G05690, AFUA_2G01380, AFUA_3G11780, AFUA_1G12050, AFUA_7G00850, AFUA_3G01610, AFUA_5G08120, AFUA_8G01250	372	53	4117	2.50578	0.952121	0.455461	8.89482
GOTERM_MF_FAT	GO:0016407~acetyltransferase activity	13	1.71053	0.00715741	AFUA_2G11490, AFUA_2G01380, AFUA_8G05690, AFUA_1G12050, AFUA_3G11780, AFUA_4G10950, AFUA_3G01610, AFUA_5G08120, AFUA_6G07920, AFUA_1G09600, AFUA_7G00380, AFUA_7G00850, AFUA_8G01250	372	61	4117	2.35858	0.964569	0.426899	9.73175
INTERPRO	IPR000182:GCN5-related N-acetyltransferase	10	1.31579	0.0150059	AFUA_1G09600, AFUA_6G07920, AFUA_7G00380, AFUA_8G05690, AFUA_2G01380, AFUA_3G11780, AFUA_1G12050, AFUA_7G00850, AFUA_3G01610, AFUA_8G01250	621	45	7036	2.5178	0.999998	0.843608	20.884
INTERPRO	IPR016181:Acyl-CoA N-acyltransferase	9	1.18421	0.0184164	AFUA_1G09600, AFUA_6G07920, AFUA_7G00380, AFUA_8G05690, AFUA_2G01380, AFUA_3G11780, AFUA_1G12050, AFUA_7G00850, AFUA_8G01250	621	39	7036	2.61464	1	0.79744	25.0235
Annotation Cluster 4	Enrichment Score: 1.9897381676115333
Category	Term	Count	%	PValue	Genes	List Total	Pop Hits	Pop Total	Fold Enrichment	Bonferroni	Benjamini	FDR
INTERPRO	IPR005887:Alpha-1,2-mannosidase, putative	4	0.526316	0.00254554	AFUA_6G13760, AFUA_5G10520, AFUA_7G04720, AFUA_1G10790	621	4	7036	11.3301	0.888017	0.665361	3.872
INTERPRO	IPR012939:Glycosyl hydrolase 92	4	0.526316	0.00254554	AFUA_6G13760, AFUA_5G10520, AFUA_7G04720, AFUA_1G10790	621	4	7036	11.3301	0.888017	0.665361	3.872
COG_ONTOLOGY	Carbohydrate transport and metabolism	10	1.31579	0.165663	AFUA_6G13760, AFUA_5G10520, AFUA_4G10150, AFUA_3G11780, AFUA_7G04720, AFUA_3G08200, AFUA_6G00240, AFUA_3G03020, AFUA_1G16250, AFUA_1G10790	138	58	1267	1.58296	0.994765	0.731017	78.3304
Annotation Cluster 5	Enrichment Score: 1.9487307791387511
Category	Term	Count	%	PValue	Genes	List Total	Pop Hits	Pop Total	Fold Enrichment	Bonferroni	Benjamini	FDR
INTERPRO	IPR016040:NAD(P)-binding domain	40	5.26316	0.00344236	AFUA_5G09290, AFUA_5G09400, AFUA_3G00740, AFUA_1G15280, AFUA_6G04920, AFUA_6G09970, AFUA_2G04490, AFUA_2G11600, AFUA_3G09150, AFUA_6G10090, AFUA_1G14350, AFUA_2G16380, AFUA_1G14380, AFUA_2G04560, AFUA_1G17700, AFUA_4G14090, AFUA_5G08900, AFUA_3G02250, AFU	621	285	7036	1.59019	0.948289	0.627442	5.20241
INTERPRO	IPR002347:Glucose/ribitol dehydrogenase	17	2.23684	0.0191093	AFUA_5G09290, AFUA_5G09400, AFUA_1G15280, AFUA_1G14540, AFUA_3G00750, AFUA_1G11010, AFUA_6G09970, AFUA_3G09150, AFUA_6G11210, AFUA_5G12480, AFUA_1G14350, AFUA_1G14380, AFUA_1G17700, AFUA_2G04560, AFUA_5G08900, AFUA_2G11540, AFUA_6G03520	621	104	7036	1.85204	1	0.778361	25.8393
INTERPRO	IPR002198:Short-chain dehydrogenase/reductase SDR	19	2.5	0.0216624	AFUA_5G09290, AFUA_5G09400, AFUA_1G15280, AFUA_1G14540, AFUA_1G11010, AFUA_3G00750, AFUA_4G11500, AFUA_6G09970, AFUA_3G09150, AFUA_6G11210, AFUA_5G12480, AFUA_1G14350, AFUA_1G14380, AFUA_1G17700, AFUA_2G04560, AFUA_4G11240, AFUA_5G08900, AFUA_2G11540, AFU	621	123	7036	1.75018	1	0.791478	28.7742
Annotation Cluster 6	Enrichment Score: 1.8027499791797994
Category	Term	Count	%	PValue	Genes	List Total	Pop Hits	Pop Total	Fold Enrichment	Bonferroni	Benjamini	FDR
GOTERM_BP_FAT	GO:0006526~arginine biosynthetic process	5	0.657895	0.000795568	AFUA_2G11490, AFUA_2G04310, AFUA_6G02910, AFUA_3G07790, AFUA_5G08120	293	6	3284	9.34016	0.307123	0.0707529	1.12662
GOTERM_BP_FAT	GO:0006525~arginine metabolic process	5	0.657895	0.00321295	AFUA_2G11490, AFUA_2G04310, AFUA_6G02910, AFUA_3G07790, AFUA_5G08120	293	8	3284	7.00512	0.77317	0.169265	4.47794
KEGG_PATHWAY	afm00330:Arginine and proline metabolism	12	1.57895	0.0280472	AFUA_2G11490, AFUA_2G00720, AFUA_2G04310, AFUA_6G02910, AFUA_3G07790, AFUA_4G10410, AFUA_1G04560, AFUA_6G08000, AFUA_5G09140, AFUA_5G13940, AFUA_5G08120, AFUA_1G13490	213	50	1789	2.01577	0.908337	0.549116	26.314
GOTERM_BP_FAT	GO:0009084~glutamine family amino acid biosynthetic process	5	0.657895	0.0576836	AFUA_2G11490, AFUA_2G04310, AFUA_6G02910, AFUA_3G07790, AFUA_5G08120	293	17	3284	3.29653	1	0.763445	57.0792
GOTERM_BP_FAT	GO:0009064~glutamine family amino acid metabolic process	5	0.657895	0.234275	AFUA_2G11490, AFUA_2G04310, AFUA_6G02910, AFUA_3G07790, AFUA_5G08120	293	28	3284	2.00146	1	0.953875	97.763
Annotation Cluster 7	Enrichment Score: 1.4227900434224705
Category	Term	Count	%	PValue	Genes	List Total	Pop Hits	Pop Total	Fold Enrichment	Bonferroni	Benjamini	FDR
KEGG_PATHWAY	afm00460:Cyanoamino acid metabolism	10	1.31579	0.00198587	AFUA_5G07190, AFUA_2G07810, AFUA_7G06140, AFUA_6G08700, AFUA_6G03570, AFUA_6G08000, AFUA_5G09140, AFUA_4G13580, AFUA_7G04760, AFUA_6G13450	213	26	1789	3.23041	0.153783	0.153783	2.11112
INTERPRO	IPR001764:Glycoside hydrolase, family 3, N-terminal	6	0.789474	0.0132163	AFUA_5G07190, AFUA_6G14490, AFUA_7G06140, AFUA_6G08700, AFUA_6G03570, AFUA_3G11780	621	17	7036	3.99886	0.999989	0.851139	18.6274
INTERPRO	IPR002772:Glycoside hydrolase, family 3, C-terminal	5	0.657895	0.0462109	AFUA_5G07190, AFUA_6G14490, AFUA_7G06140, AFUA_6G08700, AFUA_6G03570	621	16	7036	3.54066	1	0.895426	51.9553
GOTERM_MF_FAT	GO:0008422~beta-glucosidase activity	4	0.526316	0.241839	AFUA_5G07190, AFUA_7G06140, AFUA_6G08700, AFUA_6G03570	372	19	4117	2.32994	1	0.988196	98.0672
GOTERM_MF_FAT	GO:0015926~glucosidase activity	5	0.657895	0.262252	AFUA_4G10150, AFUA_5G07190, AFUA_7G06140, AFUA_6G08700, AFUA_6G03570	372	29	4117	1.90814	1	0.991035	98.6901
Annotation Cluster 8	Enrichment Score: 1.2959090513408102
Category	Term	Count	%	PValue	Genes	List Total	Pop Hits	Pop Total	Fold Enrichment	Bonferroni	Benjamini	FDR
GOTERM_BP_FAT	GO:0009081~branched chain family amino acid metabolic process	7	0.921053	0.00249786	AFUA_1G03550, AFUA_1G01680, AFUA_1G15780, AFUA_3G11640, AFUA_6G13590, AFUA_6G11020, AFUA_5G10280	293	17	3284	4.61514	0.684298	0.174824	3.49775
SP_PIR_KEYWORDS	branched-chain amino acid biosynthesis	3	0.394737	0.0748673	AFUA_1G15780, AFUA_3G11640, AFUA_6G13590	758	6	9629	6.35158	0.99997	0.525185	59.7926
GOTERM_BP_FAT	GO:0009082~branched chain family amino acid biosynthetic process	4	0.526316	0.102064	AFUA_1G03550, AFUA_1G15780, AFUA_3G11640, AFUA_6G13590	293	13	3284	3.44867	1	0.808778	78.4024
KEGG_PATHWAY	afm00290:Valine, leucine and isoleucine biosynthesis	5	0.657895	0.343266	AFUA_1G03550, AFUA_1G01680, AFUA_1G15780, AFUA_3G14470, AFUA_6G13590	213	25	1789	1.67981	1	0.729679	98.9038
Annotation Cluster 9	Enrichment Score: 1.239816888729017
Category	Term	Count	%	PValue	Genes	List Total	Pop Hits	Pop Total	Fold Enrichment	Bonferroni	Benjamini	FDR
GOTERM_MF_FAT	GO:0016620~oxidoreductase activity, acting on the aldehyde or oxo group of donors, NAD or NADP as acceptor	6	0.789474	0.0501183	AFUA_2G00720, AFUA_6G02910, AFUA_6G04920, AFUA_4G08600, AFUA_4G11240, AFUA_3G07150	372	23	4117	2.8871	1	0.908456	51.9477
INTERPRO	IPR016162:Aldehyde dehydrogenase, N-terminal	6	0.789474	0.054511	AFUA_2G00720, AFUA_6G03770, AFUA_4G08600, AFUA_3G07150, AFUA_2G17460, AFUA_4G01550	621	24	7036	2.83253	1	0.920674	58.0402
INTERPRO	IPR015590:Aldehyde dehydrogenase	6	0.789474	0.0634053	AFUA_2G00720, AFUA_6G03770, AFUA_4G08600, AFUA_3G07150, AFUA_2G17460, AFUA_4G01550	621	25	7036	2.71923	1	0.922514	63.756
INTERPRO	IPR016160:Aldehyde dehydrogenase, conserved site	6	0.789474	0.0634053	AFUA_7G06120, AFUA_5G09960, AFUA_6G03770, AFUA_4G08600, AFUA_2G17460, AFUA_4G01550	621	25	7036	2.71923	1	0.922514	63.756
Annotation Cluster 10	Enrichment Score: 1.2391029392923936
Category	Term	Count	%	PValue	Genes	List Total	Pop Hits	Pop Total	Fold Enrichment	Bonferroni	Benjamini	FDR
INTERPRO	IPR006140:D-isomer specific 2-hydroxyacid dehydrogenase, NAD-binding	5	0.657895	0.0119177	AFUA_2G01280, AFUA_6G04920, AFUA_2G04490, AFUA_6G00510, AFUA_6G10090	621	11	7036	5.15005	0.999966	0.872516	16.9524
INTERPRO	IPR006139:D-isomer specific 2-hydroxyacid dehydrogenase, catalytic region	4	0.526316	0.0382254	AFUA_2G01280, AFUA_6G04920, AFUA_2G04490, AFUA_6G10090	621	9	7036	5.03561	1	0.876619	45.3304
COG_ONTOLOGY	Energy production and conversion / Coenzyme metabolism / General function prediction only	3	0.394737	0.130241	AFUA_2G01280, AFUA_6G04920, AFUA_6G10090	138	6	1267	4.59058	0.982519	0.740468	69.2163
GOTERM_MF_FAT	GO:0051287~NAD or NADH binding	7	0.921053	0.186336	AFUA_2G01280, AFUA_6G02910, AFUA_1G15780, AFUA_6G04920, AFUA_2G04490, AFUA_6G10090, AFUA_6G13590	372	43	4117	1.80164	1	0.981597	94.709
Annotation Cluster 11	Enrichment Score: 1.1776119741722415
Category	Term	Count	%	PValue	Genes	List Total	Pop Hits	Pop Total	Fold Enrichment	Bonferroni	Benjamini	FDR
GOTERM_CC_FAT	GO:0031224~intrinsic to membrane	55	7.23684	0.0130795	AFUA_1G16190, AFUA_6G14500, AFUA_1G11470, AFUA_8G07240, AFUA_4G09440, AFUA_4G06940, AFUA_1G17270, AFUA_2G08800, AFUA_1G17470, AFUA_3G03700, AFUA_1G06790, AFUA_6G11390, AFUA_7G06390, AFUA_5G03380, AFUA_3G14170, AFUA_2G03730, AFUA_3G11490, AFUA_4G05970, AFU	97	586	1307	1.26465	0.755549	0.755549	13.7562
SP_PIR_KEYWORDS	transmembrane	39	5.13158	0.0428036	AFUA_1G11470, AFUA_6G14500, AFUA_8G07240, AFUA_4G09440, AFUA_2G01070, AFUA_1G17270, AFUA_2G08800, AFUA_4G00800, AFUA_4G12620, AFUA_7G01090, AFUA_3G03700, AFUA_7G06390, AFUA_3G13980, AFUA_7G01740, AFUA_8G05860, AFUA_5G02940, AFUA_8G02200, AFUA_3G14170, AFU	758	364	9629	1.36105	0.997155	0.386457	40.0824
GOTERM_CC_FAT	GO:0016021~integral to membrane	49	6.44737	0.10268	AFUA_6G14500, AFUA_1G11470, AFUA_8G07240, AFUA_4G09440, AFUA_4G06940, AFUA_1G17270, AFUA_2G08800, AFUA_1G17470, AFUA_1G06790, AFUA_3G03700, AFUA_7G06390, AFUA_3G14170, AFUA_2G03730, AFUA_3G11490, AFUA_4G05970, AFUA_1G12690, AFUA_8G06920, AFUA_1G04540, AFU	97	566	1307	1.1665	0.999991	0.944876	70.4131
SP_PIR_KEYWORDS	membrane	29	3.81579	0.338839	AFUA_1G16190, AFUA_1G11470, AFUA_8G07240, AFUA_4G09440, AFUA_2G01070, AFUA_1G17270, AFUA_4G00800, AFUA_3G03700, AFUA_6G11390, AFUA_7G06390, AFUA_3G13980, AFUA_3G14170, AFUA_4G12850, AFUA_6G03200, AFUA_2G01320, AFUA_4G06910, AFUA_2G11520, AFUA_6G03060, AFU	758	326	9629	1.13004	1	0.881453	99.2128
Annotation Cluster 12	Enrichment Score: 1.1474024570646548
Category	Term	Count	%	PValue	Genes	List Total	Pop Hits	Pop Total	Fold Enrichment	Bonferroni	Benjamini	FDR
GOTERM_BP_FAT	GO:0006544~glycine metabolic process	4	0.526316	0.0277995	AFUA_2G07810, AFUA_2G08890, AFUA_8G06470, AFUA_1G10780	293	8	3284	5.6041	0.999998	0.632038	33.0589
GOTERM_BP_FAT	GO:0009069~serine family amino acid metabolic process	5	0.657895	0.0576836	AFUA_2G07810, AFUA_2G04490, AFUA_2G08890, AFUA_8G06470, AFUA_1G10780	293	17	3284	3.29653	1	0.763445	57.0792
KEGG_PATHWAY	afm00670:One carbon pool by folate	4	0.526316	0.22527	AFUA_2G07810, AFUA_2G08890, AFUA_6G11620, AFUA_1G10780	213	14	1789	2.39973	1	0.606307	93.5411
Annotation Cluster 13	Enrichment Score: 1.079168368134259
Category	Term	Count	%	PValue	Genes	List Total	Pop Hits	Pop Total	Fold Enrichment	Bonferroni	Benjamini	FDR
GOTERM_BP_FAT	GO:0019318~hexose metabolic process	12	1.57895	0.0116267	AFUA_1G10350, AFUA_6G06770, AFUA_3G07910, AFUA_4G14090, AFUA_3G08200, AFUA_2G11600, AFUA_3G05740, AFUA_4G07710, AFUA_5G10290, AFUA_2G09790, AFUA_6G11020, AFUA_5G10280	293	58	3284	2.31894	0.995444	0.416745	15.3365
INTERPRO	IPR015815:3-hydroxyacid dehydrogenase/reductase	4	0.526316	0.0181954	AFUA_2G11600, AFUA_1G15330, AFUA_6G11020, AFUA_5G10280	621	7	7036	6.47435	1	0.826685	24.7615
GOTERM_BP_FAT	GO:0006733~oxidoreduction coenzyme metabolic process	7	0.921053	0.019487	AFUA_6G07340, AFUA_3G05730, AFUA_4G12930, AFUA_2G11600, AFUA_6G11020, AFUA_4G10370, AFUA_5G10280	293	25	3284	3.13829	0.999885	0.561653	24.4333
GOTERM_BP_FAT	GO:0005996~monosaccharide metabolic process	13	1.71053	0.0208645	AFUA_1G10350, AFUA_3G07910, AFUA_2G11600, AFUA_3G05740, AFUA_6G06770, AFUA_1G17490, AFUA_4G14090, AFUA_3G08200, AFUA_4G07710, AFUA_6G11020, AFUA_2G09790, AFUA_5G10290, AFUA_5G10280	293	71	3284	2.0522	0.99994	0.555154	25.9306
GOTERM_BP_FAT	GO:0046365~monosaccharide catabolic process	8	1.05263	0.0313307	AFUA_1G10350, AFUA_6G06770, AFUA_1G17490, AFUA_2G11600, AFUA_5G10290, AFUA_2G09790, AFUA_6G11020, AFUA_5G10280	293	35	3284	2.56187	1	0.649426	36.4383
GOTERM_BP_FAT	GO:0043603~cellular amide metabolic process	6	0.789474	0.0333007	AFUA_3G05730, AFUA_8G04760, AFUA_1G04560, AFUA_2G11600, AFUA_6G11020, AFUA_5G10280	293	21	3284	3.20234	1	0.646853	38.2539
GOTERM_BP_FAT	GO:0046164~alcohol catabolic process	8	1.05263	0.0468257	AFUA_1G10350, AFUA_6G06770, AFUA_1G17490, AFUA_2G11600, AFUA_5G10290, AFUA_2G09790, AFUA_6G11020, AFUA_5G10280	293	38	3284	2.35962	1	0.727603	49.4759
GOTERM_BP_FAT	GO:0044275~cellular carbohydrate catabolic process	8	1.05263	0.0529127	AFUA_1G10350, AFUA_6G06770, AFUA_1G17490, AFUA_2G11600, AFUA_5G10290, AFUA_2G09790, AFUA_6G11020, AFUA_5G10280	293	39	3284	2.29912	1	0.751503	53.8799
GOTERM_BP_FAT	GO:0006007~glucose catabolic process	7	0.921053	0.0757076	AFUA_1G10350, AFUA_6G06770, AFUA_2G11600, AFUA_5G10290, AFUA_2G09790, AFUA_6G11020, AFUA_5G10280	293	34	3284	2.30757	1	0.793604	67.3964
GOTERM_BP_FAT	GO:0019320~hexose catabolic process	7	0.921053	0.0757076	AFUA_1G10350, AFUA_6G06770, AFUA_2G11600, AFUA_5G10290, AFUA_2G09790, AFUA_6G11020, AFUA_5G10280	293	34	3284	2.30757	1	0.793604	67.3964
GOTERM_BP_FAT	GO:0006006~glucose metabolic process	8	1.05263	0.0820467	AFUA_1G10350, AFUA_6G06770, AFUA_2G11600, AFUA_4G07710, AFUA_5G10290, AFUA_2G09790, AFUA_6G11020, AFUA_5G10280	293	43	3284	2.08524	1	0.793742	70.4391
GOTERM_BP_FAT	GO:0019362~pyridine nucleotide metabolic process	5	0.657895	0.0953589	AFUA_6G07340, AFUA_3G05730, AFUA_2G11600, AFUA_6G11020, AFUA_5G10280	293	20	3284	2.80205	1	0.80795	75.9895
GOTERM_BP_FAT	GO:0016052~carbohydrate catabolic process	12	1.57895	0.107548	AFUA_1G10350, AFUA_6G06770, AFUA_1G17490, AFUA_3G11280, AFUA_4G00620, AFUA_4G14420, AFUA_3G00900, AFUA_2G11600, AFUA_5G10290, AFUA_2G09790, AFUA_6G11020, AFUA_5G10280	293	82	3284	1.64022	1	0.815858	80.206
INTERPRO	IPR013328:Dehydrogenase, multihelical	5	0.657895	0.107566	AFUA_3G00740, AFUA_2G11600, AFUA_6G11020, AFUA_5G10280, AFUA_3G03860	621	21	7036	2.69765	1	0.957294	82.8504
INTERPRO	IPR006115:6-phosphogluconate dehydrogenase, NAD-binding	3	0.394737	0.15224	AFUA_2G11600, AFUA_6G11020, AFUA_5G10280	621	8	7036	4.24879	1	0.984589	92.2608
GOTERM_MF_FAT	GO:0004616~phosphogluconate dehydrogenase (decarboxylating) activity	3	0.394737	0.157878	AFUA_2G11600, AFUA_6G11020, AFUA_5G10280	372	8	4117	4.1502	1	0.977736	91.3634
GOTERM_BP_FAT	GO:0046496~nicotinamide nucleotide metabolic process	4	0.526316	0.164652	AFUA_3G05730, AFUA_2G11600, AFUA_6G11020, AFUA_5G10280	293	16	3284	2.80205	1	0.906485	92.2784
GOTERM_BP_FAT	GO:0006769~nicotinamide metabolic process	4	0.526316	0.164652	AFUA_3G05730, AFUA_2G11600, AFUA_6G11020, AFUA_5G10280	293	16	3284	2.80205	1	0.906485	92.2784
GOTERM_BP_FAT	GO:0006739~NADP metabolic process	3	0.394737	0.255448	AFUA_2G11600, AFUA_6G11020, AFUA_5G10280	293	11	3284	3.05678	1	0.960745	98.4993
GOTERM_BP_FAT	GO:0006098~pentose-phosphate shunt	3	0.394737	0.255448	AFUA_2G11600, AFUA_6G11020, AFUA_5G10280	293	11	3284	3.05678	1	0.960745	98.4993
GOTERM_BP_FAT	GO:0019748~secondary metabolic process	5	0.657895	0.295261	AFUA_3G05730, AFUA_2G11600, AFUA_6G11020, AFUA_3G10680, AFUA_5G10280	293	31	3284	1.80777	1	0.967687	99.3137
GOTERM_BP_FAT	GO:0006096~glycolysis	4	0.526316	0.310564	AFUA_1G10350, AFUA_6G06770, AFUA_5G10290, AFUA_2G09790	293	22	3284	2.03785	1	0.971889	99.4979
GOTERM_BP_FAT	GO:0009820~alkaloid metabolic process	4	0.526316	0.335865	AFUA_3G05730, AFUA_2G11600, AFUA_6G11020, AFUA_5G10280	293	23	3284	1.94925	1	0.97344	99.7051
Annotation Cluster 14	Enrichment Score: 1.0621706401378306
Category	Term	Count	%	PValue	Genes	List Total	Pop Hits	Pop Total	Fold Enrichment	Bonferroni	Benjamini	FDR
UP_SEQ_FEATURE	active site:Proton donor	5	0.657895	0.0192589	AFUA_1G16190, AFUA_6G06770, AFUA_2G05340, AFUA_6G11390, AFUA_1G04560	37	15	486	4.37838	0.87517	0.646687	19.6352
UP_SEQ_FEATURE	glycosylation site:N-linked (GlcNAc...)	9	1.18421	0.0224343	AFUA_1G16190, AFUA_2G05340, AFUA_6G11390, AFUA_2G01070, AFUA_3G14680, AFUA_2G09030, AFUA_4G09580, AFUA_4G12850, AFUA_3G02270	37	50	486	2.36432	0.91177	0.554817	22.512
UP_SEQ_FEATURE	active site:Nucleophile	4	0.526316	0.0408071	AFUA_1G16190, AFUA_2G05340, AFUA_6G11390, AFUA_2G05820	37	11	486	4.77641	0.988414	0.671917	37.3946
SP_PIR_KEYWORDS	glycoprotein	9	1.18421	0.0485886	AFUA_1G16190, AFUA_2G05340, AFUA_6G11390, AFUA_2G01070, AFUA_3G14680, AFUA_2G09030, AFUA_4G09580, AFUA_4G12850, AFUA_3G02270	758	52	9629	2.19862	0.998737	0.40155	44.1877
GOTERM_CC_FAT	GO:0031225~anchored to membrane	4	0.526316	0.0916734	AFUA_1G16190, AFUA_2G05340, AFUA_6G11390, AFUA_3G14680	97	15	1307	3.59313	0.999966	0.967593	66.0675
SP_PIR_KEYWORDS	gpi-anchor	4	0.526316	0.0918668	AFUA_1G16190, AFUA_2G05340, AFUA_6G11390, AFUA_3G14680	758	14	9629	3.62948	0.999998	0.532136	67.6405
UP_SEQ_FEATURE	propeptide:Removed in mature form	4	0.526316	0.178057	AFUA_1G16190, AFUA_2G05340, AFUA_6G11390, AFUA_3G14680	37	20	486	2.62703	1	0.950078	88.9651
SP_PIR_KEYWORDS	lipoprotein	4	0.526316	0.204612	AFUA_1G16190, AFUA_2G05340, AFUA_6G11390, AFUA_3G14680	758	20	9629	2.54063	1	0.784285	93.1459
SP_PIR_KEYWORDS	cell membrane	4	0.526316	0.269166	AFUA_1G16190, AFUA_2G05340, AFUA_6G11390, AFUA_3G14680	758	23	9629	2.20925	1	0.839085	97.4558
GOTERM_CC_FAT	GO:0005886~plasma membrane	5	0.657895	0.337727	AFUA_1G16190, AFUA_2G05340, AFUA_6G11390, AFUA_3G14680, AFUA_2G12980	97	40	1307	1.68428	1	0.966349	99.0265
Annotation Cluster 15	Enrichment Score: 1.03866027251106
Category	Term	Count	%	PValue	Genes	List Total	Pop Hits	Pop Total	Fold Enrichment	Bonferroni	Benjamini	FDR
INTERPRO	IPR002293:Amino acid/polyamine transporter I	9	1.18421	0.0625451	AFUA_7G00730, AFUA_7G01090, AFUA_8G00840, AFUA_8G05860, AFUA_5G02940, AFUA_8G02200, AFUA_2G08800, AFUA_3G09710, AFUA_3G11490	621	49	7036	2.08104	1	0.928774	63.2368
GOTERM_MF_FAT	GO:0005275~amine transmembrane transporter activity	9	1.18421	0.0690307	AFUA_7G00730, AFUA_7G01090, AFUA_8G00840, AFUA_8G05860, AFUA_5G02940, AFUA_8G02200, AFUA_2G08800, AFUA_3G09710, AFUA_3G11490	372	49	4117	2.03275	1	0.95138	63.9237
GOTERM_MF_FAT	GO:0015171~amino acid transmembrane transporter activity	9	1.18421	0.0690307	AFUA_7G00730, AFUA_7G01090, AFUA_8G00840, AFUA_8G05860, AFUA_5G02940, AFUA_8G02200, AFUA_2G08800, AFUA_3G09710, AFUA_3G11490	372	49	4117	2.03275	1	0.95138	63.9237
GOTERM_BP_FAT	GO:0006865~amino acid transport	9	1.18421	0.0711438	AFUA_7G00730, AFUA_7G01090, AFUA_8G00840, AFUA_8G05860, AFUA_5G02940, AFUA_8G02200, AFUA_2G08800, AFUA_3G09710, AFUA_3G11490	293	50	3284	2.01747	1	0.787002	65.0283
GOTERM_BP_FAT	GO:0046942~carboxylic acid transport	9	1.18421	0.0711438	AFUA_7G00730, AFUA_7G01090, AFUA_8G00840, AFUA_8G05860, AFUA_5G02940, AFUA_8G02200, AFUA_2G08800, AFUA_3G09710, AFUA_3G11490	293	50	3284	2.01747	1	0.787002	65.0283
GOTERM_BP_FAT	GO:0015837~amine transport	9	1.18421	0.0711438	AFUA_7G00730, AFUA_7G01090, AFUA_8G00840, AFUA_8G05860, AFUA_5G02940, AFUA_8G02200, AFUA_2G08800, AFUA_3G09710, AFUA_3G11490	293	50	3284	2.01747	1	0.787002	65.0283
GOTERM_BP_FAT	GO:0015849~organic acid transport	9	1.18421	0.0711438	AFUA_7G00730, AFUA_7G01090, AFUA_8G00840, AFUA_8G05860, AFUA_5G02940, AFUA_8G02200, AFUA_2G08800, AFUA_3G09710, AFUA_3G11490	293	50	3284	2.01747	1	0.787002	65.0283
INTERPRO	IPR004841:Amino acid permease-associated region	8	1.05263	0.125571	AFUA_7G00730, AFUA_7G01090, AFUA_8G00840, AFUA_8G05860, AFUA_5G02940, AFUA_8G02200, AFUA_2G08800, AFUA_3G11490	621	48	7036	1.88835	1	0.969586	87.4942
PIR_SUPERFAMILY	PIRSF006060:amino acid transporter	5	0.657895	0.135737	AFUA_8G00840, AFUA_5G02940, AFUA_8G02200, AFUA_2G08800, AFUA_3G09710	154	18	1357	2.44769	1	0.999413	82.5877
INTERPRO	IPR004840:Amino acid permease, conserved site	4	0.526316	0.161719	AFUA_7G01090, AFUA_8G00840, AFUA_2G08800, AFUA_3G11490	621	16	7036	2.83253	1	0.985141	93.4981
PIR_SUPERFAMILY	PIRSF006060:AA_transporter	9	1.18421	0.178469	AFUA_7G00730, AFUA_7G01090, AFUA_8G00840, AFUA_8G05860, AFUA_5G02940, AFUA_8G02200, AFUA_2G08800, AFUA_3G09710, AFUA_3G11490	154	49	1357	1.61847	1	0.999458	90.5163
Annotation Cluster 16	Enrichment Score: 1.0060596021502495
Category	Term	Count	%	PValue	Genes	List Total	Pop Hits	Pop Total	Fold Enrichment	Bonferroni	Benjamini	FDR
GOTERM_BP_FAT	GO:0006733~oxidoreduction coenzyme metabolic process	7	0.921053	0.019487	AFUA_6G07340, AFUA_3G05730, AFUA_4G12930, AFUA_2G11600, AFUA_6G11020, AFUA_4G10370, AFUA_5G10280	293	25	3284	3.13829	0.999885	0.561653	24.4333
GOTERM_BP_FAT	GO:0006732~coenzyme metabolic process	13	1.71053	0.065484	AFUA_3G00740, AFUA_5G04230, AFUA_6G02470, AFUA_2G11600, AFUA_6G07340, AFUA_3G05730, AFUA_2G09840, AFUA_4G12930, AFUA_6G03590, AFUA_4G10370, AFUA_6G11020, AFUA_5G10280, AFUA_5G06610	293	84	3284	1.7346	1	0.790094	61.8693
GOTERM_BP_FAT	GO:0051186~cofactor metabolic process	14	1.84211	0.0910696	AFUA_3G00740, AFUA_5G04230, AFUA_6G02470, AFUA_6G08440, AFUA_2G11600, AFUA_6G07340, AFUA_3G05730, AFUA_2G09840, AFUA_4G12930, AFUA_6G03590, AFUA_4G10370, AFUA_6G11020, AFUA_5G10280, AFUA_5G06610	293	98	3284	1.60117	1	0.816043	74.317
GOTERM_BP_FAT	GO:0019362~pyridine nucleotide metabolic process	5	0.657895	0.0953589	AFUA_6G07340, AFUA_3G05730, AFUA_2G11600, AFUA_6G11020, AFUA_5G10280	293	20	3284	2.80205	1	0.80795	75.9895
GOTERM_BP_FAT	GO:0009108~coenzyme biosynthetic process	7	0.921053	0.2666	AFUA_3G00740, AFUA_6G07340, AFUA_2G09840, AFUA_3G05730, AFUA_4G12930, AFUA_4G10370, AFUA_5G06610	293	49	3284	1.60117	1	0.963998	98.7894
GOTERM_BP_FAT	GO:0051188~cofactor biosynthetic process	8	1.05263	0.311292	AFUA_3G00740, AFUA_6G07340, AFUA_2G09840, AFUA_3G05730, AFUA_6G08440, AFUA_4G12930, AFUA_4G10370, AFUA_5G06610	293	62	3284	1.44622	1	0.970063	99.5054
Annotation Cluster 17	Enrichment Score: 0.9801178990151244
Category	Term	Count	%	PValue	Genes	List Total	Pop Hits	Pop Total	Fold Enrichment	Bonferroni	Benjamini	FDR
KEGG_PATHWAY	afm00511:Other glycan degradation	5	0.657895	0.0578561	AFUA_5G14550, AFUA_1G16700, AFUA_3G08200, AFUA_2G00640, AFUA_1G14170	213	13	1789	3.23041	0.993303	0.565848	47.2554
KEGG_PATHWAY	afm00600:Sphingolipid metabolism	7	0.921053	0.0660716	AFUA_5G12940, AFUA_5G14550, AFUA_4G06940, AFUA_4G06640, AFUA_1G16700, AFUA_6G00300, AFUA_1G14170	213	25	1789	2.35174	0.996791	0.512143	51.9879
GOTERM_MF_FAT	GO:0004565~beta-galactosidase activity	3	0.394737	0.095241	AFUA_5G14550, AFUA_1G16700, AFUA_1G14170	372	6	4117	5.5336	1	0.955072	75.9871
GOTERM_MF_FAT	GO:0015925~galactosidase activity	3	0.394737	0.329868	AFUA_5G14550, AFUA_1G16700, AFUA_1G14170	372	13	4117	2.55397	1	0.995098	99.6672
Annotation Cluster 18	Enrichment Score: 0.9503141851429058
Category	Term	Count	%	PValue	Genes	List Total	Pop Hits	Pop Total	Fold Enrichment	Bonferroni	Benjamini	FDR
GOTERM_MF_FAT	GO:0019842~vitamin binding	18	2.36842	0.0390388	AFUA_6G08160, AFUA_5G13810, AFUA_6G03660, AFUA_7G01590, AFUA_8G01580, AFUA_2G14930, AFUA_3G14470, AFUA_6G00290, AFUA_2G13620, AFUA_6G11680, AFUA_1G17200, AFUA_4G10410, AFUA_6G03640, AFUA_2G07810, AFUA_4G11240, AFUA_6G00750, AFUA_4G07710, AFUA_6G00300	372	120	4117	1.66008	1	0.929014	43.311
INTERPRO	IPR015421:Pyridoxal phosphate-dependent transferase, major region, subdomain 1	10	1.31579	0.0715811	AFUA_6G00290, AFUA_5G13810, AFUA_6G03660, AFUA_7G01590, AFUA_4G10410, AFUA_6G03640, AFUA_2G07810, AFUA_8G01580, AFUA_2G14930, AFUA_6G00300	621	59	7036	1.92036	1	0.922074	68.3596
SP_PIR_KEYWORDS	Aminotransferase	7	0.921053	0.0818921	AFUA_6G00290, AFUA_1G01680, AFUA_6G03660, AFUA_4G10410, AFUA_6G03640, AFUA_8G01580, AFUA_1G10780	758	39	9629	2.28006	0.999989	0.533859	63.2253
GOTERM_MF_FAT	GO:0016769~transferase activity, transferring nitrogenous groups	8	1.05263	0.0870641	AFUA_6G00290, AFUA_1G01680, AFUA_6G03660, AFUA_4G10410, AFUA_6G03640, AFUA_8G01580, AFUA_1G10780, AFUA_6G00300	372	43	4117	2.05901	1	0.961543	72.7015
GOTERM_MF_FAT	GO:0070279~vitamin B6 binding	12	1.57895	0.0884423	AFUA_6G00290, AFUA_6G08160, AFUA_5G13810, AFUA_6G03660, AFUA_7G01590, AFUA_4G10410, AFUA_6G03640, AFUA_2G07810, AFUA_8G01580, AFUA_3G14470, AFUA_2G14930, AFUA_6G00300	372	78	4117	1.70265	1	0.953841	73.2831
GOTERM_MF_FAT	GO:0030170~pyridoxal phosphate binding	12	1.57895	0.0884423	AFUA_6G00290, AFUA_6G08160, AFUA_5G13810, AFUA_6G03660, AFUA_7G01590, AFUA_4G10410, AFUA_6G03640, AFUA_2G07810, AFUA_8G01580, AFUA_3G14470, AFUA_2G14930, AFUA_6G00300	372	78	4117	1.70265	1	0.953841	73.2831
GOTERM_MF_FAT	GO:0008483~transaminase activity	7	0.921053	0.133731	AFUA_6G00290, AFUA_1G01680, AFUA_6G03660, AFUA_4G10410, AFUA_6G03640, AFUA_8G01580, AFUA_1G10780	372	39	4117	1.98642	1	0.975489	87.0778
INTERPRO	IPR004839:Aminotransferase, class I and II	5	0.657895	0.155756	AFUA_6G00290, AFUA_4G10410, AFUA_6G03640, AFUA_8G01580, AFUA_6G00300	621	24	7036	2.36044	1	0.984321	92.7434
INTERPRO	IPR015422:Pyridoxal phosphate-dependent transferase, major region, subdomain 2	4	0.526316	0.207632	AFUA_6G00290, AFUA_5G13810, AFUA_7G01590, AFUA_2G14930	621	18	7036	2.5178	1	0.993248	97.2834
SP_PIR_KEYWORDS	pyridoxal phosphate	4	0.526316	0.465789	AFUA_6G00290, AFUA_6G03660, AFUA_2G07810, AFUA_8G01580	758	32	9629	1.5879	1	0.92759	99.9351
Annotation Cluster 19	Enrichment Score: 0.9445127943283923
Category	Term	Count	%	PValue	Genes	List Total	Pop Hits	Pop Total	Fold Enrichment	Bonferroni	Benjamini	FDR
GOTERM_BP_FAT	GO:0044242~cellular lipid catabolic process	4	0.526316	0.0113569	AFUA_7G06090, AFUA_3G14680, AFUA_4G06640, AFUA_2G11970	293	6	3284	7.47213	0.994833	0.442924	15.007
GOTERM_MF_FAT	GO:0004620~phospholipase activity	5	0.657895	0.0494185	AFUA_1G03630, AFUA_3G14680, AFUA_4G06640, AFUA_2G11970, AFUA_2G16520	372	16	4117	3.4585	1	0.927091	51.4406
GOTERM_BP_FAT	GO:0009395~phospholipid catabolic process	3	0.394737	0.0657842	AFUA_3G14680, AFUA_4G06640, AFUA_2G11970	293	5	3284	6.72491	1	0.775485	62.0433
GOTERM_BP_FAT	GO:0019637~organophosphate metabolic process	8	1.05263	0.0994951	AFUA_4G12900, AFUA_6G08470, AFUA_2G01070, AFUA_3G14680, AFUA_4G06640, AFUA_6G00260, AFUA_5G06530, AFUA_2G11970	293	45	3284	1.99257	1	0.81099	77.5059
GOTERM_BP_FAT	GO:0006644~phospholipid metabolic process	7	0.921053	0.139347	AFUA_4G12900, AFUA_2G01070, AFUA_3G14680, AFUA_4G06640, AFUA_6G00260, AFUA_5G06530, AFUA_2G11970	293	40	3284	1.96143	1	0.884888	88.1908
GOTERM_MF_FAT	GO:0016298~lipase activity	6	0.789474	0.141416	AFUA_1G03630, AFUA_8G02530, AFUA_3G14680, AFUA_4G06640, AFUA_2G11970, AFUA_2G16520	372	31	4117	2.14204	1	0.976044	88.6191
GOTERM_BP_FAT	GO:0016042~lipid catabolic process	4	0.526316	0.211254	AFUA_7G06090, AFUA_3G14680, AFUA_4G06640, AFUA_2G11970	293	18	3284	2.49071	1	0.939502	96.5896
GOTERM_BP_FAT	GO:0008654~phospholipid biosynthetic process	4	0.526316	0.435655	AFUA_4G12900, AFUA_2G01070, AFUA_6G00260, AFUA_5G06530	293	27	3284	1.66047	1	0.990215	99.971
GOTERM_MF_FAT	GO:0004091~carboxylesterase activity	6	0.789474	0.473988	AFUA_1G03630, AFUA_8G02530, AFUA_3G14680, AFUA_1G03080, AFUA_2G11970, AFUA_8G06880	372	50	4117	1.32806	1	0.999315	99.9895
Annotation Cluster 20	Enrichment Score: 0.9321942209428452
Category	Term	Count	%	PValue	Genes	List Total	Pop Hits	Pop Total	Fold Enrichment	Bonferroni	Benjamini	FDR
GOTERM_BP_FAT	GO:0006631~fatty acid metabolic process	7	0.921053	0.044946	AFUA_7G06090, AFUA_4G06940, AFUA_8G01070, AFUA_8G02440, AFUA_2G00320, AFUA_2G11540, AFUA_3G03860	293	30	3284	2.61524	1	0.7342	48.0388
GOTERM_BP_FAT	GO:0008610~lipid biosynthetic process	12	1.57895	0.0816395	AFUA_4G12900, AFUA_2G01070, AFUA_4G06940, AFUA_8G01070, AFUA_2G17400, AFUA_8G02440, AFUA_6G00260, AFUA_5G06530, AFUA_4G07130, AFUA_2G00320, AFUA_2G11540, AFUA_3G10680	293	78	3284	1.72434	1	0.80522	70.2519
GOTERM_BP_FAT	GO:0006633~fatty acid biosynthetic process	5	0.657895	0.15908	AFUA_4G06940, AFUA_8G01070, AFUA_8G02440, AFUA_2G00320, AFUA_2G11540	293	24	3284	2.33504	1	0.904553	91.5118
INTERPRO	IPR006694:Fatty acid hydroxylase	3	0.394737	0.319901	AFUA_8G01070, AFUA_8G02440, AFUA_2G00320	621	13	7036	2.61464	1	0.998991	99.7453
Annotation Cluster 21	Enrichment Score: 0.8773154724893362
Category	Term	Count	%	PValue	Genes	List Total	Pop Hits	Pop Total	Fold Enrichment	Bonferroni	Benjamini	FDR
INTERPRO	IPR012000:Thiamine pyrophosphate enzyme, central region	3	0.394737	0.120988	AFUA_2G13620, AFUA_6G11680, AFUA_6G00750	621	7	7036	4.85576	1	0.968623	86.4393
INTERPRO	IPR012001:Thiamine pyrophosphate enzyme, N-terminal TPP binding region	3	0.394737	0.120988	AFUA_2G13620, AFUA_6G11680, AFUA_6G00750	621	7	7036	4.85576	1	0.968623	86.4393
INTERPRO	IPR011766:Thiamine pyrophosphate enzyme, C-terminal TPP-binding	3	0.394737	0.120988	AFUA_2G13620, AFUA_6G11680, AFUA_6G00750	621	7	7036	4.85576	1	0.968623	86.4393
GOTERM_MF_FAT	GO:0000287~magnesium ion binding	9	1.18421	0.14685	AFUA_2G13620, AFUA_6G06770, AFUA_6G11680, AFUA_1G15780, AFUA_7G04500, AFUA_3G03020, AFUA_6G00750, AFUA_6G13590, AFUA_2G05820	372	58	4117	1.71732	1	0.975092	89.6038
GOTERM_MF_FAT	GO:0030976~thiamin pyrophosphate binding	3	0.394737	0.157878	AFUA_2G13620, AFUA_6G11680, AFUA_6G00750	372	8	4117	4.1502	1	0.977736	91.3634
Annotation Cluster 22	Enrichment Score: 0.8608246333571324
Category	Term	Count	%	PValue	Genes	List Total	Pop Hits	Pop Total	Fold Enrichment	Bonferroni	Benjamini	FDR
GOTERM_BP_FAT	GO:0016054~organic acid catabolic process	5	0.657895	0.0953589	AFUA_7G06090, AFUA_2G09810, AFUA_1G05520, AFUA_8G06470, AFUA_1G10780	293	20	3284	2.80205	1	0.80795	75.9895
GOTERM_BP_FAT	GO:0046395~carboxylic acid catabolic process	5	0.657895	0.0953589	AFUA_7G06090, AFUA_2G09810, AFUA_1G05520, AFUA_8G06470, AFUA_1G10780	293	20	3284	2.80205	1	0.80795	75.9895
GOTERM_BP_FAT	GO:0009063~cellular amino acid catabolic process	4	0.526316	0.187574	AFUA_2G09810, AFUA_1G05520, AFUA_8G06470, AFUA_1G10780	293	17	3284	2.63722	1	0.924846	94.8038
GOTERM_BP_FAT	GO:0009310~amine catabolic process	4	0.526316	0.211254	AFUA_2G09810, AFUA_1G05520, AFUA_8G06470, AFUA_1G10780	293	18	3284	2.49071	1	0.939502	96.5896
Annotation Cluster 23	Enrichment Score: 0.8480145305600942
Category	Term	Count	%	PValue	Genes	List Total	Pop Hits	Pop Total	Fold Enrichment	Bonferroni	Benjamini	FDR
INTERPRO	IPR000560:Histidine acid phosphatase	5	0.657895	0.0166517	AFUA_1G16480, AFUA_3G14570, AFUA_5G01880, AFUA_6G11330, AFUA_7G01240	621	12	7036	4.72088	0.999999	0.835201	22.9076
GOTERM_MF_FAT	GO:0003993~acid phosphatase activity	5	0.657895	0.0721083	AFUA_1G16480, AFUA_3G14570, AFUA_5G01880, AFUA_6G11330, AFUA_7G01240	372	18	4117	3.07422	1	0.94498	65.5868
KEGG_PATHWAY	afm00740:Riboflavin metabolism	5	0.657895	0.456137	AFUA_1G16480, AFUA_3G14570, AFUA_5G01880, AFUA_6G11330, AFUA_2G05820	213	29	1789	1.44811	1	0.797856	99.8552
GOTERM_MF_FAT	GO:0016791~phosphatase activity	7	0.921053	0.740292	AFUA_3G14030, AFUA_1G16480, AFUA_6G08710, AFUA_3G14570, AFUA_5G01880, AFUA_6G11330, AFUA_7G01240	372	80	4117	0.96838	1	0.999944	100
Annotation Cluster 24	Enrichment Score: 0.7602619827040384
Category	Term	Count	%	PValue	Genes	List Total	Pop Hits	Pop Total	Fold Enrichment	Bonferroni	Benjamini	FDR
INTERPRO	IPR005829:Sugar transporter, conserved site	13	1.71053	0.0587166	AFUA_8G07240, AFUA_2G11520, AFUA_6G03060, AFUA_8G00770, AFUA_4G00800, AFUA_3G03700, AFUA_4G14670, AFUA_7G06390, AFUA_4G09210, AFUA_3G13980, AFUA_2G07910, AFUA_3G14170, AFUA_7G05100	621	83	7036	1.7746	1	0.925648	60.8405
INTERPRO	IPR005828:General substrate transporter	13	1.71053	0.0731236	AFUA_6G14500, AFUA_8G07240, AFUA_2G11520, AFUA_6G03060, AFUA_4G00800, AFUA_3G03700, AFUA_4G14670, AFUA_7G06390, AFUA_4G09210, AFUA_3G13980, AFUA_2G07910, AFUA_3G14170, AFUA_7G05100	621	86	7036	1.71269	1	0.918632	69.1644
INTERPRO	IPR003663:Sugar/inositol transporter	11	1.44737	0.0851713	AFUA_3G03700, AFUA_4G14670, AFUA_8G07240, AFUA_7G06390, AFUA_2G11520, AFUA_6G03060, AFUA_2G07910, AFUA_3G13980, AFUA_3G14170, AFUA_4G00800, AFUA_7G05100	621	70	7036	1.78045	1	0.934843	74.8222
SP_PIR_KEYWORDS	membrane	29	3.81579	0.338839	AFUA_1G16190, AFUA_1G11470, AFUA_8G07240, AFUA_4G09440, AFUA_2G01070, AFUA_1G17270, AFUA_4G00800, AFUA_3G03700, AFUA_6G11390, AFUA_7G06390, AFUA_3G13980, AFUA_3G14170, AFUA_4G12850, AFUA_6G03200, AFUA_2G01320, AFUA_4G06910, AFUA_2G11520, AFUA_6G03060, AFU	758	326	9629	1.13004	1	0.881453	99.2128
GOTERM_BP_FAT	GO:0055085~transmembrane transport	12	1.57895	0.352198	AFUA_3G03700, AFUA_8G05440, AFUA_4G14670, AFUA_8G07240, AFUA_7G06390, AFUA_2G11520, AFUA_6G03060, AFUA_2G07910, AFUA_3G13980, AFUA_3G14170, AFUA_4G00800, AFUA_7G05100	293	107	3284	1.25699	1	0.977096	99.7931
SP_PIR_KEYWORDS	transport	17	2.23684	0.628834	AFUA_8G07240, AFUA_2G11520, AFUA_4G06910, AFUA_6G03060, AFUA_8G06920, AFUA_4G00800, AFUA_5G11850, AFUA_2G12980, AFUA_3G03700, AFUA_4G14670, AFUA_7G06390, AFUA_3G13980, AFUA_2G07910, AFUA_3G09700, AFUA_3G14170, AFUA_6G03200, AFUA_7G05100	758	215	9629	1.00444	1	0.963855	99.9991
Annotation Cluster 25	Enrichment Score: 0.7570191359917718
Category	Term	Count	%	PValue	Genes	List Total	Pop Hits	Pop Total	Fold Enrichment	Bonferroni	Benjamini	FDR
INTERPRO	IPR015830:Amidase, fungi type	4	0.526316	0.0382254	AFUA_1G14530, AFUA_4G00370, AFUA_8G05220, AFUA_6G08000	621	9	7036	5.03561	1	0.876619	45.3304
PIR_SUPERFAMILY	PIRSF001221:Amidase_fungi	4	0.526316	0.0708451	AFUA_1G14530, AFUA_4G00370, AFUA_8G05220, AFUA_6G08000	154	9	1357	3.91631	0.999987	0.999987	58.5415
INTERPRO	IPR000120:Amidase signature enzyme	5	0.657895	0.107566	AFUA_1G14530, AFUA_4G00370, AFUA_8G05220, AFUA_6G08000, AFUA_5G09140	621	21	7036	2.69765	1	0.957294	82.8504
GOTERM_MF_FAT	GO:0016884~carbon-nitrogen ligase activity, with glutamine as amido-N-donor	5	0.657895	0.367579	AFUA_1G14530, AFUA_4G00370, AFUA_8G05220, AFUA_6G08000, AFUA_5G09140	372	34	4117	1.62753	1	0.997311	99.8542
COG_ONTOLOGY	Translation, ribosomal structure and biogenesis	9	1.18421	0.422752	AFUA_1G14530, AFUA_4G00370, AFUA_6G07920, AFUA_8G05220, AFUA_6G08000, AFUA_2G05650, AFUA_3G09720, AFUA_7G00850, AFUA_1G04460	138	66	1267	1.25198	1	0.89735	99.0338
GOTERM_MF_FAT	GO:0016879~ligase activity, forming carbon-nitrogen bonds	9	1.18421	0.634035	AFUA_1G14530, AFUA_4G00370, AFUA_3G14380, AFUA_2G04310, AFUA_8G05220, AFUA_6G08000, AFUA_5G09140, AFUA_3G07140, AFUA_5G06610	372	95	4117	1.04847	1	0.999852	99.9999
Annotation Cluster 26	Enrichment Score: 0.7318051057970422
Category	Term	Count	%	PValue	Genes	List Total	Pop Hits	Pop Total	Fold Enrichment	Bonferroni	Benjamini	FDR
GOTERM_BP_FAT	GO:0006820~anion transport	4	0.526316	0.14265	AFUA_4G06910, AFUA_1G17470, AFUA_8G01850, AFUA_3G03010	293	15	3284	2.98885	1	0.883523	88.8199
GOTERM_MF_FAT	GO:0008509~anion transmembrane transporter activity	4	0.526316	0.169506	AFUA_4G06910, AFUA_1G17470, AFUA_8G01850, AFUA_3G03010	372	16	4117	2.7668	1	0.980273	92.9162
GOTERM_MF_FAT	GO:0015103~inorganic anion transmembrane transporter activity	3	0.394737	0.191434	AFUA_1G17470, AFUA_8G01850, AFUA_3G03010	372	9	4117	3.68907	1	0.977637	95.1624
GOTERM_BP_FAT	GO:0015698~inorganic anion transport	3	0.394737	0.255448	AFUA_1G17470, AFUA_8G01850, AFUA_3G03010	293	11	3284	3.05678	1	0.960745	98.4993
Annotation Cluster 27	Enrichment Score: 0.7265996675490668
Category	Term	Count	%	PValue	Genes	List Total	Pop Hits	Pop Total	Fold Enrichment	Bonferroni	Benjamini	FDR
GOTERM_CC_FAT	GO:0005783~endoplasmic reticulum	12	1.57895	0.0380537	AFUA_4G12900, AFUA_2G01070, AFUA_5G08970, AFUA_8G01070, AFUA_5G03380, AFUA_6G12760, AFUA_8G02440, AFUA_2G03870, AFUA_2G00320, AFUA_2G11540, AFUA_4G12850, AFUA_2G12980	97	84	1307	1.92489	0.984255	0.874521	35.3445
GOTERM_CC_FAT	GO:0042175~nuclear envelope-endoplasmic reticulum network	5	0.657895	0.188216	AFUA_4G12900, AFUA_2G01070, AFUA_5G08970, AFUA_5G03380, AFUA_6G12760	97	31	1307	2.17326	1	0.988465	90.4048
GOTERM_CC_FAT	GO:0005789~endoplasmic reticulum membrane	5	0.657895	0.188216	AFUA_4G12900, AFUA_2G01070, AFUA_5G08970, AFUA_5G03380, AFUA_6G12760	97	31	1307	2.17326	1	0.988465	90.4048
GOTERM_CC_FAT	GO:0044432~endoplasmic reticulum part	5	0.657895	0.203744	AFUA_4G12900, AFUA_2G01070, AFUA_5G08970, AFUA_5G03380, AFUA_6G12760	97	32	1307	2.10535	1	0.982803	92.2772
GOTERM_CC_FAT	GO:0031227~intrinsic to endoplasmic reticulum membrane	3	0.394737	0.218499	AFUA_4G12900, AFUA_5G03380, AFUA_6G12760	97	12	1307	3.36856	1	0.976914	93.7416
GOTERM_CC_FAT	GO:0012505~endomembrane system	8	1.05263	0.261342	AFUA_4G12900, AFUA_1G06790, AFUA_1G13720, AFUA_2G01070, AFUA_5G08970, AFUA_3G09700, AFUA_5G03380, AFUA_6G12760	97	71	1307	1.51822	1	0.972714	96.6793
GOTERM_CC_FAT	GO:0031090~organelle membrane	12	1.57895	0.296475	AFUA_4G12900, AFUA_2G03840, AFUA_8G05440, AFUA_1G13720, AFUA_4G06910, AFUA_2G01070, AFUA_5G08970, AFUA_3G09700, AFUA_5G03380, AFUA_6G12760, AFUA_6G10070, AFUA_1G04540	97	124	1307	1.30396	1	0.976778	98.0799
GOTERM_CC_FAT	GO:0031300~intrinsic to organelle membrane	3	0.394737	0.330949	AFUA_4G12900, AFUA_5G03380, AFUA_6G12760	97	16	1307	2.52642	1	0.972223	98.9084
Annotation Cluster 28	Enrichment Score: 0.6930103509170075
Category	Term	Count	%	PValue	Genes	List Total	Pop Hits	Pop Total	Fold Enrichment	Bonferroni	Benjamini	FDR
GOTERM_MF_FAT	GO:0016675~oxidoreductase activity, acting on heme group of donors	3	0.394737	0.125619	AFUA_2G13010, AFUA_5G02750, AFUA_5G10560	372	7	4117	4.74309	1	0.97457	85.2417
GOTERM_MF_FAT	GO:0016676~oxidoreductase activity, acting on heme group of donors, oxygen as acceptor	3	0.394737	0.125619	AFUA_2G13010, AFUA_5G02750, AFUA_5G10560	372	7	4117	4.74309	1	0.97457	85.2417
GOTERM_MF_FAT	GO:0015002~heme-copper terminal oxidase activity	3	0.394737	0.125619	AFUA_2G13010, AFUA_5G02750, AFUA_5G10560	372	7	4117	4.74309	1	0.97457	85.2417
GOTERM_MF_FAT	GO:0004129~cytochrome-c oxidase activity	3	0.394737	0.125619	AFUA_2G13010, AFUA_5G02750, AFUA_5G10560	372	7	4117	4.74309	1	0.97457	85.2417
GOTERM_MF_FAT	GO:0015077~monovalent inorganic cation transmembrane transporter activity	7	0.921053	0.186336	AFUA_2G01320, AFUA_8G05440, AFUA_4G09440, AFUA_1G02070, AFUA_2G13010, AFUA_5G02750, AFUA_5G10560	372	43	4117	1.80164	1	0.981597	94.709
GOTERM_MF_FAT	GO:0022890~inorganic cation transmembrane transporter activity	9	1.18421	0.191231	AFUA_2G01320, AFUA_8G05440, AFUA_4G09440, AFUA_1G02070, AFUA_2G13010, AFUA_2G03730, AFUA_5G02750, AFUA_4G12620, AFUA_5G10560	372	62	4117	1.60653	1	0.980701	95.1451
GOTERM_MF_FAT	GO:0015078~hydrogen ion transmembrane transporter activity	5	0.657895	0.472145	AFUA_8G05440, AFUA_1G02070, AFUA_2G13010, AFUA_5G02750, AFUA_5G10560	372	39	4117	1.41887	1	0.999405	99.9889
KEGG_PATHWAY	afm00190:Oxidative phosphorylation	9	1.18421	0.681976	AFUA_5G02080, AFUA_8G05440, AFUA_1G02070, AFUA_2G13010, AFUA_1G14520, AFUA_1G12290, AFUA_1G05820, AFUA_5G02750, AFUA_5G10560	213	75	1789	1.00789	1	0.915204	99.9995
Annotation Cluster 29	Enrichment Score: 0.6187604710216943
Category	Term	Count	%	PValue	Genes	List Total	Pop Hits	Pop Total	Fold Enrichment	Bonferroni	Benjamini	FDR
SMART	SM00028:TPR	5	0.657895	0.0782129	AFUA_5G06550, AFUA_7G01860, AFUA_5G02590, AFUA_2G02050, AFUA_2G15490	99	34	2029	3.01396	0.99811	0.99811	57.6521
INTERPRO	IPR001440:Tetratricopeptide TPR-1	5	0.657895	0.173347	AFUA_5G06550, AFUA_7G01860, AFUA_5G02590, AFUA_2G02050, AFUA_2G15490	621	25	7036	2.26602	1	0.987962	94.7634
INTERPRO	IPR011990:Tetratricopeptide-like helical	7	0.921053	0.275792	AFUA_5G06960, AFUA_5G06550, AFUA_7G01860, AFUA_6G02940, AFUA_5G02590, AFUA_2G09680, AFUA_2G02050	621	50	7036	1.58622	1	0.997584	99.3258
INTERPRO	IPR013026:Tetratricopeptide region	5	0.657895	0.351623	AFUA_5G06550, AFUA_7G01860, AFUA_5G02590, AFUA_2G02050, AFUA_2G15490	621	34	7036	1.66619	1	0.999221	99.8785
INTERPRO	IPR019734:Tetratricopeptide repeat	5	0.657895	0.351623	AFUA_5G06550, AFUA_7G01860, AFUA_5G02590, AFUA_2G02050, AFUA_2G15490	621	34	7036	1.66619	1	0.999221	99.8785
SP_PIR_KEYWORDS	tpr repeat	3	0.394737	0.419284	AFUA_7G01860, AFUA_5G02590, AFUA_2G02050	758	18	9629	2.11719	1	0.911752	99.8276
Annotation Cluster 30	Enrichment Score: 0.6089445282808148
Category	Term	Count	%	PValue	Genes	List Total	Pop Hits	Pop Total	Fold Enrichment	Bonferroni	Benjamini	FDR
INTERPRO	IPR004136:2-nitropropane dioxygenase, NPD	3	0.394737	0.0916187	AFUA_5G09600, AFUA_2G09850, AFUA_4G07940	621	6	7036	5.66506	1	0.94194	77.4354
GOTERM_MF_FAT	GO:0018580~2-nitropropane dioxygenase activity	3	0.394737	0.095241	AFUA_5G09600, AFUA_2G09850, AFUA_4G07940	372	6	4117	5.5336	1	0.955072	75.9871
SP_PIR_KEYWORDS	dioxygenase	6	0.789474	0.37294	AFUA_1G17170, AFUA_2G03330, AFUA_6G00240, AFUA_5G09600, AFUA_2G09850, AFUA_4G07940	758	51	9629	1.49449	1	0.90136	99.5765
GOTERM_MF_FAT	GO:0016702~oxidoreductase activity, acting on single donors with incorporation of molecular oxygen, incorporation of two atoms of oxygen	6	0.789474	0.509532	AFUA_1G17170, AFUA_2G03330, AFUA_6G00240, AFUA_5G09600, AFUA_2G09850, AFUA_4G07940	372	52	4117	1.27699	1	0.999463	99.9961
GOTERM_MF_FAT	GO:0016701~oxidoreductase activity, acting on single donors with incorporation of molecular oxygen	6	0.789474	0.544075	AFUA_1G17170, AFUA_2G03330, AFUA_6G00240, AFUA_5G09600, AFUA_2G09850, AFUA_4G07940	372	54	4117	1.22969	1	0.999578	99.9986
Annotation Cluster 31	Enrichment Score: 0.6031735013305866
Category	Term	Count	%	PValue	Genes	List Total	Pop Hits	Pop Total	Fold Enrichment	Bonferroni	Benjamini	FDR
GOTERM_BP_FAT	GO:0006071~glycerol metabolic process	3	0.394737	0.187395	AFUA_6G08470, AFUA_5G12690, AFUA_6G12240	293	9	3284	3.73606	1	0.929862	94.7875
GOTERM_BP_FAT	GO:0019400~alditol metabolic process	3	0.394737	0.255448	AFUA_6G08470, AFUA_5G12690, AFUA_6G12240	293	11	3284	3.05678	1	0.960745	98.4993
GOTERM_BP_FAT	GO:0019751~polyol metabolic process	3	0.394737	0.323905	AFUA_6G08470, AFUA_5G12690, AFUA_6G12240	293	13	3284	2.58651	1	0.972919	99.6198
Annotation Cluster 32	Enrichment Score: 0.5692158836554195
Category	Term	Count	%	PValue	Genes	List Total	Pop Hits	Pop Total	Fold Enrichment	Bonferroni	Benjamini	FDR
UP_SEQ_FEATURE	transit peptide:Mitochondrion	4	0.526316	0.238008	AFUA_2G11490, AFUA_6G08640, AFUA_1G14550, AFUA_5G08890	37	23	486	2.28437	1	0.973631	95.2897
GOTERM_CC_FAT	GO:0005739~mitochondrion	11	1.44737	0.253947	AFUA_2G11490, AFUA_2G03840, AFUA_6G07340, AFUA_8G05440, AFUA_6G08640, AFUA_6G02910, AFUA_4G06910, AFUA_1G14550, AFUA_2G13010, AFUA_5G08890, AFUA_1G04540	97	107	1307	1.3852	1	0.980126	96.2859
SP_PIR_KEYWORDS	transit peptide	4	0.526316	0.269166	AFUA_2G11490, AFUA_6G08640, AFUA_1G14550, AFUA_5G08890	758	23	9629	2.20925	1	0.839085	97.4558
SP_PIR_KEYWORDS	mitochondrion	6	0.789474	0.324923	AFUA_2G11490, AFUA_6G07340, AFUA_6G08640, AFUA_1G14550, AFUA_5G08890, AFUA_1G04540	758	48	9629	1.5879	1	0.878288	98.9954
Annotation Cluster 33	Enrichment Score: 0.5575717146063056
Category	Term	Count	%	PValue	Genes	List Total	Pop Hits	Pop Total	Fold Enrichment	Bonferroni	Benjamini	FDR
GOTERM_MF_FAT	GO:0004022~alcohol dehydrogenase (NAD) activity	3	0.394737	0.191434	AFUA_1G14390, AFUA_6G00510, AFUA_2G01040	372	9	4117	3.68907	1	0.977637	95.1624
INTERPRO	IPR002328:Alcohol dehydrogenase, zinc-containing, conserved site	5	0.657895	0.21038	AFUA_1G14390, AFUA_2G04590, AFUA_6G00510, AFUA_2G01040, AFUA_3G01490	621	27	7036	2.09817	1	0.992908	97.4258
INTERPRO	IPR013154:Alcohol dehydrogenase GroES-like	7	0.921053	0.307295	AFUA_1G14390, AFUA_2G04590, AFUA_3G11900, AFUA_6G00510, AFUA_6G09590, AFUA_2G01040, AFUA_3G01490	621	52	7036	1.52521	1	0.998782	99.6615
INTERPRO	IPR013149:Alcohol dehydrogenase, zinc-binding	7	0.921053	0.339376	AFUA_1G14390, AFUA_2G04590, AFUA_3G11900, AFUA_6G00510, AFUA_6G09590, AFUA_2G01040, AFUA_3G01490	621	54	7036	1.46872	1	0.999072	99.8376
INTERPRO	IPR002085:Alcohol dehydrogenase superfamily, zinc-containing	7	0.921053	0.388044	AFUA_1G14390, AFUA_2G04590, AFUA_3G11900, AFUA_6G00510, AFUA_6G09590, AFUA_2G01040, AFUA_3G01490	621	57	7036	1.39142	1	0.999465	99.9504
Annotation Cluster 34	Enrichment Score: 0.508550493494703
Category	Term	Count	%	PValue	Genes	List Total	Pop Hits	Pop Total	Fold Enrichment	Bonferroni	Benjamini	FDR
SP_PIR_KEYWORDS	sugar transport	6	0.789474	0.232004	AFUA_6G14500, AFUA_3G03700, AFUA_8G00770, AFUA_3G13980, AFUA_7G01740, AFUA_3G14170	758	42	9629	1.81474	1	0.814441	95.4527
GOTERM_MF_FAT	GO:0015295~solute:hydrogen symporter activity	6	0.789474	0.290145	AFUA_6G14500, AFUA_3G03700, AFUA_8G00770, AFUA_3G13980, AFUA_7G01740, AFUA_3G14170	372	40	4117	1.66008	1	0.992005	99.2438
GOTERM_MF_FAT	GO:0005402~cation:sugar symporter activity	6	0.789474	0.290145	AFUA_6G14500, AFUA_3G03700, AFUA_8G00770, AFUA_3G13980, AFUA_7G01740, AFUA_3G14170	372	40	4117	1.66008	1	0.992005	99.2438
GOTERM_MF_FAT	GO:0005351~sugar:hydrogen symporter activity	6	0.789474	0.290145	AFUA_6G14500, AFUA_3G03700, AFUA_8G00770, AFUA_3G13980, AFUA_7G01740, AFUA_3G14170	372	40	4117	1.66008	1	0.992005	99.2438
GOTERM_MF_FAT	GO:0051119~sugar transmembrane transporter activity	6	0.789474	0.308348	AFUA_6G14500, AFUA_3G03700, AFUA_8G00770, AFUA_3G13980, AFUA_7G01740, AFUA_3G14170	372	41	4117	1.61959	1	0.99354	99.4778
GOTERM_BP_FAT	GO:0008643~carbohydrate transport	6	0.789474	0.334559	AFUA_6G14500, AFUA_3G03700, AFUA_8G00770, AFUA_3G13980, AFUA_7G01740, AFUA_3G14170	293	43	3284	1.56393	1	0.974821	99.6968
GOTERM_MF_FAT	GO:0015293~symporter activity	6	0.789474	0.38227	AFUA_6G14500, AFUA_3G03700, AFUA_8G00770, AFUA_3G13980, AFUA_7G01740, AFUA_3G14170	372	45	4117	1.47563	1	0.997651	99.8957
GOTERM_MF_FAT	GO:0015294~solute:cation symporter activity	6	0.789474	0.38227	AFUA_6G14500, AFUA_3G03700, AFUA_8G00770, AFUA_3G13980, AFUA_7G01740, AFUA_3G14170	372	45	4117	1.47563	1	0.997651	99.8957
Annotation Cluster 35	Enrichment Score: 0.4722628509376715
Category	Term	Count	%	PValue	Genes	List Total	Pop Hits	Pop Total	Fold Enrichment	Bonferroni	Benjamini	FDR
INTERPRO	IPR004365:Nucleic acid binding, OB-fold, tRNA/helicase-type	5	0.657895	0.00524842	AFUA_6G07640, AFUA_2G13170, AFUA_2G05650, AFUA_1G04460, AFUA_3G09630	621	9	7036	6.29451	0.989114	0.676988	7.82954
INTERPRO	IPR018150:Aminoacyl-tRNA synthetase, class II (D, K and N)-like	4	0.526316	0.0272331	AFUA_6G07640, AFUA_2G05650, AFUA_1G04460, AFUA_3G09630	621	8	7036	5.66506	1	0.816239	34.805
INTERPRO	IPR004364:Aminoacyl-tRNA synthetase, class II (D, K and N)	4	0.526316	0.0272331	AFUA_6G07640, AFUA_2G05650, AFUA_1G04460, AFUA_3G09630	621	8	7036	5.66506	1	0.816239	34.805
INTERPRO	IPR006195:Aminoacyl-tRNA synthetase, class II, conserved region	4	0.526316	0.207632	AFUA_6G07640, AFUA_2G05650, AFUA_1G04460, AFUA_3G09630	621	18	7036	2.5178	1	0.993248	97.2834
INTERPRO	IPR012340:Nucleic acid-binding, OB-fold	5	0.657895	0.372343	AFUA_2G10140, AFUA_6G07640, AFUA_2G05650, AFUA_1G04460, AFUA_2G09060	621	35	7036	1.61859	1	0.999473	99.9265
SP_PIR_KEYWORDS	protein biosynthesis	5	0.657895	0.404688	AFUA_6G07640, AFUA_2G05650, AFUA_3G09280, AFUA_1G04460, AFUA_3G09630	758	41	9629	1.54917	1	0.908974	99.7695
SP_PIR_KEYWORDS	Aminoacyl-tRNA synthetase	4	0.526316	0.583526	AFUA_6G07640, AFUA_2G05650, AFUA_1G04460, AFUA_3G09630	758	38	9629	1.33718	1	0.954444	99.9965
SP_PIR_KEYWORDS	ligase	13	1.71053	0.584328	AFUA_2G04310, AFUA_8G05220, AFUA_6G07640, AFUA_1G09690, AFUA_1G17190, AFUA_5G07640, AFUA_3G09630, AFUA_1G17200, AFUA_2G07780, AFUA_2G05650, AFUA_4G07710, AFUA_1G04460, AFUA_5G06610	758	157	9629	1.05185	1	0.951015	99.9966
GOTERM_BP_FAT	GO:0006418~tRNA aminoacylation for protein translation	4	0.526316	0.652091	AFUA_6G07640, AFUA_2G05650, AFUA_1G04460, AFUA_3G09630	293	37	3284	1.2117	1	0.998346	100
GOTERM_BP_FAT	GO:0043039~tRNA aminoacylation	4	0.526316	0.652091	AFUA_6G07640, AFUA_2G05650, AFUA_1G04460, AFUA_3G09630	293	37	3284	1.2117	1	0.998346	100
GOTERM_BP_FAT	GO:0043038~amino acid activation	4	0.526316	0.652091	AFUA_6G07640, AFUA_2G05650, AFUA_1G04460, AFUA_3G09630	293	37	3284	1.2117	1	0.998346	100
GOTERM_MF_FAT	GO:0004812~aminoacyl-tRNA ligase activity	4	0.526316	0.728596	AFUA_6G07640, AFUA_2G05650, AFUA_1G04460, AFUA_3G09630	372	41	4117	1.07973	1	0.999943	100
GOTERM_MF_FAT	GO:0016876~ligase activity, forming aminoacyl-tRNA and related compounds	4	0.526316	0.728596	AFUA_6G07640, AFUA_2G05650, AFUA_1G04460, AFUA_3G09630	372	41	4117	1.07973	1	0.999943	100
GOTERM_MF_FAT	GO:0016875~ligase activity, forming carbon-oxygen bonds	4	0.526316	0.728596	AFUA_6G07640, AFUA_2G05650, AFUA_1G04460, AFUA_3G09630	372	41	4117	1.07973	1	0.999943	100
GOTERM_BP_FAT	GO:0006399~tRNA metabolic process	5	0.657895	0.843367	AFUA_6G07640, AFUA_2G05650, AFUA_1G09690, AFUA_1G04460, AFUA_3G09630	293	65	3284	0.862169	1	0.999939	100
KEGG_PATHWAY	afm00970:Aminoacyl-tRNA biosynthesis	4	0.526316	0.859459	AFUA_6G07640, AFUA_2G05650, AFUA_1G04460, AFUA_3G09630	213	39	1789	0.861442	1	0.962991	100
GOTERM_BP_FAT	GO:0034660~ncRNA metabolic process	6	0.789474	0.978159	AFUA_6G07640, AFUA_2G05650, AFUA_3G10890, AFUA_1G09690, AFUA_1G04460, AFUA_3G09630	293	113	3284	0.595125	1	1	100
GOTERM_BP_FAT	GO:0006412~translation	7	0.921053	0.999849	AFUA_6G07640, AFUA_1G05630, AFUA_2G05650, AFUA_3G09280, AFUA_6G04020, AFUA_1G04460, AFUA_3G09630	293	202	3284	0.388403	1	1	100
Annotation Cluster 36	Enrichment Score: 0.4169968024420111
Category	Term	Count	%	PValue	Genes	List Total	Pop Hits	Pop Total	Fold Enrichment	Bonferroni	Benjamini	FDR
GOTERM_BP_FAT	GO:0009067~aspartate family amino acid biosynthetic process	3	0.394737	0.323905	AFUA_3G11640, AFUA_4G11240, AFUA_5G08890	293	13	3284	2.58651	1	0.972919	99.6198
KEGG_PATHWAY	afm00300:Lysine biosynthesis	3	0.394737	0.381248	AFUA_3G11640, AFUA_4G11240, AFUA_5G08890	213	11	1789	2.29065	1	0.739237	99.4217
GOTERM_BP_FAT	GO:0009066~aspartate family amino acid metabolic process	3	0.394737	0.454343	AFUA_3G11640, AFUA_4G11240, AFUA_5G08890	293	17	3284	1.97792	1	0.991891	99.982
Annotation Cluster 37	Enrichment Score: 0.4167940152921371
Category	Term	Count	%	PValue	Genes	List Total	Pop Hits	Pop Total	Fold Enrichment	Bonferroni	Benjamini	FDR
GOTERM_BP_FAT	GO:0043648~dicarboxylic acid metabolic process	4	0.526316	0.211254	AFUA_1G13740, AFUA_6G12580, AFUA_6G02470, AFUA_1G06940	293	18	3284	2.49071	1	0.939502	96.5896
GOTERM_BP_FAT	GO:0046417~chorismate metabolic process	3	0.394737	0.289776	AFUA_1G13740, AFUA_6G12580, AFUA_1G06940	293	12	3284	2.80205	1	0.969965	99.2336
GOTERM_BP_FAT	GO:0009073~aromatic amino acid family biosynthetic process	3	0.394737	0.289776	AFUA_1G13740, AFUA_6G12580, AFUA_1G06940	293	12	3284	2.80205	1	0.969965	99.2336
KEGG_PATHWAY	afm00400:Phenylalanine, tyrosine and tryptophan biosynthesis	5	0.657895	0.371743	AFUA_1G13740, AFUA_6G12580, AFUA_4G10410, AFUA_4G06460, AFUA_1G06940	213	26	1789	1.6152	1	0.739808	99.3189
GOTERM_BP_FAT	GO:0009072~aromatic amino acid family metabolic process	3	0.394737	0.643375	AFUA_1G13740, AFUA_6G12580, AFUA_1G06940	293	24	3284	1.40102	1	0.998377	100
GOTERM_BP_FAT	GO:0019438~aromatic compound biosynthetic process	3	0.394737	0.744043	AFUA_1G13740, AFUA_6G12580, AFUA_1G06940	293	29	3284	1.15947	1	0.999529	100
Annotation Cluster 38	Enrichment Score: 0.38568984560503605
Category	Term	Count	%	PValue	Genes	List Total	Pop Hits	Pop Total	Fold Enrichment	Bonferroni	Benjamini	FDR
INTERPRO	IPR018316:Tubulin/FtsZ, 2-layer sandwich domain	3	0.394737	0.0647854	AFUA_2G14990, AFUA_1G02550, AFUA_1G10910	621	5	7036	6.79807	1	0.91804	64.5747
INTERPRO	IPR017975:Tubulin, conserved site	3	0.394737	0.0647854	AFUA_2G14990, AFUA_1G02550, AFUA_1G10910	621	5	7036	6.79807	1	0.91804	64.5747
INTERPRO	IPR003008:Tubulin/FtsZ, GTPase domain	3	0.394737	0.0647854	AFUA_2G14990, AFUA_1G02550, AFUA_1G10910	621	5	7036	6.79807	1	0.91804	64.5747
INTERPRO	IPR000217:Tubulin	3	0.394737	0.0647854	AFUA_2G14990, AFUA_1G02550, AFUA_1G10910	621	5	7036	6.79807	1	0.91804	64.5747
GOTERM_BP_FAT	GO:0051258~protein polymerization	3	0.394737	0.0929979	AFUA_2G14990, AFUA_1G02550, AFUA_1G10910	293	6	3284	5.6041	1	0.811113	75.0819
GOTERM_BP_FAT	GO:0007018~microtubule-based movement	4	0.526316	0.164652	AFUA_2G14990, AFUA_1G02550, AFUA_5G11810, AFUA_1G10910	293	16	3284	2.80205	1	0.906485	92.2784
GOTERM_BP_FAT	GO:0043623~cellular protein complex assembly	4	0.526316	0.285327	AFUA_2G14990, AFUA_1G06790, AFUA_1G02550, AFUA_1G10910	293	21	3284	2.13489	1	0.97039	99.1623
GOTERM_BP_FAT	GO:0007017~microtubule-based process	4	0.526316	0.335865	AFUA_2G14990, AFUA_1G02550, AFUA_5G11810, AFUA_1G10910	293	23	3284	1.94925	1	0.97344	99.7051
GOTERM_CC_FAT	GO:0015630~microtubule cytoskeleton	4	0.526316	0.359891	AFUA_2G14990, AFUA_1G02550, AFUA_5G11810, AFUA_1G10910	97	29	1307	1.85851	1	0.966946	99.336
GOTERM_BP_FAT	GO:0034621~cellular macromolecular complex subunit organization	5	0.657895	0.481711	AFUA_2G14990, AFUA_1G06790, AFUA_1G02550, AFUA_6G04020, AFUA_1G10910	293	40	3284	1.40102	1	0.993035	99.9914
GOTERM_CC_FAT	GO:0005874~microtubule	3	0.394737	0.48928	AFUA_2G14990, AFUA_1G02550, AFUA_1G10910	97	22	1307	1.83739	1	0.985436	99.9475
SP_PIR_KEYWORDS	microtubule	3	0.394737	0.500018	AFUA_2G14990, AFUA_1G02550, AFUA_1G10910	758	21	9629	1.81474	1	0.94008	99.9701
GOTERM_MF_FAT	GO:0003924~GTPase activity	4	0.526316	0.538639	AFUA_2G14990, AFUA_1G02550, AFUA_5G07140, AFUA_1G10910	372	31	4117	1.42803	1	0.999598	99.9984
GOTERM_BP_FAT	GO:0034622~cellular macromolecular complex assembly	4	0.526316	0.572922	AFUA_2G14990, AFUA_1G06790, AFUA_1G02550, AFUA_1G10910	293	33	3284	1.35857	1	0.996601	99.9995
GOTERM_CC_FAT	GO:0044430~cytoskeletal part	4	0.526316	0.608323	AFUA_2G14990, AFUA_1G02550, AFUA_5G11810, AFUA_1G10910	97	42	1307	1.28326	1	0.991569	99.9973
GOTERM_BP_FAT	GO:0070271~protein complex biogenesis	4	0.526316	0.687549	AFUA_2G14990, AFUA_1G06790, AFUA_1G02550, AFUA_1G10910	293	39	3284	1.14956	1	0.998668	100
GOTERM_BP_FAT	GO:0006461~protein complex assembly	4	0.526316	0.687549	AFUA_2G14990, AFUA_1G06790, AFUA_1G02550, AFUA_1G10910	293	39	3284	1.14956	1	0.998668	100
GOTERM_CC_FAT	GO:0005856~cytoskeleton	4	0.526316	0.751076	AFUA_2G14990, AFUA_1G02550, AFUA_5G11810, AFUA_1G10910	97	52	1307	1.03648	1	0.99797	100
GOTERM_BP_FAT	GO:0043933~macromolecular complex subunit organization	5	0.657895	0.771969	AFUA_2G14990, AFUA_1G06790, AFUA_1G02550, AFUA_6G04020, AFUA_1G10910	293	58	3284	0.966223	1	0.9997	100
GOTERM_BP_FAT	GO:0065003~macromolecular complex assembly	4	0.526316	0.845202	AFUA_2G14990, AFUA_1G06790, AFUA_1G02550, AFUA_1G10910	293	51	3284	0.879074	1	0.999936	100
SP_PIR_KEYWORDS	gtp-binding	5	0.657895	0.871738	AFUA_2G14990, AFUA_1G02550, AFUA_6G10330, AFUA_5G07140, AFUA_1G10910	758	78	9629	0.814306	1	0.996763	100
GOTERM_MF_FAT	GO:0032561~guanyl ribonucleotide binding	5	0.657895	0.975585	AFUA_2G14990, AFUA_1G02550, AFUA_6G10330, AFUA_5G07140, AFUA_1G10910	372	94	4117	0.588681	1	1	100
GOTERM_MF_FAT	GO:0019001~guanyl nucleotide binding	5	0.657895	0.975585	AFUA_2G14990, AFUA_1G02550, AFUA_6G10330, AFUA_5G07140, AFUA_1G10910	372	94	4117	0.588681	1	1	100
GOTERM_MF_FAT	GO:0005525~GTP binding	5	0.657895	0.975585	AFUA_2G14990, AFUA_1G02550, AFUA_6G10330, AFUA_5G07140, AFUA_1G10910	372	94	4117	0.588681	1	1	100
GOTERM_MF_FAT	GO:0005198~structural molecule activity	4	0.526316	0.999672	AFUA_2G14990, AFUA_1G02550, AFUA_1G05630, AFUA_1G10910	372	132	4117	0.33537	1	1	100
GOTERM_CC_FAT	GO:0043232~intracellular non-membrane-bounded organelle	6	0.789474	0.999999	AFUA_2G14990, AFUA_1G02550, AFUA_5G11810, AFUA_1G05630, AFUA_3G10890, AFUA_1G10910	97	275	1307	0.293983	1	1	100
GOTERM_CC_FAT	GO:0043228~non-membrane-bounded organelle	6	0.789474	0.999999	AFUA_2G14990, AFUA_1G02550, AFUA_5G11810, AFUA_1G05630, AFUA_3G10890, AFUA_1G10910	97	275	1307	0.293983	1	1	100
Annotation Cluster 39	Enrichment Score: 0.3319891587132339
Category	Term	Count	%	PValue	Genes	List Total	Pop Hits	Pop Total	Fold Enrichment	Bonferroni	Benjamini	FDR
GOTERM_BP_FAT	GO:0009161~ribonucleoside monophosphate metabolic process	3	0.394737	0.422959	AFUA_1G13240, AFUA_2G11010, AFUA_6G11620	293	16	3284	2.10154	1	0.98918	99.9601
GOTERM_BP_FAT	GO:0009156~ribonucleoside monophosphate biosynthetic process	3	0.394737	0.422959	AFUA_1G13240, AFUA_2G11010, AFUA_6G11620	293	16	3284	2.10154	1	0.98918	99.9601
GOTERM_BP_FAT	GO:0009260~ribonucleotide biosynthetic process	7	0.921053	0.478062	AFUA_2G01320, AFUA_1G13240, AFUA_8G05440, AFUA_4G09440, AFUA_2G11010, AFUA_6G11620, AFUA_4G12620	293	62	3284	1.26544	1	0.993783	99.9904
GOTERM_BP_FAT	GO:0009259~ribonucleotide metabolic process	7	0.921053	0.478062	AFUA_2G01320, AFUA_1G13240, AFUA_8G05440, AFUA_4G09440, AFUA_2G11010, AFUA_6G11620, AFUA_4G12620	293	62	3284	1.26544	1	0.993783	99.9904
GOTERM_BP_FAT	GO:0009124~nucleoside monophosphate biosynthetic process	3	0.394737	0.484729	AFUA_1G13240, AFUA_2G11010, AFUA_6G11620	293	18	3284	1.86803	1	0.992775	99.992
GOTERM_BP_FAT	GO:0009123~nucleoside monophosphate metabolic process	3	0.394737	0.514046	AFUA_1G13240, AFUA_2G11010, AFUA_6G11620	293	19	3284	1.76971	1	0.994013	99.9965
Annotation Cluster 40	Enrichment Score: 0.31932377145509694
Category	Term	Count	%	PValue	Genes	List Total	Pop Hits	Pop Total	Fold Enrichment	Bonferroni	Benjamini	FDR
GOTERM_BP_FAT	GO:0006091~generation of precursor metabolites and energy	8	1.05263	0.416401	AFUA_1G10350, AFUA_6G06770, AFUA_8G05440, AFUA_5G04230, AFUA_6G02470, AFUA_6G03590, AFUA_5G10290, AFUA_2G09790	293	69	3284	1.2995	1	0.989045	99.9532
GOTERM_BP_FAT	GO:0009060~aerobic respiration	3	0.394737	0.422959	AFUA_5G04230, AFUA_6G02470, AFUA_6G03590	293	16	3284	2.10154	1	0.98918	99.9601
GOTERM_BP_FAT	GO:0046356~acetyl-CoA catabolic process	3	0.394737	0.422959	AFUA_5G04230, AFUA_6G02470, AFUA_6G03590	293	16	3284	2.10154	1	0.98918	99.9601
GOTERM_BP_FAT	GO:0009109~coenzyme catabolic process	3	0.394737	0.422959	AFUA_5G04230, AFUA_6G02470, AFUA_6G03590	293	16	3284	2.10154	1	0.98918	99.9601
GOTERM_BP_FAT	GO:0006099~tricarboxylic acid cycle	3	0.394737	0.422959	AFUA_5G04230, AFUA_6G02470, AFUA_6G03590	293	16	3284	2.10154	1	0.98918	99.9601
GOTERM_BP_FAT	GO:0051187~cofactor catabolic process	3	0.394737	0.422959	AFUA_5G04230, AFUA_6G02470, AFUA_6G03590	293	16	3284	2.10154	1	0.98918	99.9601
GOTERM_BP_FAT	GO:0006084~acetyl-CoA metabolic process	3	0.394737	0.454343	AFUA_5G04230, AFUA_6G02470, AFUA_6G03590	293	17	3284	1.97792	1	0.991891	99.982
GOTERM_BP_FAT	GO:0045333~cellular respiration	3	0.394737	0.569286	AFUA_5G04230, AFUA_6G02470, AFUA_6G03590	293	21	3284	1.60117	1	0.996689	99.9994
GOTERM_BP_FAT	GO:0015980~energy derivation by oxidation of organic compounds	3	0.394737	0.619853	AFUA_5G04230, AFUA_6G02470, AFUA_6G03590	293	23	3284	1.46194	1	0.997775	99.9999
KEGG_PATHWAY	afm00020:Citrate cycle (TCA cycle)	4	0.526316	0.709182	AFUA_5G04230, AFUA_6G02470, AFUA_4G07710, AFUA_6G03590	213	30	1789	1.11987	1	0.92037	99.9998
Annotation Cluster 41	Enrichment Score: 0.2964564902277953
Category	Term	Count	%	PValue	Genes	List Total	Pop Hits	Pop Total	Fold Enrichment	Bonferroni	Benjamini	FDR
SP_PIR_KEYWORDS	Rotamase	3	0.394737	0.390906	AFUA_6G12170, AFUA_2G02050, AFUA_2G03870	758	17	9629	2.24174	1	0.906769	99.6987
GOTERM_BP_FAT	GO:0006457~protein folding	6	0.789474	0.479851	AFUA_6G12170, AFUA_2G02050, AFUA_2G08300, AFUA_2G03870, AFUA_4G12850, AFUA_1G15240	293	51	3284	1.31861	1	0.99341	99.9909
GOTERM_MF_FAT	GO:0003755~peptidyl-prolyl cis-trans isomerase activity	3	0.394737	0.576728	AFUA_6G12170, AFUA_2G02050, AFUA_2G03870	372	21	4117	1.58103	1	0.999759	99.9995
GOTERM_MF_FAT	GO:0016859~cis-trans isomerase activity	3	0.394737	0.602593	AFUA_6G12170, AFUA_2G02050, AFUA_2G03870	372	22	4117	1.50916	1	0.999813	99.9998
Annotation Cluster 42	Enrichment Score: 0.27052519347138687
Category	Term	Count	%	PValue	Genes	List Total	Pop Hits	Pop Total	Fold Enrichment	Bonferroni	Benjamini	FDR
GOTERM_MF_FAT	GO:0046873~metal ion transmembrane transporter activity	6	0.789474	0.171207	AFUA_4G00930, AFUA_2G01320, AFUA_4G09440, AFUA_2G03730, AFUA_4G12620, AFUA_4G09560	372	33	4117	2.01222	1	0.977551	93.1202
GOTERM_MF_FAT	GO:0015077~monovalent inorganic cation transmembrane transporter activity	7	0.921053	0.186336	AFUA_2G01320, AFUA_8G05440, AFUA_4G09440, AFUA_1G02070, AFUA_2G13010, AFUA_5G02750, AFUA_5G10560	372	43	4117	1.80164	1	0.981597	94.709
GOTERM_MF_FAT	GO:0022890~inorganic cation transmembrane transporter activity	9	1.18421	0.191231	AFUA_2G01320, AFUA_8G05440, AFUA_4G09440, AFUA_1G02070, AFUA_2G13010, AFUA_2G03730, AFUA_5G02750, AFUA_4G12620, AFUA_5G10560	372	62	4117	1.60653	1	0.980701	95.1451
INTERPRO	IPR005834:Haloacid dehalogenase-like hydrolase	6	0.789474	0.206992	AFUA_2G01320, AFUA_4G09440, AFUA_1G10570, AFUA_6G10760, AFUA_2G07750, AFUA_4G12620	621	36	7036	1.88835	1	0.993953	97.2492
GOTERM_BP_FAT	GO:0006811~ion transport	14	1.84211	0.209426	AFUA_4G00930, AFUA_2G01320, AFUA_4G09440, AFUA_4G06910, AFUA_8G06920, AFUA_1G17470, AFUA_4G12620, AFUA_3G03010, AFUA_4G09560, AFUA_8G05440, AFUA_2G03730, AFUA_8G01850, AFUA_6G03200, AFUA_1G17140	293	114	3284	1.37644	1	0.942206	96.4753
GOTERM_BP_FAT	GO:0034404~nucleobase, nucleoside and nucleotide biosynthetic process	11	1.44737	0.252837	AFUA_8G00850, AFUA_2G01320, AFUA_1G13240, AFUA_6G07340, AFUA_8G05440, AFUA_3G05730, AFUA_4G09440, AFUA_2G11010, AFUA_2G08890, AFUA_6G11620, AFUA_4G12620	293	88	3284	1.40102	1	0.96227	98.4226
GOTERM_BP_FAT	GO:0034654~nucleobase, nucleoside, nucleotide and nucleic acid biosynthetic process	11	1.44737	0.252837	AFUA_8G00850, AFUA_2G01320, AFUA_1G13240, AFUA_6G07340, AFUA_8G05440, AFUA_3G05730, AFUA_4G09440, AFUA_2G11010, AFUA_2G08890, AFUA_6G11620, AFUA_4G12620	293	88	3284	1.40102	1	0.96227	98.4226
GOTERM_BP_FAT	GO:0009165~nucleotide biosynthetic process	10	1.31579	0.290886	AFUA_2G01320, AFUA_1G13240, AFUA_6G07340, AFUA_8G05440, AFUA_3G05730, AFUA_4G09440, AFUA_2G11010, AFUA_2G08890, AFUA_6G11620, AFUA_4G12620	293	81	3284	1.38373	1	0.968091	99.2504
INTERPRO	IPR001140:ABC transporter, transmembrane region	4	0.526316	0.330679	AFUA_3G03670, AFUA_3G03430, AFUA_1G12690, AFUA_1G16880	621	23	7036	1.97045	1	0.999122	99.8012
COG_ONTOLOGY	Defense mechanisms	4	0.526316	0.369661	AFUA_3G03430, AFUA_1G12690, AFUA_5G09790, AFUA_1G16880	138	20	1267	1.83623	0.999998	0.892533	97.969
INTERPRO	IPR017940:ABC transporter integral membrane type 1	4	0.526316	0.38053	AFUA_3G03670, AFUA_3G03430, AFUA_1G12690, AFUA_1G16880	621	25	7036	1.81282	1	0.999508	99.9401
GOTERM_BP_FAT	GO:0030001~metal ion transport	6	0.789474	0.389466	AFUA_4G00930, AFUA_2G03730, AFUA_4G12620, AFUA_1G17140, AFUA_6G03200, AFUA_4G09560	293	46	3284	1.46194	1	0.985189	99.911
SMART	SM00382:AAA	7	0.921053	0.467845	AFUA_2G10140, AFUA_3G03670, AFUA_5G11810, AFUA_3G03430, AFUA_1G12690, AFUA_2G10150, AFUA_1G16880	99	113	2029	1.2696	1	1	99.8713
GOTERM_BP_FAT	GO:0009260~ribonucleotide biosynthetic process	7	0.921053	0.478062	AFUA_2G01320, AFUA_1G13240, AFUA_8G05440, AFUA_4G09440, AFUA_2G11010, AFUA_6G11620, AFUA_4G12620	293	62	3284	1.26544	1	0.993783	99.9904
GOTERM_BP_FAT	GO:0009259~ribonucleotide metabolic process	7	0.921053	0.478062	AFUA_2G01320, AFUA_1G13240, AFUA_8G05440, AFUA_4G09440, AFUA_2G11010, AFUA_6G11620, AFUA_4G12620	293	62	3284	1.26544	1	0.993783	99.9904
GOTERM_BP_FAT	GO:0006812~cation transport	10	1.31579	0.499108	AFUA_4G00930, AFUA_2G01320, AFUA_8G05440, AFUA_4G09440, AFUA_2G03730, AFUA_8G06920, AFUA_4G12620, AFUA_1G17140, AFUA_6G03200, AFUA_4G09560	293	97	3284	1.15548	1	0.993648	99.9947
INTERPRO	IPR008250:ATPase, P-type, ATPase-associated region	3	0.394737	0.589592	AFUA_2G01320, AFUA_4G09440, AFUA_4G12620	621	22	7036	1.54502	1	0.999996	99.9999
INTERPRO	IPR001757:ATPase, P-type, K/Mg/Cd/Cu/Zn/Na/Ca/Na/H-transporter	3	0.394737	0.589592	AFUA_2G01320, AFUA_4G09440, AFUA_4G12620	621	22	7036	1.54502	1	0.999996	99.9999
GOTERM_BP_FAT	GO:0009141~nucleoside triphosphate metabolic process	5	0.657895	0.612503	AFUA_2G01320, AFUA_8G05440, AFUA_4G09440, AFUA_1G02890, AFUA_4G12620	293	47	3284	1.19236	1	0.997878	99.9999
GOTERM_BP_FAT	GO:0009152~purine ribonucleotide biosynthetic process	6	0.789474	0.613088	AFUA_2G01320, AFUA_1G13240, AFUA_8G05440, AFUA_4G09440, AFUA_6G11620, AFUA_4G12620	293	59	3284	1.13982	1	0.997711	99.9999
GOTERM_BP_FAT	GO:0009150~purine ribonucleotide metabolic process	6	0.789474	0.613088	AFUA_2G01320, AFUA_1G13240, AFUA_8G05440, AFUA_4G09440, AFUA_6G11620, AFUA_4G12620	293	59	3284	1.13982	1	0.997711	99.9999
INTERPRO	IPR018303:ATPase, P-type phosphorylation site	3	0.394737	0.614251	AFUA_2G01320, AFUA_4G09440, AFUA_4G12620	621	23	7036	1.47784	1	0.999998	100
GOTERM_MF_FAT	GO:0015662~ATPase activity, coupled to transmembrane movement of ions, phosphorylative mechanism	3	0.394737	0.627248	AFUA_2G01320, AFUA_4G09440, AFUA_4G12620	372	23	4117	1.44355	1	0.999853	99.9999
GOTERM_MF_FAT	GO:0043492~ATPase activity, coupled to movement of substances	7	0.921053	0.641421	AFUA_2G01320, AFUA_3G03670, AFUA_4G09440, AFUA_3G03430, AFUA_1G12690, AFUA_4G12620, AFUA_1G16880	372	72	4117	1.07598	1	0.999854	100
GOTERM_MF_FAT	GO:0042626~ATPase activity, coupled to transmembrane movement of substances	7	0.921053	0.641421	AFUA_2G01320, AFUA_3G03670, AFUA_4G09440, AFUA_3G03430, AFUA_1G12690, AFUA_4G12620, AFUA_1G16880	372	72	4117	1.07598	1	0.999854	100
GOTERM_BP_FAT	GO:0006164~purine nucleotide biosynthetic process	6	0.789474	0.657646	AFUA_2G01320, AFUA_1G13240, AFUA_8G05440, AFUA_4G09440, AFUA_6G11620, AFUA_4G12620	293	62	3284	1.08466	1	0.998367	100
GOTERM_MF_FAT	GO:0016820~hydrolase activity, acting on acid anhydrides, catalyzing transmembrane movement of substances	7	0.921053	0.668092	AFUA_2G01320, AFUA_3G03670, AFUA_4G09440, AFUA_3G03430, AFUA_1G12690, AFUA_4G12620, AFUA_1G16880	372	74	4117	1.0469	1	0.999895	100
GOTERM_BP_FAT	GO:0006163~purine nucleotide metabolic process	6	0.789474	0.685466	AFUA_2G01320, AFUA_1G13240, AFUA_8G05440, AFUA_4G09440, AFUA_6G11620, AFUA_4G12620	293	64	3284	1.05077	1	0.998829	100
SP_PIR_KEYWORDS	phosphoprotein	3	0.394737	0.712505	AFUA_2G01320, AFUA_4G09440, AFUA_4G12620	758	31	9629	1.22934	1	0.982992	100
GOTERM_MF_FAT	GO:0015405~P-P-bond-hydrolysis-driven transmembrane transporter activity	7	0.921053	0.717551	AFUA_2G01320, AFUA_3G03670, AFUA_4G09440, AFUA_3G03430, AFUA_1G12690, AFUA_4G12620, AFUA_1G16880	372	78	4117	0.993211	1	0.999935	100
GOTERM_MF_FAT	GO:0015399~primary active transmembrane transporter activity	7	0.921053	0.717551	AFUA_2G01320, AFUA_3G03670, AFUA_4G09440, AFUA_3G03430, AFUA_1G12690, AFUA_4G12620, AFUA_1G16880	372	78	4117	0.993211	1	0.999935	100
GOTERM_BP_FAT	GO:0046034~ATP metabolic process	4	0.526316	0.764223	AFUA_2G01320, AFUA_8G05440, AFUA_4G09440, AFUA_4G12620	293	44	3284	1.01893	1	0.999673	100
GOTERM_BP_FAT	GO:0006754~ATP biosynthetic process	4	0.526316	0.764223	AFUA_2G01320, AFUA_8G05440, AFUA_4G09440, AFUA_4G12620	293	44	3284	1.01893	1	0.999673	100
GOTERM_BP_FAT	GO:0009142~nucleoside triphosphate biosynthetic process	4	0.526316	0.777581	AFUA_2G01320, AFUA_8G05440, AFUA_4G09440, AFUA_4G12620	293	45	3284	0.996284	1	0.999712	100
GOTERM_BP_FAT	GO:0009199~ribonucleoside triphosphate metabolic process	4	0.526316	0.777581	AFUA_2G01320, AFUA_8G05440, AFUA_4G09440, AFUA_4G12620	293	45	3284	0.996284	1	0.999712	100
GOTERM_BP_FAT	GO:0009145~purine nucleoside triphosphate biosynthetic process	4	0.526316	0.777581	AFUA_2G01320, AFUA_8G05440, AFUA_4G09440, AFUA_4G12620	293	45	3284	0.996284	1	0.999712	100
GOTERM_BP_FAT	GO:0009144~purine nucleoside triphosphate metabolic process	4	0.526316	0.777581	AFUA_2G01320, AFUA_8G05440, AFUA_4G09440, AFUA_4G12620	293	45	3284	0.996284	1	0.999712	100
GOTERM_BP_FAT	GO:0009206~purine ribonucleoside triphosphate biosynthetic process	4	0.526316	0.777581	AFUA_2G01320, AFUA_8G05440, AFUA_4G09440, AFUA_4G12620	293	45	3284	0.996284	1	0.999712	100
GOTERM_BP_FAT	GO:0009201~ribonucleoside triphosphate biosynthetic process	4	0.526316	0.777581	AFUA_2G01320, AFUA_8G05440, AFUA_4G09440, AFUA_4G12620	293	45	3284	0.996284	1	0.999712	100
GOTERM_BP_FAT	GO:0009205~purine ribonucleoside triphosphate metabolic process	4	0.526316	0.777581	AFUA_2G01320, AFUA_8G05440, AFUA_4G09440, AFUA_4G12620	293	45	3284	0.996284	1	0.999712	100
GOTERM_MF_FAT	GO:0042625~ATPase activity, coupled to transmembrane movement of ions	3	0.394737	0.837326	AFUA_2G01320, AFUA_4G09440, AFUA_4G12620	372	35	4117	0.948618	1	0.999994	100
INTERPRO	IPR017871:ABC transporter, conserved site	4	0.526316	0.839512	AFUA_3G03670, AFUA_3G03430, AFUA_1G12690, AFUA_1G16880	621	51	7036	0.888636	1	1	100
INTERPRO	IPR003439:ABC transporter-like	4	0.526316	0.849015	AFUA_3G03670, AFUA_3G03430, AFUA_1G12690, AFUA_1G16880	621	52	7036	0.871547	1	1	100
INTERPRO	IPR003593:ATPase, AAA+ type, core	7	0.921053	0.941214	AFUA_2G10140, AFUA_3G03670, AFUA_5G11810, AFUA_3G03430, AFUA_1G12690, AFUA_2G10150, AFUA_1G16880	621	113	7036	0.701865	1	1	100
GOTERM_MF_FAT	GO:0042623~ATPase activity, coupled	8	1.05263	0.976345	AFUA_2G01320, AFUA_3G03670, AFUA_4G09440, AFUA_3G03430, AFUA_1G12690, AFUA_3G10890, AFUA_4G12620, AFUA_1G16880	372	141	4117	0.627926	1	1	100
GOTERM_MF_FAT	GO:0016887~ATPase activity	9	1.18421	0.98021	AFUA_2G01320, AFUA_3G03670, AFUA_4G09440, AFUA_5G11810, AFUA_3G03430, AFUA_1G12690, AFUA_3G10890, AFUA_4G12620, AFUA_1G16880	372	159	4117	0.626446	1	1	100
Annotation Cluster 43	Enrichment Score: 0.26572470372769263
Category	Term	Count	%	PValue	Genes	List Total	Pop Hits	Pop Total	Fold Enrichment	Bonferroni	Benjamini	FDR
INTERPRO	IPR001375:Peptidase S9, prolyl oligopeptidase active site region	3	0.394737	0.0412501	AFUA_2G09030, AFUA_3G07850, AFUA_4G09320	621	4	7036	8.49758	1	0.88099	47.9343
GOTERM_MF_FAT	GO:0008236~serine-type peptidase activity	4	0.526316	0.678999	AFUA_5G07330, AFUA_2G09030, AFUA_3G07850, AFUA_4G09320	372	38	4117	1.16497	1	0.999889	100
GOTERM_MF_FAT	GO:0017171~serine hydrolase activity	4	0.526316	0.678999	AFUA_5G07330, AFUA_2G09030, AFUA_3G07850, AFUA_4G09320	372	38	4117	1.16497	1	0.999889	100
GOTERM_MF_FAT	GO:0008237~metallopeptidase activity	4	0.526316	0.851406	AFUA_6G08640, AFUA_6G12670, AFUA_6G09600, AFUA_8G07080	372	51	4117	0.868016	1	0.999996	100
GOTERM_MF_FAT	GO:0008233~peptidase activity	11	1.44737	0.91966	AFUA_1G05960, AFUA_3G12840, AFUA_6G08640, AFUA_6G12670, AFUA_5G07330, AFUA_2G09030, AFUA_6G09600, AFUA_3G07850, AFUA_4G09320, AFUA_3G00650, AFUA_8G07080	372	159	4117	0.765656	1	1	100
GOTERM_MF_FAT	GO:0070011~peptidase activity, acting on L-amino acid peptides	9	1.18421	0.960071	AFUA_6G08640, AFUA_6G12670, AFUA_5G07330, AFUA_2G09030, AFUA_6G09600, AFUA_3G07850, AFUA_4G09320, AFUA_3G00650, AFUA_8G07080	372	146	4117	0.682225	1	1	100
GOTERM_BP_FAT	GO:0006508~proteolysis	12	1.57895	0.965376	AFUA_1G05960, AFUA_2G05590, AFUA_3G12840, AFUA_6G08640, AFUA_6G12670, AFUA_5G07330, AFUA_2G09030, AFUA_6G09600, AFUA_3G07850, AFUA_4G09320, AFUA_3G00650, AFUA_8G07080	293	193	3284	0.696882	1	1	100
Annotation Cluster 44	Enrichment Score: 0.260820458907043
Category	Term	Count	%	PValue	Genes	List Total	Pop Hits	Pop Total	Fold Enrichment	Bonferroni	Benjamini	FDR
GOTERM_MF_FAT	GO:0003887~DNA-directed DNA polymerase activity	3	0.394737	0.461423	AFUA_6G08170, AFUA_3G09560, AFUA_2G10730	372	17	4117	1.95304	1	0.999375	99.9852
GOTERM_MF_FAT	GO:0034061~DNA polymerase activity	3	0.394737	0.491964	AFUA_6G08170, AFUA_3G09560, AFUA_2G10730	372	18	4117	1.84453	1	0.999446	99.9936
SP_PIR_KEYWORDS	nucleotidyltransferase	5	0.657895	0.511077	AFUA_6G08170, AFUA_3G09560, AFUA_4G07310, AFUA_6G07620, AFUA_2G10730	758	47	9629	1.3514	1	0.940401	99.977
GOTERM_MF_FAT	GO:0016779~nucleotidyltransferase activity	6	0.789474	0.780187	AFUA_6G08170, AFUA_3G09560, AFUA_2G16170, AFUA_4G07310, AFUA_6G07620, AFUA_2G10730	372	71	4117	0.935257	1	0.999968	100
Annotation Cluster 45	Enrichment Score: 0.2582849977442043
Category	Term	Count	%	PValue	Genes	List Total	Pop Hits	Pop Total	Fold Enrichment	Bonferroni	Benjamini	FDR
GOTERM_BP_FAT	GO:0045454~cell redox homeostasis	4	0.526316	0.506744	AFUA_7G02070, AFUA_5G13640, AFUA_1G05320, AFUA_5G01440	293	30	3284	1.49443	1	0.993846	99.9957
INTERPRO	IPR017936:Thioredoxin-like	3	0.394737	0.508739	AFUA_5G13640, AFUA_1G05320, AFUA_5G01440	621	19	7036	1.78897	1	0.999962	99.9984
GOTERM_BP_FAT	GO:0019725~cellular homeostasis	4	0.526316	0.529403	AFUA_7G02070, AFUA_5G13640, AFUA_1G05320, AFUA_5G01440	293	31	3284	1.44622	1	0.99483	99.9978
GOTERM_BP_FAT	GO:0042592~homeostatic process	4	0.526316	0.572922	AFUA_7G02070, AFUA_5G13640, AFUA_1G05320, AFUA_5G01440	293	33	3284	1.35857	1	0.996601	99.9995
INTERPRO	IPR012335:Thioredoxin fold	5	0.657895	0.653745	AFUA_5G13640, AFUA_1G05320, AFUA_2G00590, AFUA_1G01370, AFUA_5G01440	621	50	7036	1.13301	1	0.999999	100
Annotation Cluster 46	Enrichment Score: 0.24864437453225682
Category	Term	Count	%	PValue	Genes	List Total	Pop Hits	Pop Total	Fold Enrichment	Bonferroni	Benjamini	FDR
INTERPRO	IPR000873:AMP-dependent synthetase and ligase	6	0.789474	0.471358	AFUA_6G08560, AFUA_1G17200, AFUA_2G07780, AFUA_3G03420, AFUA_1G17190, AFUA_4G11240	621	51	7036	1.33295	1	0.999921	99.9949
INTERPRO	IPR006163:Phosphopantetheine-binding	4	0.526316	0.47706	AFUA_6G08560, AFUA_1G17200, AFUA_3G03420, AFUA_4G11240	621	29	7036	1.56277	1	0.99992	99.9957
INTERPRO	IPR009081:Acyl carrier protein-like	4	0.526316	0.663177	AFUA_6G08560, AFUA_1G17200, AFUA_3G03420, AFUA_4G11240	621	38	7036	1.19264	1	0.999999	100
GOTERM_MF_FAT	GO:0000036~acyl carrier activity	4	0.526316	0.678999	AFUA_6G08560, AFUA_1G17200, AFUA_3G03420, AFUA_4G11240	372	38	4117	1.16497	1	0.999889	100
Annotation Cluster 47	Enrichment Score: 0.2422568692097981
Category	Term	Count	%	PValue	Genes	List Total	Pop Hits	Pop Total	Fold Enrichment	Bonferroni	Benjamini	FDR
SP_PIR_KEYWORDS	dna replication	4	0.526316	0.247321	AFUA_2G10140, AFUA_3G09560, AFUA_2G09060, AFUA_2G10730	758	22	9629	2.30967	1	0.822809	96.4082
KEGG_PATHWAY	afm03030:DNA replication	5	0.657895	0.561958	AFUA_1G10020, AFUA_2G10140, AFUA_3G09560, AFUA_2G09060, AFUA_2G10730	213	33	1789	1.27259	1	0.862077	99.9858
GOTERM_BP_FAT	GO:0006260~DNA replication	4	0.526316	0.81397	AFUA_2G10140, AFUA_3G09560, AFUA_2G09060, AFUA_2G10730	293	48	3284	0.934016	1	0.999878	100
GOTERM_BP_FAT	GO:0006259~DNA metabolic process	9	1.18421	0.94929	AFUA_2G10140, AFUA_4G12670, AFUA_6G08110, AFUA_3G09850, AFUA_2G02090, AFUA_3G09560, AFUA_2G09060, AFUA_4G06800, AFUA_2G10730	293	143	3284	0.705411	1	1	100
Annotation Cluster 48	Enrichment Score: 0.24169129117409682
Category	Term	Count	%	PValue	Genes	List Total	Pop Hits	Pop Total	Fold Enrichment	Bonferroni	Benjamini	FDR
GOTERM_CC_FAT	GO:0005739~mitochondrion	11	1.44737	0.253947	AFUA_2G11490, AFUA_2G03840, AFUA_6G07340, AFUA_8G05440, AFUA_6G08640, AFUA_6G02910, AFUA_4G06910, AFUA_1G14550, AFUA_2G13010, AFUA_5G08890, AFUA_1G04540	97	107	1307	1.3852	1	0.980126	96.2859
GOTERM_CC_FAT	GO:0031968~organelle outer membrane	3	0.394737	0.330949	AFUA_2G03840, AFUA_4G06910, AFUA_1G04540	97	16	1307	2.52642	1	0.972223	98.9084
GOTERM_CC_FAT	GO:0005741~mitochondrial outer membrane	3	0.394737	0.330949	AFUA_2G03840, AFUA_4G06910, AFUA_1G04540	97	16	1307	2.52642	1	0.972223	98.9084
GOTERM_CC_FAT	GO:0019867~outer membrane	3	0.394737	0.438852	AFUA_2G03840, AFUA_4G06910, AFUA_1G04540	97	20	1307	2.02113	1	0.979013	99.8488
GOTERM_CC_FAT	GO:0044429~mitochondrial part	6	0.789474	0.756446	AFUA_2G03840, AFUA_8G05440, AFUA_6G08640, AFUA_4G06910, AFUA_1G14550, AFUA_1G04540	97	84	1307	0.962445	1	0.997631	100
GOTERM_CC_FAT	GO:0031966~mitochondrial membrane	4	0.526316	0.890784	AFUA_2G03840, AFUA_8G05440, AFUA_4G06910, AFUA_1G04540	97	68	1307	0.792602	1	0.999789	100
GOTERM_CC_FAT	GO:0005740~mitochondrial envelope	4	0.526316	0.921783	AFUA_2G03840, AFUA_8G05440, AFUA_4G06910, AFUA_1G04540	97	74	1307	0.728337	1	0.999887	100
GOTERM_CC_FAT	GO:0031967~organelle envelope	5	0.657895	0.932176	AFUA_2G03840, AFUA_1G06790, AFUA_8G05440, AFUA_4G06910, AFUA_1G04540	97	95	1307	0.70917	1	0.999907	100
GOTERM_CC_FAT	GO:0031975~envelope	5	0.657895	0.945188	AFUA_2G03840, AFUA_1G06790, AFUA_8G05440, AFUA_4G06910, AFUA_1G04540	97	99	1307	0.680517	1	0.999939	100
Annotation Cluster 49	Enrichment Score: 0.19929692466712892
Category	Term	Count	%	PValue	Genes	List Total	Pop Hits	Pop Total	Fold Enrichment	Bonferroni	Benjamini	FDR
GOTERM_CC_FAT	GO:0044451~nucleoplasm part	3	0.394737	0.559457	AFUA_1G05940, AFUA_4G06600, AFUA_2G16170	97	25	1307	1.61691	1	0.990112	99.99
GOTERM_CC_FAT	GO:0043233~organelle lumen	6	0.789474	0.583314	AFUA_1G05940, AFUA_6G08640, AFUA_1G14550, AFUA_4G06600, AFUA_3G10890, AFUA_2G16170	97	69	1307	1.17167	1	0.990753	99.9947
GOTERM_CC_FAT	GO:0070013~intracellular organelle lumen	6	0.789474	0.583314	AFUA_1G05940, AFUA_6G08640, AFUA_1G14550, AFUA_4G06600, AFUA_3G10890, AFUA_2G16170	97	69	1307	1.17167	1	0.990753	99.9947
GOTERM_CC_FAT	GO:0005654~nucleoplasm	3	0.394737	0.622603	AFUA_1G05940, AFUA_4G06600, AFUA_2G16170	97	28	1307	1.44367	1	0.991256	99.9983
GOTERM_CC_FAT	GO:0031974~membrane-enclosed lumen	6	0.789474	0.659659	AFUA_1G05940, AFUA_6G08640, AFUA_1G14550, AFUA_4G06600, AFUA_3G10890, AFUA_2G16170	97	75	1307	1.07794	1	0.993357	99.9995
GOTERM_CC_FAT	GO:0031981~nuclear lumen	4	0.526316	0.814922	AFUA_1G05940, AFUA_4G06600, AFUA_3G10890, AFUA_2G16170	97	58	1307	0.929257	1	0.998751	100
Annotation Cluster 50	Enrichment Score: 0.18411731893258385
Category	Term	Count	%	PValue	Genes	List Total	Pop Hits	Pop Total	Fold Enrichment	Bonferroni	Benjamini	FDR
GOTERM_BP_FAT	GO:0042364~water-soluble vitamin biosynthetic process	3	0.394737	0.643375	AFUA_6G07340, AFUA_3G05730, AFUA_2G05820	293	24	3284	1.40102	1	0.998377	100
GOTERM_BP_FAT	GO:0009110~vitamin biosynthetic process	3	0.394737	0.643375	AFUA_6G07340, AFUA_3G05730, AFUA_2G05820	293	24	3284	1.40102	1	0.998377	100
GOTERM_BP_FAT	GO:0006767~water-soluble vitamin metabolic process	3	0.394737	0.665735	AFUA_6G07340, AFUA_3G05730, AFUA_2G05820	293	25	3284	1.34498	1	0.998461	100
GOTERM_BP_FAT	GO:0006766~vitamin metabolic process	3	0.394737	0.665735	AFUA_6G07340, AFUA_3G05730, AFUA_2G05820	293	25	3284	1.34498	1	0.998461	100
Annotation Cluster 51	Enrichment Score: 0.1491942357920628
Category	Term	Count	%	PValue	Genes	List Total	Pop Hits	Pop Total	Fold Enrichment	Bonferroni	Benjamini	FDR
GOTERM_MF_FAT	GO:0031406~carboxylic acid binding	5	0.657895	0.605757	AFUA_2G11060, AFUA_1G17200, AFUA_4G11240, AFUA_6G11620, AFUA_4G07710	372	46	4117	1.20296	1	0.999794	99.9998
GOTERM_MF_FAT	GO:0016597~amino acid binding	3	0.394737	0.767466	AFUA_1G17200, AFUA_4G11240, AFUA_6G11620	372	30	4117	1.10672	1	0.99996	100
GOTERM_MF_FAT	GO:0043176~amine binding	3	0.394737	0.767466	AFUA_1G17200, AFUA_4G11240, AFUA_6G11620	372	30	4117	1.10672	1	0.99996	100
Annotation Cluster 52	Enrichment Score: 0.08923181676172769
Category	Term	Count	%	PValue	Genes	List Total	Pop Hits	Pop Total	Fold Enrichment	Bonferroni	Benjamini	FDR
COG_ONTOLOGY	Secondary metabolites biosynthesis, transport, and catabolism	12	1.57895	0.62396	AFUA_3G08140, AFUA_1G17200, AFUA_1G01690, AFUA_3G03420, AFUA_2G07680, AFUA_3G03450, AFUA_3G09220, AFUA_3G00680, AFUA_5G01710, AFUA_3G14590, AFUA_1G11390, AFUA_3G10680	138	107	1267	1.02966	1	0.941362	99.9741
GOTERM_MF_FAT	GO:0005506~iron ion binding	18	2.36842	0.740467	AFUA_8G00110, AFUA_2G07940, AFUA_8G01070, AFUA_1G17270, AFUA_3G03450, AFUA_3G09220, AFUA_8G02440, AFUA_5G08890, AFUA_2G00320, AFUA_7G02070, AFUA_8G01670, AFUA_1G02070, AFUA_6G13750, AFUA_1G01690, AFUA_2G03880, AFUA_5G01710, AFUA_1G11390, AFUA_3G02270	372	213	4117	0.935257	1	0.999936	100
INTERPRO	IPR002401:Cytochrome P450, E-class, group I	4	0.526316	0.771101	AFUA_3G03450, AFUA_3G09220, AFUA_5G01710, AFUA_1G11390	621	45	7036	1.00712	1	1	100
SP_PIR_KEYWORDS	iron	9	1.18421	0.805105	AFUA_7G02070, AFUA_8G00110, AFUA_8G01670, AFUA_1G01690, AFUA_3G03450, AFUA_2G03880, AFUA_5G01710, AFUA_5G08890, AFUA_3G02270	758	129	9629	0.886267	1	0.992323	100
SP_PIR_KEYWORDS	heme	6	0.789474	0.808575	AFUA_8G01670, AFUA_1G01690, AFUA_3G03450, AFUA_2G03880, AFUA_5G01710, AFUA_3G02270	758	85	9629	0.896694	1	0.991901	100
GOTERM_MF_FAT	GO:0020037~heme binding	9	1.18421	0.847767	AFUA_8G01670, AFUA_1G02070, AFUA_1G01690, AFUA_3G03450, AFUA_3G09220, AFUA_2G03880, AFUA_5G01710, AFUA_1G11390, AFUA_3G02270	372	118	4117	0.844109	1	0.999996	100
GOTERM_MF_FAT	GO:0046906~tetrapyrrole binding	9	1.18421	0.854192	AFUA_8G01670, AFUA_1G02070, AFUA_1G01690, AFUA_3G03450, AFUA_3G09220, AFUA_2G03880, AFUA_5G01710, AFUA_1G11390, AFUA_3G02270	372	119	4117	0.837015	1	0.999995	100
INTERPRO	IPR017973:Cytochrome P450, C-terminal region	4	0.526316	0.87464	AFUA_1G01690, AFUA_3G03450, AFUA_3G09220, AFUA_5G01710	621	55	7036	0.824008	1	1	100
INTERPRO	IPR001128:Cytochrome P450	5	0.657895	0.917427	AFUA_1G01690, AFUA_3G03450, AFUA_3G09220, AFUA_5G01710, AFUA_1G11390	621	77	7036	0.735722	1	1	100
INTERPRO	IPR017972:Cytochrome P450, conserved site	3	0.394737	0.95083	AFUA_1G01690, AFUA_3G03450, AFUA_3G09220	621	52	7036	0.65366	1	1	100
Annotation Cluster 53	Enrichment Score: 0.06490880191621716
Category	Term	Count	%	PValue	Genes	List Total	Pop Hits	Pop Total	Fold Enrichment	Bonferroni	Benjamini	FDR
GOTERM_CC_FAT	GO:0044431~Golgi apparatus part	3	0.394737	0.51343	AFUA_1G13720, AFUA_3G09700, AFUA_1G06680	97	23	1307	1.75751	1	0.986188	99.9696
GOTERM_CC_FAT	GO:0005794~Golgi apparatus	3	0.394737	0.770494	AFUA_1G13720, AFUA_3G09700, AFUA_1G06680	97	37	1307	1.0925	1	0.997659	100
GOTERM_BP_FAT	GO:0016192~vesicle-mediated transport	5	0.657895	0.825157	AFUA_1G13720, AFUA_3G09700, AFUA_1G06680, AFUA_3G14320, AFUA_2G12980	293	63	3284	0.889539	1	0.999903	100
GOTERM_BP_FAT	GO:0006886~intracellular protein transport	5	0.657895	0.895024	AFUA_2G03840, AFUA_1G06790, AFUA_1G13720, AFUA_3G09700, AFUA_1G06680	293	72	3284	0.778347	1	0.999988	100
GOTERM_BP_FAT	GO:0070727~cellular macromolecule localization	5	0.657895	0.906743	AFUA_2G03840, AFUA_1G06790, AFUA_1G13720, AFUA_3G09700, AFUA_1G06680	293	74	3284	0.75731	1	0.999992	100
GOTERM_BP_FAT	GO:0034613~cellular protein localization	5	0.657895	0.906743	AFUA_2G03840, AFUA_1G06790, AFUA_1G13720, AFUA_3G09700, AFUA_1G06680	293	74	3284	0.75731	1	0.999992	100
GOTERM_BP_FAT	GO:0046907~intracellular transport	5	0.657895	0.961006	AFUA_2G03840, AFUA_1G06790, AFUA_1G13720, AFUA_3G09700, AFUA_1G06680	293	88	3284	0.636829	1	1	100
GOTERM_BP_FAT	GO:0045184~establishment of protein localization	7	0.921053	0.989759	AFUA_2G03840, AFUA_1G06790, AFUA_3G14380, AFUA_1G13720, AFUA_3G09700, AFUA_1G06680, AFUA_2G12980	293	141	3284	0.556435	1	1	100
GOTERM_BP_FAT	GO:0015031~protein transport	7	0.921053	0.989759	AFUA_2G03840, AFUA_1G06790, AFUA_3G14380, AFUA_1G13720, AFUA_3G09700, AFUA_1G06680, AFUA_2G12980	293	141	3284	0.556435	1	1	100
GOTERM_BP_FAT	GO:0008104~protein localization	7	0.921053	0.992058	AFUA_2G03840, AFUA_1G06790, AFUA_3G14380, AFUA_1G13720, AFUA_3G09700, AFUA_1G06680, AFUA_2G12980	293	145	3284	0.541085	1	1	100
Annotation Cluster 54	Enrichment Score: 0.044329665142935126
Category	Term	Count	%	PValue	Genes	List Total	Pop Hits	Pop Total	Fold Enrichment	Bonferroni	Benjamini	FDR
SP_PIR_KEYWORDS	metal-binding	35	4.60526	0.564036	AFUA_5G14530, AFUA_8G07180, AFUA_1G14550, AFUA_6G00510, AFUA_2G05180, AFUA_5G08890, AFUA_8G07080, AFUA_6G06770, AFUA_7G02070, AFUA_1G15780, AFUA_2G05310, AFUA_1G01690, AFUA_2G03880, AFUA_3G09560, AFUA_7G05080, AFUA_3G00680, AFUA_5G01710, AFUA_2G08300, AFU	758	439	9629	1.01278	1	0.950543	99.994
GOTERM_MF_FAT	GO:0043167~ion binding	86	11.3158	0.982586	AFUA_8G00110, AFUA_5G14530, AFUA_8G07180, AFUA_6G08110, AFUA_3G11280, AFUA_1G14550, AFUA_1G17270, AFUA_1G16700, AFUA_1G15680, AFUA_2G04520, AFUA_2G05180, AFUA_6G09580, AFUA_5G08890, AFUA_8G07080, AFUA_7G02070, AFUA_6G06770, AFUA_3G07020, AFUA_1G15780, AFU	372	1127	4117	0.844525	1	1	100
GOTERM_MF_FAT	GO:0043169~cation binding	86	11.3158	0.982586	AFUA_8G00110, AFUA_5G14530, AFUA_8G07180, AFUA_6G08110, AFUA_3G11280, AFUA_1G14550, AFUA_1G17270, AFUA_1G16700, AFUA_1G15680, AFUA_2G04520, AFUA_2G05180, AFUA_6G09580, AFUA_5G08890, AFUA_8G07080, AFUA_7G02070, AFUA_6G06770, AFUA_3G07020, AFUA_1G15780, AFU	372	1127	4117	0.844525	1	1	100
GOTERM_MF_FAT	GO:0046872~metal ion binding	76	10	0.99557	AFUA_8G00110, AFUA_5G14530, AFUA_8G07180, AFUA_6G08110, AFUA_1G14550, AFUA_1G17270, AFUA_1G15680, AFUA_2G04520, AFUA_6G09580, AFUA_2G05180, AFUA_5G08890, AFUA_8G07080, AFUA_7G02070, AFUA_6G06770, AFUA_3G07020, AFUA_1G15780, AFUA_5G09990, AFUA_3G08200, AFU	372	1055	4117	0.797258	1	1	100
GOTERM_MF_FAT	GO:0046914~transition metal ion binding	59	7.76316	0.99979	AFUA_8G00110, AFUA_5G14530, AFUA_6G08110, AFUA_8G07180, AFUA_1G14550, AFUA_1G17270, AFUA_1G15680, AFUA_6G09580, AFUA_2G05180, AFUA_5G08890, AFUA_8G07080, AFUA_7G02070, AFUA_5G09990, AFUA_3G08200, AFUA_1G02860, AFUA_3G00680, AFUA_5G10290, AFUA_3G01490, AFU	372	928	4117	0.703626	1	1	100
GOTERM_MF_FAT	GO:0008270~zinc ion binding	35	4.60526	0.999984	AFUA_1G05280, AFUA_5G14530, AFUA_8G07180, AFUA_6G08110, AFUA_2G04600, AFUA_6G00510, AFUA_1G15680, AFUA_2G05180, AFUA_6G09580, AFUA_8G07080, AFUA_2G05310, AFUA_5G09990, AFUA_3G08200, AFUA_3G09560, AFUA_7G05080, AFUA_1G02860, AFUA_6G10210, AFUA_2G08300, AFU	372	665	4117	0.582484	1	1	100
Annotation Cluster 55	Enrichment Score: 0.03866734753885816
Category	Term	Count	%	PValue	Genes	List Total	Pop Hits	Pop Total	Fold Enrichment	Bonferroni	Benjamini	FDR
SMART	SM00066:GAL4	11	1.44737	0.65658	AFUA_8G07180, AFUA_5G14530, AFUA_2G05310, AFUA_4G10160, AFUA_2G04600, AFUA_1G15680, AFUA_7G05080, AFUA_6G09580, AFUA_8G06460, AFUA_2G00880, AFUA_1G17150	99	224	2029	1.00645	1	1	99.9987
INTERPRO	IPR007219:Fungal specific transcription factor	11	1.44737	0.682957	AFUA_8G07180, AFUA_5G14530, AFUA_2G05360, AFUA_2G05310, AFUA_4G10160, AFUA_5G09990, AFUA_7G05080, AFUA_3G14600, AFUA_8G06460, AFUA_1G17150, AFUA_4G06420	621	126	7036	0.989137	1	1	100
SP_PIR_KEYWORDS	dna-binding	13	1.71053	0.796491	AFUA_2G10140, AFUA_5G14530, AFUA_8G07180, AFUA_4G10160, AFUA_2G10730, AFUA_3G09850, AFUA_2G05310, AFUA_5G01730, AFUA_3G09560, AFUA_7G05080, AFUA_8G06460, AFUA_1G17150, AFUA_2G09060	758	185	9629	0.892655	1	0.99216	100
SP_PIR_KEYWORDS	zinc	18	2.36842	0.880477	AFUA_8G07180, AFUA_5G14530, AFUA_4G10160, AFUA_6G00510, AFUA_2G05180, AFUA_2G01040, AFUA_8G07080, AFUA_1G14390, AFUA_2G04590, AFUA_6G08640, AFUA_2G05310, AFUA_3G09560, AFUA_7G05080, AFUA_8G06460, AFUA_1G17150, AFUA_2G08300, AFUA_2G05820, AFUA_3G01490	758	275	9629	0.83148	1	0.997	100
SP_PIR_KEYWORDS	transcription regulation	9	1.18421	0.918749	AFUA_8G07180, AFUA_1G05940, AFUA_5G14530, AFUA_2G05310, AFUA_4G10160, AFUA_4G06600, AFUA_7G05080, AFUA_8G06460, AFUA_1G17150	758	152	9629	0.752161	1	0.998449	100
SP_PIR_KEYWORDS	Transcription	9	1.18421	0.953223	AFUA_8G07180, AFUA_1G05940, AFUA_5G14530, AFUA_2G05310, AFUA_4G10160, AFUA_4G06600, AFUA_7G05080, AFUA_8G06460, AFUA_1G17150	758	165	9629	0.6929	1	0.999499	100
GOTERM_BP_FAT	GO:0006350~transcription	15	1.97368	0.960118	AFUA_8G07180, AFUA_5G14530, AFUA_1G05940, AFUA_6G08170, AFUA_4G10160, AFUA_4G06600, AFUA_2G16170, AFUA_3G14600, AFUA_4G06420, AFUA_2G05360, AFUA_2G05310, AFUA_5G09990, AFUA_7G05080, AFUA_8G06460, AFUA_1G17150	293	231	3284	0.727805	1	1	100
INTERPRO	IPR001138:Fungal transcriptional regulatory protein, N-terminal	11	1.44737	0.996116	AFUA_8G07180, AFUA_5G14530, AFUA_2G05310, AFUA_4G10160, AFUA_2G04600, AFUA_1G15680, AFUA_7G05080, AFUA_6G09580, AFUA_8G06460, AFUA_2G00880, AFUA_1G17150	621	224	7036	0.556389	1	1	100
GOTERM_BP_FAT	GO:0051252~regulation of RNA metabolic process	16	2.10526	0.999701	AFUA_8G07180, AFUA_5G14530, AFUA_1G05940, AFUA_4G10160, AFUA_2G04600, AFUA_1G15680, AFUA_4G06600, AFUA_6G09580, AFUA_2G05180, AFUA_2G00880, AFUA_3G15340, AFUA_4G00660, AFUA_2G05310, AFUA_7G05080, AFUA_8G06460, AFUA_1G17150	293	340	3284	0.527444	1	1	100
GOTERM_BP_FAT	GO:0006355~regulation of transcription, DNA-dependent	16	2.10526	0.999701	AFUA_8G07180, AFUA_5G14530, AFUA_1G05940, AFUA_4G10160, AFUA_2G04600, AFUA_1G15680, AFUA_4G06600, AFUA_6G09580, AFUA_2G05180, AFUA_2G00880, AFUA_3G15340, AFUA_4G00660, AFUA_2G05310, AFUA_7G05080, AFUA_8G06460, AFUA_1G17150	293	340	3284	0.527444	1	1	100
GOTERM_MF_FAT	GO:0003677~DNA binding	30	3.94737	0.999716	AFUA_4G12670, AFUA_2G10140, AFUA_8G07180, AFUA_6G08110, AFUA_5G14530, AFUA_6G08170, AFUA_2G04600, AFUA_1G15680, AFUA_2G05180, AFUA_6G09580, AFUA_1G04550, AFUA_3G15340, AFUA_4G13000, AFUA_3G09850, AFUA_2G05310, AFUA_5G09990, AFUA_6G12910, AFUA_5G01730, AFU	372	540	4117	0.614845	1	1	100
GOTERM_MF_FAT	GO:0003700~transcription factor activity	13	1.71053	0.999717	AFUA_5G14530, AFUA_8G07180, AFUA_4G10160, AFUA_2G04600, AFUA_1G15680, AFUA_6G09580, AFUA_2G05180, AFUA_2G00880, AFUA_3G15340, AFUA_2G05310, AFUA_7G05080, AFUA_8G06460, AFUA_1G17150	372	292	4117	0.492718	1	1	100
SP_PIR_KEYWORDS	nucleus	13	1.71053	0.999875	AFUA_2G10140, AFUA_5G14530, AFUA_1G05940, AFUA_8G07180, AFUA_4G10160, AFUA_6G10080, AFUA_4G06600, AFUA_3G10890, AFUA_2G05310, AFUA_3G09560, AFUA_7G05080, AFUA_8G06460, AFUA_1G17150	758	355	9629	0.465186	1	1	100
GOTERM_MF_FAT	GO:0030528~transcription regulator activity	18	2.36842	0.999878	AFUA_8G07180, AFUA_5G14530, AFUA_1G05940, AFUA_4G10160, AFUA_2G04600, AFUA_1G15680, AFUA_4G06600, AFUA_6G09580, AFUA_2G05180, AFUA_2G00880, AFUA_3G15340, AFUA_4G00660, AFUA_2G05310, AFUA_1G12510, AFUA_7G05080, AFUA_1G11800, AFUA_8G06460, AFUA_1G17150	372	383	4117	0.52013	1	1	100
GOTERM_BP_FAT	GO:0045449~regulation of transcription	17	2.23684	0.999995	AFUA_8G07180, AFUA_5G14530, AFUA_1G05940, AFUA_4G10160, AFUA_2G04600, AFUA_1G15680, AFUA_4G06600, AFUA_6G09580, AFUA_2G05180, AFUA_2G00880, AFUA_3G15340, AFUA_4G00660, AFUA_2G05310, AFUA_7G05080, AFUA_1G11800, AFUA_8G06460, AFUA_1G17150	293	422	3284	0.451515	1	1	100
Annotation Cluster 56	Enrichment Score: 0.024863937720540907
Category	Term	Count	%	PValue	Genes	List Total	Pop Hits	Pop Total	Fold Enrichment	Bonferroni	Benjamini	FDR
GOTERM_BP_FAT	GO:0033554~cellular response to stress	7	0.921053	0.886958	AFUA_4G12670, AFUA_6G08110, AFUA_3G09850, AFUA_8G01670, AFUA_2G02090, AFUA_4G06800, AFUA_3G02270	293	99	3284	0.792498	1	0.999984	100
GOTERM_BP_FAT	GO:0006259~DNA metabolic process	9	1.18421	0.94929	AFUA_2G10140, AFUA_4G12670, AFUA_6G08110, AFUA_3G09850, AFUA_2G02090, AFUA_3G09560, AFUA_2G09060, AFUA_4G06800, AFUA_2G10730	293	143	3284	0.705411	1	1	100
GOTERM_BP_FAT	GO:0006281~DNA repair	5	0.657895	0.971899	AFUA_4G12670, AFUA_6G08110, AFUA_3G09850, AFUA_2G02090, AFUA_4G06800	293	93	3284	0.602591	1	1	100
GOTERM_BP_FAT	GO:0006974~response to DNA damage stimulus	5	0.657895	0.971899	AFUA_4G12670, AFUA_6G08110, AFUA_3G09850, AFUA_2G02090, AFUA_4G06800	293	93	3284	0.602591	1	1	100
Annotation Cluster 57	Enrichment Score: 0.011330849600228997
Category	Term	Count	%	PValue	Genes	List Total	Pop Hits	Pop Total	Fold Enrichment	Bonferroni	Benjamini	FDR
SP_PIR_KEYWORDS	kinase	15	1.97368	0.841048	AFUA_8G05680, AFUA_1G10350, AFUA_1G12750, AFUA_1G10820, AFUA_2G14920, AFUA_5G10020, AFUA_4G00660, AFUA_6G02910, AFUA_1G17490, AFUA_6G08470, AFUA_5G12690, AFUA_1G02900, AFUA_6G13160, AFUA_2G05820, AFUA_1G05930	758	222	9629	0.858322	1	0.994719	100
SP_PIR_KEYWORDS	serine/threonine-protein kinase	4	0.526316	0.95093	AFUA_8G05680, AFUA_2G14920, AFUA_6G13160, AFUA_1G05930	758	78	9629	0.651444	1	0.99951	100
INTERPRO	IPR008271:Serine/threonine protein kinase, active site	5	0.657895	0.95515	AFUA_8G05680, AFUA_1G02880, AFUA_2G14920, AFUA_6G13160, AFUA_1G05930	621	87	7036	0.651156	1	1	100
INTERPRO	IPR017442:Serine/threonine protein kinase-related	4	0.526316	0.995376	AFUA_8G05680, AFUA_2G14920, AFUA_6G13160, AFUA_1G05930	621	102	7036	0.444318	1	1	100
GOTERM_MF_FAT	GO:0004674~protein serine/threonine kinase activity	4	0.526316	0.995633	AFUA_8G05680, AFUA_2G14920, AFUA_6G13160, AFUA_1G05930	372	100	4117	0.442688	1	1	100
GOTERM_BP_FAT	GO:0016310~phosphorylation	7	0.921053	0.997886	AFUA_8G05680, AFUA_4G00660, AFUA_8G05440, AFUA_2G14920, AFUA_4G07130, AFUA_6G13160, AFUA_1G05930	293	165	3284	0.475499	1	1	100
GOTERM_BP_FAT	GO:0006468~protein amino acid phosphorylation	5	0.657895	0.998109	AFUA_8G05680, AFUA_4G00660, AFUA_2G14920, AFUA_6G13160, AFUA_1G05930	293	131	3284	0.427794	1	1	100
INTERPRO	IPR000719:Protein kinase, core	4	0.526316	0.998293	AFUA_8G05680, AFUA_2G14920, AFUA_6G13160, AFUA_1G05930	621	115	7036	0.394091	1	1	100
GOTERM_MF_FAT	GO:0004672~protein kinase activity	5	0.657895	0.998921	AFUA_8G05680, AFUA_4G00660, AFUA_2G14920, AFUA_6G13160, AFUA_1G05930	372	137	4117	0.403913	1	1	100
GOTERM_BP_FAT	GO:0006796~phosphate metabolic process	8	1.05263	0.999062	AFUA_8G05680, AFUA_4G00660, AFUA_8G05440, AFUA_6G08470, AFUA_2G14920, AFUA_4G07130, AFUA_6G13160, AFUA_1G05930	293	194	3284	0.462193	1	1	100
GOTERM_BP_FAT	GO:0006793~phosphorus metabolic process	8	1.05263	0.999062	AFUA_8G05680, AFUA_4G00660, AFUA_8G05440, AFUA_6G08470, AFUA_2G14920, AFUA_4G07130, AFUA_6G13160, AFUA_1G05930	293	194	3284	0.462193	1	1	100
Annotation Cluster 58	Enrichment Score: 0.010437302072789836
Category	Term	Count	%	PValue	Genes	List Total	Pop Hits	Pop Total	Fold Enrichment	Bonferroni	Benjamini	FDR
SP_PIR_KEYWORDS	nucleotide-binding	28	3.68421	0.889072	AFUA_2G10140, AFUA_3G03670, AFUA_1G02550, AFUA_2G04310, AFUA_4G09440, AFUA_1G10910, AFUA_4G12620, AFUA_3G09630, AFUA_5G11810, AFUA_3G03430, AFUA_6G10330, AFUA_2G10150, AFUA_1G04460, AFUA_2G09060, AFUA_8G05680, AFUA_2G01320, AFUA_2G14990, AFUA_1G12690, AFU	758	420	9629	0.846878	1	0.997241	100
SP_PIR_KEYWORDS	atp-binding	23	3.02632	0.89393	AFUA_8G05680, AFUA_2G10140, AFUA_3G03670, AFUA_2G01320, AFUA_2G04310, AFUA_4G09440, AFUA_1G12690, AFUA_6G07640, AFUA_1G10820, AFUA_3G10890, AFUA_2G14920, AFUA_4G12620, AFUA_1G16880, AFUA_3G09630, AFUA_1G15050, AFUA_1G07440, AFUA_3G03430, AFUA_5G11810, AFU	758	351	9629	0.832401	1	0.997247	100
GOTERM_MF_FAT	GO:0000166~nucleotide binding	66	8.68421	0.989868	AFUA_1G13740, AFUA_3G00740, AFUA_4G09440, AFUA_7G06090, AFUA_5G06500, AFUA_6G04920, AFUA_1G17270, AFUA_1G10910, AFUA_2G04060, AFUA_1G09690, AFUA_3G09630, AFUA_7G02070, AFUA_6G02910, AFUA_1G15780, AFUA_6G10330, AFUA_5G03380, AFUA_2G10150, AFUA_4G12930, AFU	372	908	4117	0.804444	1	1	100
GOTERM_MF_FAT	GO:0001882~nucleoside binding	45	5.92105	0.993229	AFUA_3G01580, AFUA_2G10140, AFUA_3G03670, AFUA_1G13740, AFUA_2G04310, AFUA_4G09440, AFUA_7G06090, AFUA_5G06500, AFUA_1G17270, AFUA_1G09690, AFUA_4G07130, AFUA_4G12620, AFUA_3G09630, AFUA_7G02070, AFUA_3G09850, AFUA_3G03430, AFUA_5G11810, AFUA_6G12910, AFU	372	662	4117	0.752302	1	1	100
GOTERM_MF_FAT	GO:0001883~purine nucleoside binding	44	5.78947	0.994666	AFUA_3G01580, AFUA_2G10140, AFUA_3G03670, AFUA_1G13740, AFUA_2G04310, AFUA_4G09440, AFUA_7G06090, AFUA_5G06500, AFUA_1G17270, AFUA_1G09690, AFUA_4G07130, AFUA_4G12620, AFUA_3G09630, AFUA_7G02070, AFUA_3G09850, AFUA_3G03430, AFUA_5G11810, AFUA_6G12910, AFU	372	656	4117	0.742312	1	1	100
GOTERM_MF_FAT	GO:0030554~adenyl nucleotide binding	44	5.78947	0.994666	AFUA_3G01580, AFUA_2G10140, AFUA_3G03670, AFUA_1G13740, AFUA_2G04310, AFUA_4G09440, AFUA_7G06090, AFUA_5G06500, AFUA_1G17270, AFUA_1G09690, AFUA_4G07130, AFUA_4G12620, AFUA_3G09630, AFUA_7G02070, AFUA_3G09850, AFUA_3G03430, AFUA_5G11810, AFUA_6G12910, AFU	372	656	4117	0.742312	1	1	100
GOTERM_MF_FAT	GO:0005524~ATP binding	34	4.47368	0.997845	AFUA_2G10140, AFUA_3G03670, AFUA_1G13740, AFUA_2G04310, AFUA_4G09440, AFUA_1G09690, AFUA_4G07130, AFUA_4G12620, AFUA_3G09630, AFUA_3G09850, AFUA_3G03430, AFUA_5G11810, AFUA_6G12910, AFUA_2G10150, AFUA_2G09060, AFUA_6G13160, AFUA_4G07710, AFUA_1G04460, AFU	372	550	4117	0.684154	1	1	100
GOTERM_MF_FAT	GO:0032559~adenyl ribonucleotide binding	34	4.47368	0.998022	AFUA_2G10140, AFUA_3G03670, AFUA_1G13740, AFUA_2G04310, AFUA_4G09440, AFUA_1G09690, AFUA_4G07130, AFUA_4G12620, AFUA_3G09630, AFUA_3G09850, AFUA_3G03430, AFUA_5G11810, AFUA_6G12910, AFUA_2G10150, AFUA_2G09060, AFUA_6G13160, AFUA_4G07710, AFUA_1G04460, AFU	372	552	4117	0.681676	1	1	100
GOTERM_MF_FAT	GO:0017076~purine nucleotide binding	49	6.44737	0.998326	AFUA_1G13740, AFUA_4G09440, AFUA_7G06090, AFUA_5G06500, AFUA_1G17270, AFUA_1G09690, AFUA_1G10910, AFUA_3G09630, AFUA_7G02070, AFUA_6G10330, AFUA_5G03380, AFUA_2G10150, AFUA_4G12930, AFUA_1G04460, AFUA_4G07710, AFUA_6G13160, AFUA_5G06610, AFUA_1G12690, AFU	372	750	4117	0.723057	1	1	100
GOTERM_MF_FAT	GO:0032553~ribonucleotide binding	39	5.13158	0.999416	AFUA_2G10140, AFUA_3G03670, AFUA_1G13740, AFUA_2G04310, AFUA_1G02550, AFUA_4G09440, AFUA_1G09690, AFUA_1G10910, AFUA_4G07130, AFUA_4G12620, AFUA_3G09630, AFUA_3G09850, AFUA_3G03430, AFUA_5G11810, AFUA_6G10330, AFUA_6G12910, AFUA_2G10150, AFUA_2G09060, AFU	372	646	4117	0.668144	1	1	100
GOTERM_MF_FAT	GO:0032555~purine ribonucleotide binding	39	5.13158	0.999416	AFUA_2G10140, AFUA_3G03670, AFUA_1G13740, AFUA_2G04310, AFUA_1G02550, AFUA_4G09440, AFUA_1G09690, AFUA_1G10910, AFUA_4G07130, AFUA_4G12620, AFUA_3G09630, AFUA_3G09850, AFUA_3G03430, AFUA_5G11810, AFUA_6G10330, AFUA_6G12910, AFUA_2G10150, AFUA_2G09060, AFU	372	646	4117	0.668144	1	1	100
Annotation Cluster 59	Enrichment Score: 0.0022893390817783758
Category	Term	Count	%	PValue	Genes	List Total	Pop Hits	Pop Total	Fold Enrichment	Bonferroni	Benjamini	FDR
INTERPRO	IPR019775:WD40 repeat, conserved site	4	0.526316	0.981195	AFUA_1G07320, AFUA_2G14270, AFUA_2G14600, AFUA_2G12980	621	83	7036	0.54603	1	1	100
SMART	SM00320:WD40	3	0.394737	0.982892	AFUA_1G07320, AFUA_2G14270, AFUA_2G12980	99	119	2029	0.516679	1	1	100
SP_PIR_KEYWORDS	wd repeat	3	0.394737	0.99823	AFUA_1G07320, AFUA_2G14270, AFUA_2G12980	758	105	9629	0.362948	1	1	100
INTERPRO	IPR019782:WD40 repeat 2	3	0.394737	0.998606	AFUA_1G07320, AFUA_2G14270, AFUA_2G12980	621	96	7036	0.354066	1	1	100
INTERPRO	IPR017986:WD40 repeat, region	3	0.394737	0.998822	AFUA_1G07320, AFUA_2G14270, AFUA_2G12980	621	98	7036	0.34684	1	1	100
INTERPRO	IPR019781:WD40 repeat, subgroup	3	0.394737	0.999228	AFUA_1G07320, AFUA_2G14270, AFUA_2G12980	621	103	7036	0.330003	1	1	100
INTERPRO	IPR015943:WD40/YVTN repeat-like	4	0.526316	0.999385	AFUA_1G07320, AFUA_1G03120, AFUA_2G14270, AFUA_2G12980	621	128	7036	0.354066	1	1	100
INTERPRO	IPR001680:WD40 repeat	3	0.394737	0.999803	AFUA_1G07320, AFUA_2G14270, AFUA_2G12980	621	119	7036	0.285633	1	1	100

## Sheet: EARLY UP
ORF	4 HOURS	8 HOURS	12 HOURS	16 HOURS	ANNOTATION
AFUA_6G14460	0.986859	2.16794	0.646261	1.0508	2-haloalkanoic acid dehalogenase
AFUA_3G00290	1.06399	2.04639	-0.3386	1.29615	3-hydroxyacyl-CoA dehydrogenase, putative
AFUA_1G12650	1.63902	1.3562	0.455078	0.326177	3-ketoacyl-CoA ketothiolase (Kat1), putative
AFUA_6G12660	1.72589	1.63163	1.33965	1.55933	40s ribosomal protein
AFUA_3G13320	2.47955	1.79242	0.519757	0.672373	40S ribosomal protein S0, putative
AFUA_5G03020	2.93157	2.30798	1.68048	1.54434	60s ribosomal protein l2
AFUA_6G08050	1.93543	1.86384	1.02769	0.932423	6-phosphogluconate dehydrogenase, decarboxylating
AFUA_3G01400	0.105243	1.97235	0.949491	1.6501	ABC multidrug transporter, putative
AFUA_3G10220	1.77875	1.89094	1.29357	1.36238	acid phosphatase, putative
AFUA_1G15170	1.73341	1.32445	1.69637	0.342152	acyl-CoA thioesterase II
AFUA_1G03420	1.41118	1.71935	1.43329	1.16933	adenylate kinase 2
AFUA_8G07130	1.71862	1.80537	1.6777	1.34906	AhpC/TSA family thioredoxin peroxidase, putative
AFUA_3G01780	1.46161	1.96933	0.626251	1.78153	alcohol dehydrogenase, putative
AFUA_2G02810	2.6584	2.01655	1.39436	1.35337	alcohol dehydrogenase, zinc-containing, putative
AFUA_6G10260	1.93131	1.70338	0.768945	0.680937	aldehyde reductase (AKR1), putative
AFUA_1G11250	1.00251	2.66828	2.46747	1.88225	amidohydrolase, putative
AFUA_1G09470	1.70791	1.84717	1.53052	1.41446	aminotransferase, class V, putative
AFUA_6G00370	1.72474	1.92243	1.39821	1.64492	aminotransferase, putative
AFUA_2G05880	1.65125	1.20035	1.14726	1.43523	ammonium transporter MEAA
AFUA_1G05980	1.86144	2.0674	0.993998	1.43552	AMP-binding domain protein, putative
AFUA_2G09290	1.7746	1.17612	0.640177	0.906427	antigenic mitochondrial protein HSP60, putative
AFUA_4G08580	2.00026	2.31397	1.49016	1.54426	antioxidant protein LsfA
AFUA_2G09080	1.65993	0.927659	1.41014	1.34522	arginine N-methyltransferase (Rmt2), putative
AFUA_4G09400	0.606805	2.13679	1.02428	2.24398	aspartic-type endopeptidase, putative
AFUA_3G08290	2.50752	2.36437	0.734191	1.10102	aspartyl aminopeptidase
AFUA_2G02590	1.66304	1.4964	0.821452	0.355595	aspartyl-tRNA synthetase
AFUA_3G00590	1.40814	2.07684	2.03819	1.4683	Asp-hemolysin
AFUA_5G10550	2.50103	1.94179	1.45065	1.31678	ATP synthase F1, beta subunit, putative
AFUA_2G12400	1.60736	1.30657	1.48698	1.30326	ATP synthase oligomycin sensitivity conferral protein, putative
AFUA_4G09360	2.28739	2.04951	1.37206	1.60498	ATP synthase proteolipid P2, putative
AFUA_3G08330	1.72826	1.94175	1.69981	0.797708	ATP-dependent Clp protease, proteolytic subunit ClpP
AFUA_2G13250	2.17228	1.71928	1.352	1.68466	bifunctional tryptophan synthase TRPB
AFUA_6G03670	1.45916	1.79185	0.871263	1.76733	biotin synthase, putative
AFUA_5G01990	-0.860894	1.86871	2.00378	1.24335	BYS1 domain protein, putative
AFUA_2G09330	1.93835	1.88283	1.44389	1.68408	C6 finger domain protein, putative
AFUA_3G12780	2.08258	2.19929	1.69054	1.59288	C6 transcription factor, putative
AFUA_1G01590	1.87611	2.03995	1.91666	1.28064	C6 transcription factor, putative
AFUA_3G12180	1.0023	1.62895	1.30685	1.35126	C6 transcription factor, putative
AFUA_1G06250	2.17879	2.55486	2.18966	1.11479	CAIB/BAIF family enzyme
AFUA_5G01200	-0.199744	2.95511	1.738	1.06692	carboxypeptidase S1, putative
AFUA_2G03820	1.52709	1.06623	1.21667	0.997211	carboxyphosphonoenolpyruvate phosphonomutase, putative
AFUA_5G09550	1.86353	1.36898	0.895681	1.36464	ceramide glucosyltransferase
AFUA_4G00460	1.20743	2.46346	0.0741	1.50084	chlorohydrolase family protein, putative
AFUA_3G01330	1.0721	1.93326	1.06609	1.08318	class II aldolase/adducin domain protein
AFUA_1G04120	1.84904	1.12247	0.903994	1.3464	coenzyme A transferase, putative
AFUA_5G01380	2.04414	1.26617	0.634294	1.23468	conserved hypothetical protein
AFUA_6G09920	1.56291	1.98215	1.57197	1.40046	conserved hypothetical protein
AFUA_4G06560	1.17599	1.67845	0.387492	1.32206	conserved hypothetical protein
AFUA_1G06330	0.133392	2.0611	0.934207	1.53855	conserved hypothetical protein
AFUA_4G10700	1.59301	1.50363	1.29543	1.5575	conserved membrane protein, putative
AFUA_8G05500	2.16804	1.8388	1.32485	1.05339	COP9 signalosome subunit 4 (CsnD), putative
AFUA_2G16250	1.50833	1.875	1.60119	1.07692	COP9 signalosome subunit 5 (CsnE), putative
AFUA_4G12630	1.31498	1.59643	1.38195	1.38932	COP9 signalosome subunit 7 (CsnG), putative
AFUA_2G10610	1.81216	1.51075	0.796959	1.24031	COPI vesicle coat beta' subunit, putative
AFUA_3G12740	1.64482	1.71517	1.15277	1.27754	copper resistance-associated P-type ATPase, putative
AFUA_1G11540	2.00771	1.90185	1.73684	1.16231	CORD and CS domain protein
AFUA_2G16820	1.65195	1.26854	0.272739	0.0161991	curved DNA-binding protein (42 kDa protein)
AFUA_1G07130	1.70256	2.25641	0.657585	1.11584	dienelactone hydrolase family protein
AFUA_3G11920	1.62839	3.33129	1.33493	1.8976	dihydrodipicolinate synthetase family protein
AFUA_3G06620	1.68416	1.81153	1.4657	1.5233	dihydrofolate reductase
AFUA_2G02100	1.96717	1.6324	1.60802	1.48583	dihydrolipoamide dehydrogenase
AFUA_2G16300	1.87995	1.44626	0.156268	1.45642	dihydroxy acid dehydratase, putative
AFUA_2G06150	1.97324	2.13346	1.31261	1.08848	disulfide isomerase, putative
AFUA_4G07970	1.64683	1.38085	-0.0193834	1.20673	DNA polymerase delta subunit 2, putative
AFUA_4G12210	0.745536	2.1304	-0.250087	1.47805	DNA replication helicase (Dna2), putative
AFUA_1G08950	1.44456	1.81019	1.0801	1.0128	DUF431 domain protein
AFUA_6G00360	1.70125	1.52746	0.579061	1.29281	DUF453 domain protein, putative
AFUA_8G05310	0.668875	1.82522	0.893228	1.05019	DUF962 domain protein
AFUA_3G14520	2.29842	2.38618	1.14554	1.29425	enoyl-CoA hydratase/isomerase family protein
AFUA_2G10920	1.36523	2.22496	1.43108	1.03717	enoyl-CoA hydratase/isomerase family protein
AFUA_5G09860	1.68122	1.91746	0.494156	1.50758	esterase, putative
AFUA_6G02980	1.85871	1.88551	-0.785724	0.432969	extracellular exo-polygalacturonase, putative
AFUA_1G12350	0.0506754	1.77469	0.526299	1.04752	extracellular fruiting body protein, putative
AFUA_6G03630	1.16195	1.99571	2.45358	1.15571	fadD6
AFUA_3G00840	1.83144	1.98816	1.85238	1.30607	FAD-dependent oxygenase, putative
AFUA_6G09040	1.92825	1.86733	0.568954	1.09274	feruloyl esterase, putative
AFUA_6G06460	1.89285	1.90954	1.52054	1.42973	fumarylacetoacetate hydrolase family protein
AFUA_5G14660	-0.495984	1.75723	1.7677	1.57856	GABA permease, putative
AFUA_3G10300	2.45629	2.26081	1.21866	1.48708	galactokinase
AFUA_2G00690	0.660212	1.78848	2.11807	1.30412	glucan 1,4-alpha-glucosidase, putative
AFUA_1G09910	1.9305	0.971485	0.194245	0.885134	glucose transporter, putative
AFUA_1G17010	1.88599	1.50914	1.14989	1.53213	glutathione S-transferase
AFUA_1G12920	2.0435	2.01134	1.03204	1.08675	glycogen phosphorylase 1; possible glycogen phosphorylase
AFUA_6G08620	2.03807	2.11549	1.56347	1.67133	Golgi reassembly stacking protein, putative
AFUA_3G00510	1.04214	1.88426	0.575299	0.57416	GPI anchored cell wall protein, putative
AFUA_4G12920	1.91236	1.23072	1.68365	1.57443	histidyl-tRNA synthetase, mitochondrial precursor
AFUA_1G10580	1.34532	1.80335	0.782699	1.58563	homeobox transcription factor, putative
AFUA_5G04250	2.00876	1.8434	1.71656	1.20753	homocysteine synthase, putative
AFUA_1G01940	1.58858	1.50777	1.51606	1.54604	hypothetical protein
AFUA_8G02420	1.64751	1.76096	0.559953	1.86427	hypothetical protein
AFUA_3G12040	1.77871	1.64618	0.682905	1.45121	hypothetical protein
AFUA_4G09760	1.88433	1.52562	1.51848	1.03924	hypothetical protein
AFUA_6G01950	2.09021	1.54377	1.55778	1.03161	hypothetical protein
AFUA_6G09830	2.15388	1.28908	0.750461	1.55374	hypothetical protein
AFUA_4G11550	2.82016	2.2124	0.6238	0.940041	hypothetical protein
AFUA_3G10610	1.32823	1.9218	1.96806	1.35494	hypothetical protein
AFUA_2G01430	1.46237	1.8306	1.17879	1.44444	hypothetical protein
AFUA_6G00740	1.09306	2.00427	1.50273	1.16896	hypothetical protein
AFUA_1G05190	1.33406	1.87537	1.48317	1.52585	hypothetical protein
AFUA_7G03970	1.32277	1.71056	0.215159	1.22787	hypothetical protein
AFUA_3G10630	0.836274	1.89947	1.73152	1.2814	hypothetical protein
AFUA_6G00430	-1.55423	2.08009	2.61853	1.18982	IgE-binding protein
AFUA_3G08660	2.02234	1.14101	0.628164	1.44257	isocitrate dehydrogenase, NADP-dependent
AFUA_1G12440	1.79325	1.6198	-0.15173	1.32304	isoflavone reductase family protein CipA, putative
AFUA_5G03740	1.79635	1.36143	0.289706	-0.00686169	isopenicillin N-CoA epimerase, putative
AFUA_4G11190	1.75367	1.5349	0.690505	0.89861	kynurenine aminotransferase, putative
AFUA_1G06150	0.99602	1.6597	0.95147	0.796006	L-serine dehydratase, putative
AFUA_6G05210	1.23526	1.79035	1.34315	1.09823	malate dehydrogenase, NAD-dependent
AFUA_2G17730	2.00375	1.50402	0.0469255	1.62525	MFS multidrug transporter, putative
AFUA_1G11830	1.9936	1.49226	0.06915	0.68714	MFS quinate transporter (QutD), putative
AFUA_2G01440	1.57723	1.06129	0.891443	1.42314	mitochondrial carrier protein, putative
AFUA_5G13370	1.34019	2.0599	0.232935	0.931996	mitochondrial DNA helicase (Pif1), putative
AFUA_8G05320	2.33243	1.94369	1.08261	1.35565	mitochondrial F1 ATPase subunit alpha, putative
AFUA_2G12080	1.49504	1.89627	2.28354	1.36913	mitochondrial phosphate transporter, putative
AFUA_1G14200	2.0089	1.68894	1.08389	1.42038	mitochondrial processing peptidase beta subunit, putative
AFUA_5G02700	1.6322	0.346024	-0.167122	0.130179	multidrug resistant protein
AFUA_6G12280	1.19336	1.65121	1.0824	1.01369	NADH-ubiquinone oxidoreductase 213 kDa subunit
AFUA_6G08810	1.19265	1.77694	1.66497	1.40856	NADH-ubiquinone oxidoreductase 304 kDa subunit precursor
AFUA_4G11050	2.13251	1.41854	1.03408	0.94087	NADH-ubiquinone oxidoreductase, subunit F, putative
AFUA_6G02750	1.53654	1.58632	1.64362	1.34725	nascent polypeptide-associated complex (NAC) subunit, putative
AFUA_2G12900	1.66377	1.55241	0.527662	1.12743	Ni ion binding urease accessory protein UreG, putative
AFUA_4G11910	1.96627	1.73881	1.12949	1.44491	N-terminal acetyltransferase catalytic subunit (NAT1), putative
AFUA_5G03490	1.92738	2.27746	1.95397	1.68348	nucleoside diphosphate kinase
AFUA_8G04730	0.675757	1.91296	1.12625	0.829685	oligopeptidase family protein
AFUA_4G08010	1.58441	1.01316	0.597247	1.48249	ornithine decarboxylase
AFUA_5G11240	1.92088	1.56825	0.422137	0.573113	oxidoreductase, short chain dehydrogenase/reductase family
AFUA_5G09150	2.58045	2.31028	2.01699	1.40201	oxidoreductase, short-chain dehydrogenase/reductase family
AFUA_5G00640	1.10191	2.39763	1.0884	1.60089	peroxisomal dehydratase, putative
AFUA_5G01600	0.604456	2.06686	0.942691	1.82472	PHP domain protein
AFUA_4G08880	1.02193	1.83564	0.926774	0.628627	possible apospory-associated protein c
AFUA_4G06240	0.665785	1.90043	2.33612	1.51553	progesterone binding protein, putative
AFUA_1G04900	1.25268	2.01029	1.96533	1.44809	proliferating cell nuclear antigen (pcna)
AFUA_1G10750	1.65111	1.26995	0.360363	0.941596	prolyl-tRNA synthetase
AFUA_6G04790	1.52896	1.96873	2.01936	1.40364	proteasome component Pre5, putative
AFUA_6G02240	1.89576	1.08662	0.937781	1.15645	protein kinase, putative
AFUA_3G12250	1.07149	2.69911	1.77712	2.04398	protein-tyrosine phosphatase, putative
AFUA_6G03730	1.90737	1.73087	1.31569	0.905121	prpd protein
AFUA_1G14210	2.90175	2.60244	1.19086	1.4139	putative nucleoside-diphosphate-sugar epimerase
AFUA_5G11380	0.51465	1.66463	1.39697	1.44626	rho-gdp dissociation inhibitor
AFUA_1G06240	1.82296	2.11257	1.05266	1.46754	riboflavin synthase, alpha subunit
AFUA_5G07390	1.67909	1.26154	1.38233	1.63434	ribosomal large subunit assembly protein (Sqt1), putative
AFUA_1G05080	2.42696	2.05293	0.715655	0.653755	ribosomal protein P0
AFUA_1G05340	1.42653	1.70518	1.56792	1.63746	ribosomal protein S19 (s16)
AFUA_2G13570	1.45605	1.73387	0.774163	1.31868	ribosome biogenesis protein (Bms1), putative
AFUA_2G04700	2.13976	1.74088	1.37405	1.35119	RNA binding effector protein (Scp160), putative
AFUA_7G01340	0.72562	1.81455	1.80699	1.33135	RPEL repeat protein
AFUA_3G00180	0.387522	3.15238	2.68223	1.6829	short chain dehydrogenase, putative
AFUA_8G05530	1.7595	1.36126	0.044466	0.645786	soluble fumarate reductase (Osm1), putative
AFUA_4G06380	1.71173	2.27595	0.169299	1.08925	sterol carrier protein, putative
AFUA_5G06130	1.3464	1.67889	1.22198	1.21235	succinyl-CoA synthetase alpha subunit, putative
AFUA_1G01740	2.30591	1.71945	1.26041	1.16088	t-complex protein 1, beta subunit, putative
AFUA_6G07540	1.91024	1.29733	1.01587	1.23541	t-complex protein 1, epsilon subunit, putative
AFUA_3G10920	2.11394	1.78287	1.63574	1.13095	telomere and ribosome associated protein Stm1, putative
AFUA_5G09250	1.86936	1.72525	1.21977	1.14945	transcription factor (Snd1/p100), putative
AFUA_3G13700	0.0565648	2.24423	2.17945	1.60863	transferase family protein
AFUA_2G12580	1.62762	1.58263	1.52734	1.17004	translocation protein sec62
AFUA_2G16120	1.49925	1.80496	0.616738	0.975025	translocon-associated protein, alpha subunit, putative
AFUA_1G04870	1.96481	0.363298	-0.639484	1.1854	urea transporter (Dur3), putative
AFUA_1G09480	1.46883	2.00575	0.489395	1.47392	vacuolar protein sorting 29, putative
AFUA_1G03620	1.87934	1.48335	1.10316	1.13801	vanillin dehydrogenase, putative
AFUA_1G08930	1.83574	1.73692	1.85904	1.64131	WD repeat protein
AFUA_6G07490	2.14106	2.13985	1.90817	1.12736	WD repeat protein
AFUA_4G08270	1.91887	1.48796	1.46263	1.40383	YeeE/YedE family protein family
AFUA_8G02430	2.14943	1.75206	1.50599	1.46065	zinc-binding alcohol dehydrogenase, putative

## Sheet: EARLY UP Annotation
Category	Term	Count	%	PValue	Genes	List Total	Pop Hits	Pop Total	Fold Enrichment	Bonferroni	Benjamini	FDR
SP_PIR_KEYWORDS	ion transport	5	3.06748	0.000303089	AFUA_2G12400, AFUA_1G04870, AFUA_8G05320, AFUA_5G10550, AFUA_4G09360	163	20	9629	14.7684	0.0221823	0.0221823	0.316779
GOTERM_CC_FAT	GO:0045259~proton-transporting ATP synthase complex	4	2.45399	0.0014398	AFUA_2G12400, AFUA_8G05320, AFUA_5G10550, AFUA_4G09360	30	11	1307	15.8424	0.0654774	0.0654774	1.35922
SP_PIR_KEYWORDS	atp synthesis	3	1.84049	0.00165084	AFUA_2G12400, AFUA_8G05320, AFUA_5G10550	163	4	9629	44.3052	0.115084	0.0593003	1.71444
GOTERM_BP_FAT	GO:0009145~purine nucleoside triphosphate biosynthetic process	6	3.68098	0.00306834	AFUA_5G03490, AFUA_2G12400, AFUA_8G05320, AFUA_5G10550, AFUA_4G09360, AFUA_3G12740	75	45	3284	5.83822	0.480329	0.480329	3.8167
GOTERM_BP_FAT	GO:0009201~ribonucleoside triphosphate biosynthetic process	6	3.68098	0.00306834	AFUA_5G03490, AFUA_2G12400, AFUA_8G05320, AFUA_5G10550, AFUA_4G09360, AFUA_3G12740	75	45	3284	5.83822	0.480329	0.480329	3.8167
GOTERM_BP_FAT	GO:0009206~purine ribonucleoside triphosphate biosynthetic process	6	3.68098	0.00306834	AFUA_5G03490, AFUA_2G12400, AFUA_8G05320, AFUA_5G10550, AFUA_4G09360, AFUA_3G12740	75	45	3284	5.83822	0.480329	0.480329	3.8167
GOTERM_BP_FAT	GO:0009205~purine ribonucleoside triphosphate metabolic process	6	3.68098	0.00306834	AFUA_5G03490, AFUA_2G12400, AFUA_8G05320, AFUA_5G10550, AFUA_4G09360, AFUA_3G12740	75	45	3284	5.83822	0.480329	0.480329	3.8167
GOTERM_BP_FAT	GO:0009142~nucleoside triphosphate biosynthetic process	6	3.68098	0.00306834	AFUA_5G03490, AFUA_2G12400, AFUA_8G05320, AFUA_5G10550, AFUA_4G09360, AFUA_3G12740	75	45	3284	5.83822	0.480329	0.480329	3.8167
GOTERM_BP_FAT	GO:0009199~ribonucleoside triphosphate metabolic process	6	3.68098	0.00306834	AFUA_5G03490, AFUA_2G12400, AFUA_8G05320, AFUA_5G10550, AFUA_4G09360, AFUA_3G12740	75	45	3284	5.83822	0.480329	0.480329	3.8167
GOTERM_BP_FAT	GO:0009144~purine nucleoside triphosphate metabolic process	6	3.68098	0.00306834	AFUA_5G03490, AFUA_2G12400, AFUA_8G05320, AFUA_5G10550, AFUA_4G09360, AFUA_3G12740	75	45	3284	5.83822	0.480329	0.480329	3.8167
GOTERM_BP_FAT	GO:0009141~nucleoside triphosphate metabolic process	6	3.68098	0.00372003	AFUA_5G03490, AFUA_2G12400, AFUA_8G05320, AFUA_5G10550, AFUA_4G09360, AFUA_3G12740	75	47	3284	5.58979	0.547897	0.327614	4.60987
SP_PIR_KEYWORDS	Hydrogen ion transport	3	1.84049	0.00403644	AFUA_8G05320, AFUA_5G10550, AFUA_4G09360	163	6	9629	29.5368	0.258664	0.0949517	4.14501
GOTERM_MF_FAT	GO:0070011~peptidase activity, acting on L-amino acid peptides	10	6.13497	0.00604773	AFUA_4G09400, AFUA_3G08290, AFUA_5G01200, AFUA_1G11250, AFUA_8G04730, AFUA_2G16250, AFUA_3G08330, AFUA_6G04790, AFUA_1G14200, AFUA_2G16820	96	146	4117	2.93736	0.702761	0.702761	7.32136
GOTERM_CC_FAT	GO:0045261~proton-transporting ATP synthase complex, catalytic core F(1)	3	1.84049	0.00675062	AFUA_2G12400, AFUA_8G05320, AFUA_5G10550	30	6	1307	21.7833	0.272655	0.147155	6.23103
SP_PIR_KEYWORDS	hydrolase	26	15.9509	0.00725023	AFUA_4G09400, AFUA_6G06460, AFUA_5G01200, AFUA_6G02980, AFUA_6G14460, AFUA_2G00690, AFUA_1G11250, AFUA_3G10220, AFUA_4G00460, AFUA_3G08330, AFUA_6G04790, AFUA_2G16820, AFUA_5G09860, AFUA_3G12250, AFUA_2G12400, AFUA_3G12740, AFUA_3G08290, AFUA_6G09040, AFUA_3G01400, AFUA_1G07130, AFUA_1G15170, AFUA_8G05320, AFUA_2G16250, AFUA_5G10550, AFUA_4G09360, AFUA_1G14200	163	890	9629	1.72575	0.41636	0.12595	7.33343
GOTERM_MF_FAT	GO:0070279~vitamin B6 binding	7	4.29448	0.00869399	AFUA_1G09470, AFUA_2G13250, AFUA_4G11190, AFUA_6G00370, AFUA_1G06150, AFUA_1G12920, AFUA_5G04250	96	78	4117	3.84869	0.8256	0.582387	10.367
GOTERM_MF_FAT	GO:0030170~pyridoxal phosphate binding	7	4.29448	0.00869399	AFUA_1G09470, AFUA_2G13250, AFUA_4G11190, AFUA_6G00370, AFUA_1G06150, AFUA_1G12920, AFUA_5G04250	96	78	4117	3.84869	0.8256	0.582387	10.367
GOTERM_BP_FAT	GO:0015672~monovalent inorganic cation transport	5	3.06748	0.0098253	AFUA_2G12400, AFUA_1G04870, AFUA_8G05320, AFUA_5G10550, AFUA_4G09360	75	38	3284	5.7614	0.877927	0.503934	11.7533
GOTERM_BP_FAT	GO:0009150~purine ribonucleotide metabolic process	6	3.68098	0.00984982	AFUA_5G03490, AFUA_2G12400, AFUA_8G05320, AFUA_5G10550, AFUA_4G09360, AFUA_3G12740	75	59	3284	4.45288	0.878569	0.409687	11.781
GOTERM_BP_FAT	GO:0009152~purine ribonucleotide biosynthetic process	6	3.68098	0.00984982	AFUA_5G03490, AFUA_2G12400, AFUA_8G05320, AFUA_5G10550, AFUA_4G09360, AFUA_3G12740	75	59	3284	4.45288	0.878569	0.409687	11.781
SP_PIR_KEYWORDS	transport	10	6.13497	0.0103838	AFUA_6G02750, AFUA_1G11830, AFUA_1G09910, AFUA_2G12080, AFUA_2G01440, AFUA_2G12400, AFUA_1G04870, AFUA_8G05320, AFUA_5G10550, AFUA_4G09360	163	215	9629	2.74761	0.538107	0.143143	10.3496
GOTERM_MF_FAT	GO:0008233~peptidase activity	10	6.13497	0.0104049	AFUA_4G09400, AFUA_3G08290, AFUA_5G01200, AFUA_1G11250, AFUA_8G04730, AFUA_2G16250, AFUA_3G08330, AFUA_6G04790, AFUA_1G14200, AFUA_2G16820	96	159	4117	2.6972	0.876546	0.50207	12.2868
GOTERM_BP_FAT	GO:0009260~ribonucleotide biosynthetic process	6	3.68098	0.0120846	AFUA_5G03490, AFUA_2G12400, AFUA_8G05320, AFUA_5G10550, AFUA_4G09360, AFUA_3G12740	75	62	3284	4.23742	0.924958	0.404254	14.2695
GOTERM_BP_FAT	GO:0009259~ribonucleotide metabolic process	6	3.68098	0.0120846	AFUA_5G03490, AFUA_2G12400, AFUA_8G05320, AFUA_5G10550, AFUA_4G09360, AFUA_3G12740	75	62	3284	4.23742	0.924958	0.404254	14.2695
GOTERM_BP_FAT	GO:0006164~purine nucleotide biosynthetic process	6	3.68098	0.0120846	AFUA_5G03490, AFUA_2G12400, AFUA_8G05320, AFUA_5G10550, AFUA_4G09360, AFUA_3G12740	75	62	3284	4.23742	0.924958	0.404254	14.2695
GOTERM_BP_FAT	GO:0015986~ATP synthesis coupled proton transport	4	2.45399	0.0124354	AFUA_2G12400, AFUA_8G05320, AFUA_5G10550, AFUA_4G09360	75	22	3284	7.96121	0.930426	0.35868	14.6542
GOTERM_BP_FAT	GO:0034220~ion transmembrane transport	4	2.45399	0.0124354	AFUA_2G12400, AFUA_8G05320, AFUA_5G10550, AFUA_4G09360	75	22	3284	7.96121	0.930426	0.35868	14.6542
GOTERM_BP_FAT	GO:0015985~energy coupled proton transport, down electrochemical gradient	4	2.45399	0.0124354	AFUA_2G12400, AFUA_8G05320, AFUA_5G10550, AFUA_4G09360	75	22	3284	7.96121	0.930426	0.35868	14.6542
GOTERM_CC_FAT	GO:0016469~proton-transporting two-sector ATPase complex	4	2.45399	0.0129118	AFUA_2G12400, AFUA_8G05320, AFUA_5G10550, AFUA_4G09360	30	23	1307	7.57681	0.457086	0.184213	11.6123
GOTERM_MF_FAT	GO:0022890~inorganic cation transmembrane transporter activity	6	3.68098	0.0135015	AFUA_2G12400, AFUA_8G05320, AFUA_5G10550, AFUA_2G05880, AFUA_4G09360, AFUA_3G12740	96	62	4117	4.1502	0.934039	0.493217	15.6656
GOTERM_BP_FAT	GO:0006163~purine nucleotide metabolic process	6	3.68098	0.0137529	AFUA_5G03490, AFUA_2G12400, AFUA_8G05320, AFUA_5G10550, AFUA_4G09360, AFUA_3G12740	75	64	3284	4.105	0.947645	0.343863	16.0848
GOTERM_BP_FAT	GO:0006818~hydrogen transport	4	2.45399	0.0158267	AFUA_2G12400, AFUA_8G05320, AFUA_5G10550, AFUA_4G09360	75	24	3284	7.29778	0.966562	0.346072	18.2921
GOTERM_BP_FAT	GO:0015992~proton transport	4	2.45399	0.0158267	AFUA_2G12400, AFUA_8G05320, AFUA_5G10550, AFUA_4G09360	75	24	3284	7.29778	0.966562	0.346072	18.2921
GOTERM_BP_FAT	GO:0046034~ATP metabolic process	5	3.06748	0.0163289	AFUA_2G12400, AFUA_8G05320, AFUA_5G10550, AFUA_4G09360, AFUA_3G12740	75	44	3284	4.97576	0.970006	0.322699	18.8184
GOTERM_BP_FAT	GO:0006754~ATP biosynthetic process	5	3.06748	0.0163289	AFUA_2G12400, AFUA_8G05320, AFUA_5G10550, AFUA_4G09360, AFUA_3G12740	75	44	3284	4.97576	0.970006	0.322699	18.8184
INTERPRO	IPR002423:Chaperonin Cpn60/TCP-1	3	1.84049	0.01703	AFUA_1G01740, AFUA_6G07540, AFUA_2G09290	146	10	7036	14.4575	0.993807	0.993807	20.4721
GOTERM_MF_FAT	GO:0046933~hydrogen ion transporting ATP synthase activity, rotational mechanism	3	1.84049	0.0170682	AFUA_2G12400, AFUA_8G05320, AFUA_5G10550	96	9	4117	14.2951	0.968035	0.497733	19.4087
GOTERM_BP_FAT	GO:0006119~oxidative phosphorylation	4	2.45399	0.0176986	AFUA_2G12400, AFUA_8G05320, AFUA_5G10550, AFUA_4G09360	75	25	3284	7.00587	0.977709	0.316382	20.2383
GOTERM_BP_FAT	GO:0006091~generation of precursor metabolites and energy	6	3.68098	0.0185887	AFUA_2G12400, AFUA_8G05320, AFUA_5G10550, AFUA_6G05210, AFUA_4G09360, AFUA_5G06130	75	69	3284	3.80754	0.981623	0.304644	21.1487
SP_PIR_KEYWORDS	lyase	8	4.90798	0.0194849	AFUA_4G08010, AFUA_3G11920, AFUA_6G03730, AFUA_2G13250, AFUA_1G06150, AFUA_2G16300, AFUA_2G10920, AFUA_2G03820	163	162	9629	2.91722	0.766859	0.215482	18.6131
INTERPRO	IPR020003:ATPase, F1/V1/A1 complex, alpha/beta subunit, nucleotide-binding domain, active site	3	1.84049	0.0283517	AFUA_3G10610, AFUA_8G05320, AFUA_5G10550	146	13	7036	11.1212	0.999799	0.985831	31.8564
GOTERM_BP_FAT	GO:0045454~cell redox homeostasis	4	2.45399	0.02884	AFUA_2G02100, AFUA_8G07130, AFUA_2G06150, AFUA_4G08580	75	30	3284	5.83822	0.998037	0.405145	30.9663
GOTERM_MF_FAT	GO:0046961~proton-transporting ATPase activity, rotational mechanism	3	1.84049	0.0299178	AFUA_2G12400, AFUA_8G05320, AFUA_5G10550	96	12	4117	10.7214	0.9977	0.636684	31.6626
GOTERM_BP_FAT	GO:0019725~cellular homeostasis	4	2.45399	0.0314248	AFUA_2G02100, AFUA_8G07130, AFUA_2G06150, AFUA_4G08580	75	31	3284	5.64989	0.998887	0.407347	33.2571
GOTERM_CC_FAT	GO:0033178~proton-transporting two-sector ATPase complex, catalytic domain	3	1.84049	0.0318774	AFUA_2G12400, AFUA_8G05320, AFUA_5G10550	30	13	1307	10.0538	0.781864	0.316589	26.4871
GOTERM_BP_FAT	GO:0009165~nucleotide biosynthetic process	6	3.68098	0.0344461	AFUA_5G03490, AFUA_2G12400, AFUA_8G05320, AFUA_5G10550, AFUA_4G09360, AFUA_3G12740	75	81	3284	3.24346	0.999428	0.413341	35.8461
SP_PIR_KEYWORDS	cytoplasm	7	4.29448	0.0365759	AFUA_6G02750, AFUA_1G01740, AFUA_6G07540, AFUA_2G09080, AFUA_3G13320, AFUA_2G16250, AFUA_6G04790	163	146	9629	2.8323	0.936541	0.325584	32.2947
GOTERM_BP_FAT	GO:0042592~homeostatic process	4	2.45399	0.0369474	AFUA_2G02100, AFUA_8G07130, AFUA_2G06150, AFUA_4G08580	75	33	3284	5.30747	0.999671	0.414091	37.9191
KEGG_PATHWAY	afm00640:Propanoate metabolism	5	3.06748	0.0392533	AFUA_1G12440, AFUA_6G03730, AFUA_2G10920, AFUA_2G03820, AFUA_5G06130	53	45	1789	3.75052	0.889468	0.889468	32.5559
KEGG_PATHWAY	afm00480:Glutathione metabolism	4	2.45399	0.0454839	AFUA_3G08660, AFUA_4G08010, AFUA_1G17010, AFUA_6G08050	53	28	1789	4.8221	0.922718	0.722003	36.7367
GOTERM_MF_FAT	GO:0042625~ATPase activity, coupled to transmembrane movement of ions	4	2.45399	0.0457528	AFUA_2G12400, AFUA_8G05320, AFUA_5G10550, AFUA_3G12740	96	35	4117	4.90119	0.999914	0.737649	44.4006
GOTERM_BP_FAT	GO:0034654~nucleobase, nucleoside, nucleotide and nucleic acid biosynthetic process	6	3.68098	0.0466962	AFUA_5G03490, AFUA_2G12400, AFUA_8G05320, AFUA_5G10550, AFUA_4G09360, AFUA_3G12740	75	88	3284	2.98545	0.999962	0.470925	45.4238
GOTERM_BP_FAT	GO:0034404~nucleobase, nucleoside and nucleotide biosynthetic process	6	3.68098	0.0466962	AFUA_5G03490, AFUA_2G12400, AFUA_8G05320, AFUA_5G10550, AFUA_4G09360, AFUA_3G12740	75	88	3284	2.98545	0.999962	0.470925	45.4238
SP_PIR_KEYWORDS	cf(1)	2	1.22699	0.0496332	AFUA_8G05320, AFUA_5G10550	163	3	9629	39.3824	0.976882	0.375555	41.3059
INTERPRO	IPR006195:Aminoacyl-tRNA synthetase, class II, conserved region	3	1.84049	0.0520214	AFUA_1G10750, AFUA_2G02590, AFUA_4G12920	146	18	7036	8.03196	1	0.994862	50.9552
KEGG_PATHWAY	afm00020:Citrate cycle (TCA cycle)	4	2.45399	0.0541351	AFUA_3G08660, AFUA_2G02100, AFUA_6G05210, AFUA_5G06130	53	30	1789	4.50063	0.953162	0.639532	42.1559
INTERPRO	IPR017936:Thioredoxin-like	3	1.84049	0.0573744	AFUA_8G07130, AFUA_2G06150, AFUA_4G08580	146	19	7036	7.60923	1	0.987379	54.5225
GOTERM_MF_FAT	GO:0019842~vitamin binding	7	4.29448	0.057445	AFUA_1G09470, AFUA_2G13250, AFUA_4G11190, AFUA_6G00370, AFUA_1G06150, AFUA_1G12920, AFUA_5G04250	96	120	4117	2.50165	0.999993	0.77214	52.3611
GOTERM_MF_FAT	GO:0048037~cofactor binding	14	8.58896	0.0578329	AFUA_1G09470, AFUA_2G13250, AFUA_2G02100, AFUA_5G04250, AFUA_1G14210, AFUA_3G08660, AFUA_4G11190, AFUA_4G11050, AFUA_6G00370, AFUA_1G06150, AFUA_1G12920, AFUA_3G00840, AFUA_6G08050, AFUA_3G13700	96	351	4117	1.71053	0.999993	0.733887	52.6063
GOTERM_MF_FAT	GO:0015078~hydrogen ion transmembrane transporter activity	4	2.45399	0.0598477	AFUA_2G12400, AFUA_8G05320, AFUA_5G10550, AFUA_4G09360	96	39	4117	4.3985	0.999996	0.708952	53.8611
INTERPRO	IPR019479:Peroxiredoxin, C-terminal	2	1.22699	0.060568	AFUA_8G07130, AFUA_4G08580	146	3	7036	32.1279	1	0.975247	56.5348
KEGG_PATHWAY	afm00190:Oxidative phosphorylation	6	3.68098	0.0633508	AFUA_4G11050, AFUA_2G12400, AFUA_8G05320, AFUA_5G10550, AFUA_6G08810, AFUA_4G09360	53	75	1789	2.70038	0.972664	0.593385	47.4666
SP_PIR_KEYWORDS	transferase	18	11.0429	0.0654701	AFUA_1G09470, AFUA_4G11910, AFUA_6G03670, AFUA_1G12650, AFUA_3G10300, AFUA_5G04250, AFUA_4G07970, AFUA_1G04120, AFUA_1G06240, AFUA_4G11190, AFUA_1G17010, AFUA_6G00370, AFUA_5G03490, AFUA_1G12920, AFUA_1G03420, AFUA_5G09550, AFUA_2G09080, AFUA_3G13700	163	681	9629	1.56142	0.993333	0.426926	50.7724
GOTERM_BP_FAT	GO:0006812~cation transport	6	3.68098	0.0658454	AFUA_2G12400, AFUA_1G04870, AFUA_8G05320, AFUA_5G10550, AFUA_4G09360, AFUA_3G12740	75	97	3284	2.70845	0.999999	0.574044	57.7906
GOTERM_MF_FAT	GO:0019829~cation-transporting ATPase activity	3	1.84049	0.069872	AFUA_2G12400, AFUA_8G05320, AFUA_5G10550	96	19	4117	6.77138	0.999999	0.732053	59.6619
GOTERM_MF_FAT	GO:0015077~monovalent inorganic cation transmembrane transporter activity	4	2.45399	0.075731	AFUA_2G12400, AFUA_8G05320, AFUA_5G10550, AFUA_4G09360	96	43	4117	3.98934	1	0.730863	62.7335
INTERPRO	IPR000866:Alkyl hydroperoxide reductase/ Thiol specific antioxidant/ Mal allergen	2	1.22699	0.0799363	AFUA_8G07130, AFUA_4G08580	146	4	7036	24.0959	1	0.983594	67.0779
INTERPRO	IPR000793:ATPase, F1/V1/A1 complex, alpha/beta subunit, C-terminal	2	1.22699	0.0799363	AFUA_8G05320, AFUA_5G10550	146	4	7036	24.0959	1	0.983594	67.0779
INTERPRO	IPR000194:ATPase, F1/V1/A1 complex, alpha/beta subunit, nucleotide-binding domain	2	1.22699	0.0799363	AFUA_8G05320, AFUA_5G10550	146	4	7036	24.0959	1	0.983594	67.0779
INTERPRO	IPR004100:ATPase, F1/V1/A1 complex, alpha/beta subunit, N-terminal	2	1.22699	0.0799363	AFUA_8G05320, AFUA_5G10550	146	4	7036	24.0959	1	0.983594	67.0779
INTERPRO	IPR012335:Thioredoxin fold	4	2.45399	0.0833858	AFUA_1G17010, AFUA_8G07130, AFUA_2G06150, AFUA_4G08580	146	50	7036	3.85534	1	0.974821	68.6864
GOTERM_MF_FAT	GO:0042626~ATPase activity, coupled to transmembrane movement of substances	5	3.06748	0.0834883	AFUA_3G01400, AFUA_2G12400, AFUA_8G05320, AFUA_5G10550, AFUA_3G12740	96	72	4117	2.97815	1	0.738478	66.4696
GOTERM_MF_FAT	GO:0043492~ATPase activity, coupled to movement of substances	5	3.06748	0.0834883	AFUA_3G01400, AFUA_2G12400, AFUA_8G05320, AFUA_5G10550, AFUA_3G12740	96	72	4117	2.97815	1	0.738478	66.4696
SP_PIR_KEYWORDS	oxidoreductase	17	10.4294	0.0843632	AFUA_2G02100, AFUA_8G02430, AFUA_6G10260, AFUA_8G05530, AFUA_6G08810, AFUA_6G05210, AFUA_4G08580, AFUA_5G09150, AFUA_1G12440, AFUA_1G14210, AFUA_3G08660, AFUA_2G02810, AFUA_1G03620, AFUA_4G11050, AFUA_5G11240, AFUA_6G08050, AFUA_3G01780	163	655	9629	1.53321	0.998529	0.479103	60.2471
PIR_SUPERFAMILY	PIRSF001274:F-type ATP synthase, alpha/beta subunits/V-type ATPase, subunit B	2	1.22699	0.087993	AFUA_8G05320, AFUA_5G10550	42	3	1357	21.5397	0.98798	0.98798	58.4817
GOTERM_MF_FAT	GO:0016820~hydrolase activity, acting on acid anhydrides, catalyzing transmembrane movement of substances	5	3.06748	0.0902503	AFUA_3G01400, AFUA_2G12400, AFUA_8G05320, AFUA_5G10550, AFUA_3G12740	96	74	4117	2.89766	1	0.741077	69.4417
GOTERM_BP_FAT	GO:0055085~transmembrane transport	6	3.68098	0.0916011	AFUA_1G11830, AFUA_1G09910, AFUA_2G12400, AFUA_8G05320, AFUA_5G10550, AFUA_4G09360	75	107	3284	2.45533	1	0.679171	70.3755
SP_PIR_KEYWORDS	phosphoprotein	3	1.84049	0.0952855	AFUA_5G03490, AFUA_5G06130, AFUA_3G12740	163	31	9629	5.7168	0.999395	0.490151	64.9394
SP_PIR_KEYWORDS	Redox-active center	2	1.22699	0.0968174	AFUA_2G02100, AFUA_2G06150	163	6	9629	19.6912	0.999466	0.466318	65.5558
INTERPRO	IPR003673:CoA-transferase family III	2	1.22699	0.0989081	AFUA_1G06250, AFUA_5G03740	146	5	7036	19.2767	1	0.978794	75.0646

## Sheet: EARLY UP Clustering
Annotation Cluster 1	Enrichment Score: 1.6788050167737445
Category	Term	Count	%	PValue	Genes	List Total	Pop Hits	Pop Total	Fold Enrichment	Bonferroni	Benjamini	FDR
SP_PIR_KEYWORDS	ion transport	5	3.06748	0.000303089	AFUA_2G12400, AFUA_1G04870, AFUA_8G05320, AFUA_5G10550, AFUA_4G09360	163	20	9629	14.7684	0.0221823	0.0221823	0.316779
GOTERM_CC_FAT	GO:0045259~proton-transporting ATP synthase complex	4	2.45399	0.0014398	AFUA_2G12400, AFUA_8G05320, AFUA_5G10550, AFUA_4G09360	30	11	1307	15.8424	0.0654774	0.0654774	1.35922
SP_PIR_KEYWORDS	atp synthesis	3	1.84049	0.00165084	AFUA_2G12400, AFUA_8G05320, AFUA_5G10550	163	4	9629	44.3052	0.115084	0.0593003	1.71444
GOTERM_BP_FAT	GO:0009144~purine nucleoside triphosphate metabolic process	6	3.68098	0.00306834	AFUA_5G03490, AFUA_2G12400, AFUA_8G05320, AFUA_5G10550, AFUA_4G09360, AFUA_3G12740	75	45	3284	5.83822	0.480329	0.480329	3.8167
GOTERM_BP_FAT	GO:0009142~nucleoside triphosphate biosynthetic process	6	3.68098	0.00306834	AFUA_5G03490, AFUA_2G12400, AFUA_8G05320, AFUA_5G10550, AFUA_4G09360, AFUA_3G12740	75	45	3284	5.83822	0.480329	0.480329	3.8167
GOTERM_BP_FAT	GO:0009145~purine nucleoside triphosphate biosynthetic process	6	3.68098	0.00306834	AFUA_5G03490, AFUA_2G12400, AFUA_8G05320, AFUA_5G10550, AFUA_4G09360, AFUA_3G12740	75	45	3284	5.83822	0.480329	0.480329	3.8167
GOTERM_BP_FAT	GO:0009205~purine ribonucleoside triphosphate metabolic process	6	3.68098	0.00306834	AFUA_5G03490, AFUA_2G12400, AFUA_8G05320, AFUA_5G10550, AFUA_4G09360, AFUA_3G12740	75	45	3284	5.83822	0.480329	0.480329	3.8167
GOTERM_BP_FAT	GO:0009206~purine ribonucleoside triphosphate biosynthetic process	6	3.68098	0.00306834	AFUA_5G03490, AFUA_2G12400, AFUA_8G05320, AFUA_5G10550, AFUA_4G09360, AFUA_3G12740	75	45	3284	5.83822	0.480329	0.480329	3.8167
GOTERM_BP_FAT	GO:0009199~ribonucleoside triphosphate metabolic process	6	3.68098	0.00306834	AFUA_5G03490, AFUA_2G12400, AFUA_8G05320, AFUA_5G10550, AFUA_4G09360, AFUA_3G12740	75	45	3284	5.83822	0.480329	0.480329	3.8167
GOTERM_BP_FAT	GO:0009201~ribonucleoside triphosphate biosynthetic process	6	3.68098	0.00306834	AFUA_5G03490, AFUA_2G12400, AFUA_8G05320, AFUA_5G10550, AFUA_4G09360, AFUA_3G12740	75	45	3284	5.83822	0.480329	0.480329	3.8167
GOTERM_BP_FAT	GO:0009141~nucleoside triphosphate metabolic process	6	3.68098	0.00372003	AFUA_5G03490, AFUA_2G12400, AFUA_8G05320, AFUA_5G10550, AFUA_4G09360, AFUA_3G12740	75	47	3284	5.58979	0.547897	0.327614	4.60987
SP_PIR_KEYWORDS	Hydrogen ion transport	3	1.84049	0.00403644	AFUA_8G05320, AFUA_5G10550, AFUA_4G09360	163	6	9629	29.5368	0.258664	0.0949517	4.14501
GOTERM_CC_FAT	GO:0045261~proton-transporting ATP synthase complex, catalytic core F(1)	3	1.84049	0.00675062	AFUA_2G12400, AFUA_8G05320, AFUA_5G10550	30	6	1307	21.7833	0.272655	0.147155	6.23103
GOTERM_BP_FAT	GO:0015672~monovalent inorganic cation transport	5	3.06748	0.0098253	AFUA_2G12400, AFUA_1G04870, AFUA_8G05320, AFUA_5G10550, AFUA_4G09360	75	38	3284	5.7614	0.877927	0.503934	11.7533
GOTERM_BP_FAT	GO:0009150~purine ribonucleotide metabolic process	6	3.68098	0.00984982	AFUA_5G03490, AFUA_2G12400, AFUA_8G05320, AFUA_5G10550, AFUA_4G09360, AFUA_3G12740	75	59	3284	4.45288	0.878569	0.409687	11.781
GOTERM_BP_FAT	GO:0009152~purine ribonucleotide biosynthetic process	6	3.68098	0.00984982	AFUA_5G03490, AFUA_2G12400, AFUA_8G05320, AFUA_5G10550, AFUA_4G09360, AFUA_3G12740	75	59	3284	4.45288	0.878569	0.409687	11.781
SP_PIR_KEYWORDS	transport	10	6.13497	0.0103838	AFUA_6G02750, AFUA_1G11830, AFUA_1G09910, AFUA_2G12080, AFUA_2G01440, AFUA_2G12400, AFUA_1G04870, AFUA_8G05320, AFUA_5G10550, AFUA_4G09360	163	215	9629	2.74761	0.538107	0.143143	10.3496
GOTERM_BP_FAT	GO:0006164~purine nucleotide biosynthetic process	6	3.68098	0.0120846	AFUA_5G03490, AFUA_2G12400, AFUA_8G05320, AFUA_5G10550, AFUA_4G09360, AFUA_3G12740	75	62	3284	4.23742	0.924958	0.404254	14.2695
GOTERM_BP_FAT	GO:0009259~ribonucleotide metabolic process	6	3.68098	0.0120846	AFUA_5G03490, AFUA_2G12400, AFUA_8G05320, AFUA_5G10550, AFUA_4G09360, AFUA_3G12740	75	62	3284	4.23742	0.924958	0.404254	14.2695
GOTERM_BP_FAT	GO:0009260~ribonucleotide biosynthetic process	6	3.68098	0.0120846	AFUA_5G03490, AFUA_2G12400, AFUA_8G05320, AFUA_5G10550, AFUA_4G09360, AFUA_3G12740	75	62	3284	4.23742	0.924958	0.404254	14.2695
GOTERM_BP_FAT	GO:0015985~energy coupled proton transport, down electrochemical gradient	4	2.45399	0.0124354	AFUA_2G12400, AFUA_8G05320, AFUA_5G10550, AFUA_4G09360	75	22	3284	7.96121	0.930426	0.35868	14.6542
GOTERM_BP_FAT	GO:0015986~ATP synthesis coupled proton transport	4	2.45399	0.0124354	AFUA_2G12400, AFUA_8G05320, AFUA_5G10550, AFUA_4G09360	75	22	3284	7.96121	0.930426	0.35868	14.6542
GOTERM_BP_FAT	GO:0034220~ion transmembrane transport	4	2.45399	0.0124354	AFUA_2G12400, AFUA_8G05320, AFUA_5G10550, AFUA_4G09360	75	22	3284	7.96121	0.930426	0.35868	14.6542
GOTERM_CC_FAT	GO:0016469~proton-transporting two-sector ATPase complex	4	2.45399	0.0129118	AFUA_2G12400, AFUA_8G05320, AFUA_5G10550, AFUA_4G09360	30	23	1307	7.57681	0.457086	0.184213	11.6123
GOTERM_MF_FAT	GO:0022890~inorganic cation transmembrane transporter activity	6	3.68098	0.0135015	AFUA_2G12400, AFUA_8G05320, AFUA_5G10550, AFUA_2G05880, AFUA_4G09360, AFUA_3G12740	96	62	4117	4.1502	0.934039	0.493217	15.6656
GOTERM_BP_FAT	GO:0006163~purine nucleotide metabolic process	6	3.68098	0.0137529	AFUA_5G03490, AFUA_2G12400, AFUA_8G05320, AFUA_5G10550, AFUA_4G09360, AFUA_3G12740	75	64	3284	4.105	0.947645	0.343863	16.0848
GOTERM_BP_FAT	GO:0006818~hydrogen transport	4	2.45399	0.0158267	AFUA_2G12400, AFUA_8G05320, AFUA_5G10550, AFUA_4G09360	75	24	3284	7.29778	0.966562	0.346072	18.2921
GOTERM_BP_FAT	GO:0015992~proton transport	4	2.45399	0.0158267	AFUA_2G12400, AFUA_8G05320, AFUA_5G10550, AFUA_4G09360	75	24	3284	7.29778	0.966562	0.346072	18.2921
GOTERM_BP_FAT	GO:0006754~ATP biosynthetic process	5	3.06748	0.0163289	AFUA_2G12400, AFUA_8G05320, AFUA_5G10550, AFUA_4G09360, AFUA_3G12740	75	44	3284	4.97576	0.970006	0.322699	18.8184
GOTERM_BP_FAT	GO:0046034~ATP metabolic process	5	3.06748	0.0163289	AFUA_2G12400, AFUA_8G05320, AFUA_5G10550, AFUA_4G09360, AFUA_3G12740	75	44	3284	4.97576	0.970006	0.322699	18.8184
GOTERM_MF_FAT	GO:0046933~hydrogen ion transporting ATP synthase activity, rotational mechanism	3	1.84049	0.0170682	AFUA_2G12400, AFUA_8G05320, AFUA_5G10550	96	9	4117	14.2951	0.968035	0.497733	19.4087
GOTERM_BP_FAT	GO:0006119~oxidative phosphorylation	4	2.45399	0.0176986	AFUA_2G12400, AFUA_8G05320, AFUA_5G10550, AFUA_4G09360	75	25	3284	7.00587	0.977709	0.316382	20.2383
GOTERM_BP_FAT	GO:0006091~generation of precursor metabolites and energy	6	3.68098	0.0185887	AFUA_2G12400, AFUA_8G05320, AFUA_5G10550, AFUA_6G05210, AFUA_4G09360, AFUA_5G06130	75	69	3284	3.80754	0.981623	0.304644	21.1487
GOTERM_MF_FAT	GO:0046961~proton-transporting ATPase activity, rotational mechanism	3	1.84049	0.0299178	AFUA_2G12400, AFUA_8G05320, AFUA_5G10550	96	12	4117	10.7214	0.9977	0.636684	31.6626
GOTERM_CC_FAT	GO:0033178~proton-transporting two-sector ATPase complex, catalytic domain	3	1.84049	0.0318774	AFUA_2G12400, AFUA_8G05320, AFUA_5G10550	30	13	1307	10.0538	0.781864	0.316589	26.4871
GOTERM_BP_FAT	GO:0009165~nucleotide biosynthetic process	6	3.68098	0.0344461	AFUA_5G03490, AFUA_2G12400, AFUA_8G05320, AFUA_5G10550, AFUA_4G09360, AFUA_3G12740	75	81	3284	3.24346	0.999428	0.413341	35.8461
GOTERM_MF_FAT	GO:0042625~ATPase activity, coupled to transmembrane movement of ions	4	2.45399	0.0457528	AFUA_2G12400, AFUA_8G05320, AFUA_5G10550, AFUA_3G12740	96	35	4117	4.90119	0.999914	0.737649	44.4006
GOTERM_BP_FAT	GO:0034654~nucleobase, nucleoside, nucleotide and nucleic acid biosynthetic process	6	3.68098	0.0466962	AFUA_5G03490, AFUA_2G12400, AFUA_8G05320, AFUA_5G10550, AFUA_4G09360, AFUA_3G12740	75	88	3284	2.98545	0.999962	0.470925	45.4238
GOTERM_BP_FAT	GO:0034404~nucleobase, nucleoside and nucleotide biosynthetic process	6	3.68098	0.0466962	AFUA_5G03490, AFUA_2G12400, AFUA_8G05320, AFUA_5G10550, AFUA_4G09360, AFUA_3G12740	75	88	3284	2.98545	0.999962	0.470925	45.4238
GOTERM_MF_FAT	GO:0015078~hydrogen ion transmembrane transporter activity	4	2.45399	0.0598477	AFUA_2G12400, AFUA_8G05320, AFUA_5G10550, AFUA_4G09360	96	39	4117	4.3985	0.999996	0.708952	53.8611
KEGG_PATHWAY	afm00190:Oxidative phosphorylation	6	3.68098	0.0633508	AFUA_4G11050, AFUA_2G12400, AFUA_8G05320, AFUA_5G10550, AFUA_6G08810, AFUA_4G09360	53	75	1789	2.70038	0.972664	0.593385	47.4666
GOTERM_BP_FAT	GO:0006812~cation transport	6	3.68098	0.0658454	AFUA_2G12400, AFUA_1G04870, AFUA_8G05320, AFUA_5G10550, AFUA_4G09360, AFUA_3G12740	75	97	3284	2.70845	0.999999	0.574044	57.7906
GOTERM_MF_FAT	GO:0019829~cation-transporting ATPase activity	3	1.84049	0.069872	AFUA_2G12400, AFUA_8G05320, AFUA_5G10550	96	19	4117	6.77138	0.999999	0.732053	59.6619
GOTERM_MF_FAT	GO:0015077~monovalent inorganic cation transmembrane transporter activity	4	2.45399	0.075731	AFUA_2G12400, AFUA_8G05320, AFUA_5G10550, AFUA_4G09360	96	43	4117	3.98934	1	0.730863	62.7335
GOTERM_MF_FAT	GO:0042626~ATPase activity, coupled to transmembrane movement of substances	5	3.06748	0.0834883	AFUA_3G01400, AFUA_2G12400, AFUA_8G05320, AFUA_5G10550, AFUA_3G12740	96	72	4117	2.97815	1	0.738478	66.4696
GOTERM_MF_FAT	GO:0043492~ATPase activity, coupled to movement of substances	5	3.06748	0.0834883	AFUA_3G01400, AFUA_2G12400, AFUA_8G05320, AFUA_5G10550, AFUA_3G12740	96	72	4117	2.97815	1	0.738478	66.4696
GOTERM_MF_FAT	GO:0016820~hydrolase activity, acting on acid anhydrides, catalyzing transmembrane movement of substances	5	3.06748	0.0902503	AFUA_3G01400, AFUA_2G12400, AFUA_8G05320, AFUA_5G10550, AFUA_3G12740	96	74	4117	2.89766	1	0.741077	69.4417
GOTERM_BP_FAT	GO:0055085~transmembrane transport	6	3.68098	0.0916011	AFUA_1G11830, AFUA_1G09910, AFUA_2G12400, AFUA_8G05320, AFUA_5G10550, AFUA_4G09360	75	107	3284	2.45533	1	0.679171	70.3755
GOTERM_MF_FAT	GO:0015399~primary active transmembrane transporter activity	5	3.06748	0.104537	AFUA_3G01400, AFUA_2G12400, AFUA_8G05320, AFUA_5G10550, AFUA_3G12740	96	78	4117	2.74907	1	0.770579	74.9409
GOTERM_MF_FAT	GO:0015405~P-P-bond-hydrolysis-driven transmembrane transporter activity	5	3.06748	0.104537	AFUA_3G01400, AFUA_2G12400, AFUA_8G05320, AFUA_5G10550, AFUA_3G12740	96	78	4117	2.74907	1	0.770579	74.9409
GOTERM_BP_FAT	GO:0006811~ion transport	6	3.68098	0.112336	AFUA_2G12400, AFUA_1G04870, AFUA_8G05320, AFUA_5G10550, AFUA_4G09360, AFUA_3G12740	75	114	3284	2.30456	1	0.73707	77.8861
GOTERM_BP_FAT	GO:0044271~nitrogen compound biosynthetic process	8	4.90798	0.167262	AFUA_4G08010, AFUA_6G03670, AFUA_5G03490, AFUA_2G12400, AFUA_8G05320, AFUA_5G10550, AFUA_4G09360, AFUA_3G12740	75	202	3284	1.73413	1	0.843782	90.151
GOTERM_MF_FAT	GO:0042623~ATPase activity, coupled	6	3.68098	0.224927	AFUA_3G01400, AFUA_2G12400, AFUA_8G05320, AFUA_4G12210, AFUA_5G10550, AFUA_3G12740	96	141	4117	1.82491	1	0.92176	95.8977
GOTERM_MF_FAT	GO:0016887~ATPase activity	6	3.68098	0.304636	AFUA_3G01400, AFUA_2G12400, AFUA_8G05320, AFUA_4G12210, AFUA_5G10550, AFUA_3G12740	96	159	4117	1.61832	1	0.925365	98.9473
GOTERM_BP_FAT	GO:0006793~phosphorus metabolic process	6	3.68098	0.446199	AFUA_3G12250, AFUA_3G10300, AFUA_2G12400, AFUA_8G05320, AFUA_5G10550, AFUA_4G09360	75	194	3284	1.35423	1	0.984941	99.9438
GOTERM_BP_FAT	GO:0006796~phosphate metabolic process	6	3.68098	0.446199	AFUA_3G12250, AFUA_3G10300, AFUA_2G12400, AFUA_8G05320, AFUA_5G10550, AFUA_4G09360	75	194	3284	1.35423	1	0.984941	99.9438
GOTERM_BP_FAT	GO:0016310~phosphorylation	5	3.06748	0.515082	AFUA_3G10300, AFUA_2G12400, AFUA_8G05320, AFUA_5G10550, AFUA_4G09360	75	165	3284	1.32687	1	0.991914	99.9895
Annotation Cluster 2	Enrichment Score: 1.3590676278506528
Category	Term	Count	%	PValue	Genes	List Total	Pop Hits	Pop Total	Fold Enrichment	Bonferroni	Benjamini	FDR
GOTERM_BP_FAT	GO:0045454~cell redox homeostasis	4	2.45399	0.02884	AFUA_2G02100, AFUA_8G07130, AFUA_2G06150, AFUA_4G08580	75	30	3284	5.83822	0.998037	0.405145	30.9663
GOTERM_BP_FAT	GO:0019725~cellular homeostasis	4	2.45399	0.0314248	AFUA_2G02100, AFUA_8G07130, AFUA_2G06150, AFUA_4G08580	75	31	3284	5.64989	0.998887	0.407347	33.2571
GOTERM_BP_FAT	GO:0042592~homeostatic process	4	2.45399	0.0369474	AFUA_2G02100, AFUA_8G07130, AFUA_2G06150, AFUA_4G08580	75	33	3284	5.30747	0.999671	0.414091	37.9191
INTERPRO	IPR017936:Thioredoxin-like	3	1.84049	0.0573744	AFUA_8G07130, AFUA_2G06150, AFUA_4G08580	146	19	7036	7.60923	1	0.987379	54.5225
INTERPRO	IPR012335:Thioredoxin fold	4	2.45399	0.0833858	AFUA_1G17010, AFUA_8G07130, AFUA_2G06150, AFUA_4G08580	146	50	7036	3.85534	1	0.994226	68.6864
Annotation Cluster 3	Enrichment Score: 1.2546060555060061
Category	Term	Count	%	PValue	Genes	List Total	Pop Hits	Pop Total	Fold Enrichment	Bonferroni	Benjamini	FDR
GOTERM_MF_FAT	GO:0070011~peptidase activity, acting on L-amino acid peptides	10	6.13497	0.00604773	AFUA_4G09400, AFUA_3G08290, AFUA_5G01200, AFUA_1G11250, AFUA_8G04730, AFUA_2G16250, AFUA_3G08330, AFUA_6G04790, AFUA_1G14200, AFUA_2G16820	96	146	4117	2.93736	0.702761	0.702761	7.32136
GOTERM_MF_FAT	GO:0008233~peptidase activity	10	6.13497	0.0104049	AFUA_4G09400, AFUA_3G08290, AFUA_5G01200, AFUA_1G11250, AFUA_8G04730, AFUA_2G16250, AFUA_3G08330, AFUA_6G04790, AFUA_1G14200, AFUA_2G16820	96	159	4117	2.6972	0.876546	0.50207	12.2868
GOTERM_MF_FAT	GO:0008237~metallopeptidase activity	4	2.45399	0.112323	AFUA_3G08290, AFUA_1G11250, AFUA_2G16250, AFUA_1G14200	96	51	4117	3.36356	1	0.77448	77.5391
GOTERM_BP_FAT	GO:0006508~proteolysis	8	4.90798	0.141559	AFUA_4G09400, AFUA_3G08290, AFUA_5G01200, AFUA_1G11250, AFUA_8G04730, AFUA_3G08330, AFUA_6G04790, AFUA_1G14200	75	193	3284	1.81499	1	0.803204	85.5268
SP_PIR_KEYWORDS	Protease	4	2.45399	0.143693	AFUA_3G08290, AFUA_2G16250, AFUA_3G08330, AFUA_6G04790	163	78	9629	3.02942	0.99999	0.490974	80.2824
GOTERM_MF_FAT	GO:0004175~endopeptidase activity	4	2.45399	0.20639	AFUA_4G09400, AFUA_3G08330, AFUA_6G04790, AFUA_1G14200	96	68	4117	2.52267	1	0.923348	94.4833
Annotation Cluster 4	Enrichment Score: 1.1998292530366925
Category	Term	Count	%	PValue	Genes	List Total	Pop Hits	Pop Total	Fold Enrichment	Bonferroni	Benjamini	FDR
GOTERM_MF_FAT	GO:0030170~pyridoxal phosphate binding	7	4.29448	0.00869399	AFUA_1G09470, AFUA_2G13250, AFUA_4G11190, AFUA_6G00370, AFUA_1G06150, AFUA_1G12920, AFUA_5G04250	96	78	4117	3.84869	0.8256	0.582387	10.367
GOTERM_MF_FAT	GO:0070279~vitamin B6 binding	7	4.29448	0.00869399	AFUA_1G09470, AFUA_2G13250, AFUA_4G11190, AFUA_6G00370, AFUA_1G06150, AFUA_1G12920, AFUA_5G04250	96	78	4117	3.84869	0.8256	0.582387	10.367
GOTERM_MF_FAT	GO:0019842~vitamin binding	7	4.29448	0.057445	AFUA_1G09470, AFUA_2G13250, AFUA_4G11190, AFUA_6G00370, AFUA_1G06150, AFUA_1G12920, AFUA_5G04250	96	120	4117	2.50165	0.999993	0.77214	52.3611
GOTERM_MF_FAT	GO:0048037~cofactor binding	14	8.58896	0.0578329	AFUA_1G09470, AFUA_2G13250, AFUA_2G02100, AFUA_5G04250, AFUA_1G14210, AFUA_3G08660, AFUA_4G11190, AFUA_4G11050, AFUA_6G00370, AFUA_1G06150, AFUA_1G12920, AFUA_3G00840, AFUA_6G08050, AFUA_3G13700	96	351	4117	1.71053	0.999993	0.733887	52.6063
INTERPRO	IPR015421:Pyridoxal phosphate-dependent transferase, major region, subdomain 1	4	2.45399	0.121424	AFUA_1G09470, AFUA_4G11190, AFUA_6G00370, AFUA_5G04250	146	59	7036	3.26724	1	0.995806	82.2066
SP_PIR_KEYWORDS	Aminotransferase	3	1.84049	0.139452	AFUA_1G09470, AFUA_4G11190, AFUA_6G00370	163	39	9629	4.54412	0.999985	0.523323	79.236
GOTERM_MF_FAT	GO:0008483~transaminase activity	3	1.84049	0.226822	AFUA_1G09470, AFUA_4G11190, AFUA_6G00370	96	39	4117	3.29888	1	0.913704	96.0217
GOTERM_MF_FAT	GO:0016769~transferase activity, transferring nitrogenous groups	3	1.84049	0.261268	AFUA_1G09470, AFUA_4G11190, AFUA_6G00370	96	43	4117	2.99201	1	0.919821	97.7529
Annotation Cluster 5	Enrichment Score: 1.0871152014787675
Category	Term	Count	%	PValue	Genes	List Total	Pop Hits	Pop Total	Fold Enrichment	Bonferroni	Benjamini	FDR
INTERPRO	IPR002423:Chaperonin Cpn60/TCP-1	3	1.84049	0.01703	AFUA_1G01740, AFUA_6G07540, AFUA_2G09290	146	10	7036	14.4575	0.993807	0.993807	20.4721
SP_PIR_KEYWORDS	Chaperone	3	1.84049	0.100557	AFUA_1G01740, AFUA_6G07540, AFUA_2G09290	163	32	9629	5.53815	0.999607	0.509804	67.0194
GOTERM_BP_FAT	GO:0006457~protein folding	3	1.84049	0.319912	AFUA_1G01740, AFUA_6G07540, AFUA_2G09290	75	51	3284	2.57569	1	0.96255	99.2419
Annotation Cluster 6	Enrichment Score: 0.7237051173074399
Category	Term	Count	%	PValue	Genes	List Total	Pop Hits	Pop Total	Fold Enrichment	Bonferroni	Benjamini	FDR
GOTERM_BP_FAT	GO:0006508~proteolysis	8	4.90798	0.141559	AFUA_4G09400, AFUA_3G08290, AFUA_5G01200, AFUA_1G11250, AFUA_8G04730, AFUA_3G08330, AFUA_6G04790, AFUA_1G14200	75	193	3284	1.81499	1	0.803204	85.5268
GOTERM_MF_FAT	GO:0008236~serine-type peptidase activity	3	1.84049	0.21826	AFUA_5G01200, AFUA_8G04730, AFUA_3G08330	96	38	4117	3.38569	1	0.925124	95.4328
GOTERM_MF_FAT	GO:0017171~serine hydrolase activity	3	1.84049	0.21826	AFUA_5G01200, AFUA_8G04730, AFUA_3G08330	96	38	4117	3.38569	1	0.925124	95.4328
Annotation Cluster 7	Enrichment Score: 0.64988653398255
Category	Term	Count	%	PValue	Genes	List Total	Pop Hits	Pop Total	Fold Enrichment	Bonferroni	Benjamini	FDR
INTERPRO	IPR002328:Alcohol dehydrogenase, zinc-containing, conserved site	3	1.84049	0.105986	AFUA_2G02810, AFUA_8G02430, AFUA_3G01780	146	27	7036	5.35464	1	0.996022	77.5536
SP_PIR_KEYWORDS	zinc	8	4.90798	0.181231	AFUA_2G02810, AFUA_3G08290, AFUA_8G02430, AFUA_3G12780, AFUA_2G16250, AFUA_3G12180, AFUA_3G01780, AFUA_1G01590	163	275	9629	1.71851	1	0.541028	87.6665
INTERPRO	IPR013154:Alcohol dehydrogenase GroES-like	3	1.84049	0.290903	AFUA_2G02810, AFUA_8G02430, AFUA_3G01780	146	52	7036	2.7803	1	0.999904	98.9789
INTERPRO	IPR013149:Alcohol dehydrogenase, zinc-binding	3	1.84049	0.306222	AFUA_2G02810, AFUA_8G02430, AFUA_3G01780	146	54	7036	2.67732	1	0.999879	99.2369
INTERPRO	IPR002085:Alcohol dehydrogenase superfamily, zinc-containing	3	1.84049	0.329081	AFUA_2G02810, AFUA_8G02430, AFUA_3G01780	146	57	7036	2.53641	1	0.999887	99.5119
Annotation Cluster 8	Enrichment Score: 0.628045238062673
Category	Term	Count	%	PValue	Genes	List Total	Pop Hits	Pop Total	Fold Enrichment	Bonferroni	Benjamini	FDR
INTERPRO	IPR006195:Aminoacyl-tRNA synthetase, class II, conserved region	3	1.84049	0.0520214	AFUA_1G10750, AFUA_2G02590, AFUA_4G12920	146	18	7036	8.03196	1	0.994862	50.9552
SP_PIR_KEYWORDS	Aminoacyl-tRNA synthetase	3	1.84049	0.133708	AFUA_1G10750, AFUA_2G02590, AFUA_4G12920	163	38	9629	4.66371	0.999976	0.558261	77.7387
GOTERM_BP_FAT	GO:0006418~tRNA aminoacylation for protein translation	3	1.84049	0.202278	AFUA_1G10750, AFUA_2G02590, AFUA_4G12920	75	37	3284	3.55027	1	0.887864	94.2835
GOTERM_BP_FAT	GO:0043039~tRNA aminoacylation	3	1.84049	0.202278	AFUA_1G10750, AFUA_2G02590, AFUA_4G12920	75	37	3284	3.55027	1	0.887864	94.2835
GOTERM_BP_FAT	GO:0043038~amino acid activation	3	1.84049	0.202278	AFUA_1G10750, AFUA_2G02590, AFUA_4G12920	75	37	3284	3.55027	1	0.887864	94.2835
GOTERM_MF_FAT	GO:0016876~ligase activity, forming aminoacyl-tRNA and related compounds	3	1.84049	0.244017	AFUA_1G10750, AFUA_2G02590, AFUA_4G12920	96	41	4117	3.13796	1	0.912182	96.999
GOTERM_MF_FAT	GO:0016875~ligase activity, forming carbon-oxygen bonds	3	1.84049	0.244017	AFUA_1G10750, AFUA_2G02590, AFUA_4G12920	96	41	4117	3.13796	1	0.912182	96.999
GOTERM_MF_FAT	GO:0004812~aminoacyl-tRNA ligase activity	3	1.84049	0.244017	AFUA_1G10750, AFUA_2G02590, AFUA_4G12920	96	41	4117	3.13796	1	0.912182	96.999
SP_PIR_KEYWORDS	ligase	5	3.06748	0.271679	AFUA_6G03630, AFUA_1G10750, AFUA_2G02590, AFUA_4G12920, AFUA_5G06130	163	157	9629	1.88133	1	0.63939	96.3778
GOTERM_BP_FAT	GO:0006412~translation	7	4.29448	0.302353	AFUA_1G05080, AFUA_1G05340, AFUA_1G10750, AFUA_5G03020, AFUA_2G02590, AFUA_4G12920, AFUA_3G13320	75	202	3284	1.51736	1	0.959049	98.953
KEGG_PATHWAY	afm00970:Aminoacyl-tRNA biosynthesis	3	1.84049	0.314368	AFUA_1G10750, AFUA_2G02590, AFUA_4G12920	53	39	1789	2.59652	1	0.94846	97.5576
GOTERM_BP_FAT	GO:0006399~tRNA metabolic process	3	1.84049	0.433589	AFUA_1G10750, AFUA_2G02590, AFUA_4G12920	75	65	3284	2.02092	1	0.984626	99.9252
GOTERM_BP_FAT	GO:0034660~ncRNA metabolic process	3	1.84049	0.730929	AFUA_1G10750, AFUA_2G02590, AFUA_4G12920	75	113	3284	1.16248	1	0.999363	100
Annotation Cluster 9	Enrichment Score: 0.5590448615055921
Category	Term	Count	%	PValue	Genes	List Total	Pop Hits	Pop Total	Fold Enrichment	Bonferroni	Benjamini	FDR
INTERPRO	IPR016040:NAD(P)-binding domain	9	5.52147	0.233924	AFUA_1G12440, AFUA_1G14210, AFUA_3G00180, AFUA_3G00290, AFUA_6G08050, AFUA_5G11240, AFUA_6G05210, AFUA_5G09150, AFUA_5G06130	146	285	7036	1.52185	1	0.999948	97.1379
INTERPRO	IPR002198:Short-chain dehydrogenase/reductase SDR	5	3.06748	0.247897	AFUA_3G00180, AFUA_5G00640, AFUA_3G00290, AFUA_5G11240, AFUA_5G09150	146	123	7036	1.95902	1	0.999915	97.7609
INTERPRO	IPR002347:Glucose/ribitol dehydrogenase	4	2.45399	0.362677	AFUA_3G00180, AFUA_3G00290, AFUA_5G11240, AFUA_5G09150	146	104	7036	1.85353	1	0.999927	99.754
Annotation Cluster 10	Enrichment Score: 0.5203929448454219
Category	Term	Count	%	PValue	Genes	List Total	Pop Hits	Pop Total	Fold Enrichment	Bonferroni	Benjamini	FDR
SP_PIR_KEYWORDS	transport	10	6.13497	0.0103838	AFUA_6G02750, AFUA_1G11830, AFUA_1G09910, AFUA_2G12080, AFUA_2G01440, AFUA_2G12400, AFUA_1G04870, AFUA_8G05320, AFUA_5G10550, AFUA_4G09360	163	215	9629	2.74761	0.538107	0.143143	10.3496
SP_PIR_KEYWORDS	transmembrane	8	4.90798	0.41409	AFUA_1G11830, AFUA_1G09910, AFUA_2G12080, AFUA_2G01440, AFUA_1G04870, AFUA_5G14660, AFUA_4G09360, AFUA_3G12740	163	364	9629	1.29832	1	0.794516	99.6285
SP_PIR_KEYWORDS	membrane	6	3.68098	0.646053	AFUA_1G11830, AFUA_1G09910, AFUA_2G12080, AFUA_2G01440, AFUA_1G04870, AFUA_4G09360	163	326	9629	1.08724	1	0.929366	99.9981
GOTERM_CC_FAT	GO:0016021~integral to membrane	10	6.13497	0.940146	AFUA_1G11830, AFUA_3G01400, AFUA_1G09910, AFUA_2G12080, AFUA_2G01440, AFUA_2G12580, AFUA_1G04870, AFUA_5G14660, AFUA_4G09360, AFUA_3G12740	30	566	1307	0.769729	1	1	100
GOTERM_CC_FAT	GO:0031224~intrinsic to membrane	10	6.13497	0.957456	AFUA_1G11830, AFUA_3G01400, AFUA_1G09910, AFUA_2G12080, AFUA_2G01440, AFUA_2G12580, AFUA_1G04870, AFUA_5G14660, AFUA_4G09360, AFUA_3G12740	30	586	1307	0.743458	1	1	100
Annotation Cluster 11	Enrichment Score: 0.46298337063643596
Category	Term	Count	%	PValue	Genes	List Total	Pop Hits	Pop Total	Fold Enrichment	Bonferroni	Benjamini	FDR
SP_PIR_KEYWORDS	atp-binding	10	6.13497	0.137414	AFUA_2G02590, AFUA_5G03490, AFUA_1G01740, AFUA_3G01400, AFUA_6G07540, AFUA_8G05320, AFUA_2G09290, AFUA_5G10550, AFUA_5G13370, AFUA_3G12740	163	351	9629	1.68301	0.999982	0.542208	78.7156
SP_PIR_KEYWORDS	nucleotide-binding	11	6.74847	0.170025	AFUA_2G02590, AFUA_5G03490, AFUA_1G01740, AFUA_2G13570, AFUA_3G01400, AFUA_6G07540, AFUA_8G05320, AFUA_2G09290, AFUA_5G10550, AFUA_5G13370, AFUA_3G12740	163	420	9629	1.54717	0.999999	0.535199	85.7807
GOTERM_MF_FAT	GO:0005524~ATP binding	16	9.81595	0.282179	AFUA_2G12900, AFUA_2G02590, AFUA_4G12920, AFUA_1G01740, AFUA_6G07540, AFUA_3G10300, AFUA_2G09290, AFUA_4G12210, AFUA_3G12740, AFUA_1G10750, AFUA_5G03490, AFUA_3G01400, AFUA_1G03420, AFUA_8G05320, AFUA_5G10550, AFUA_5G13370	96	550	4117	1.24758	1	0.92194	98.4321
GOTERM_MF_FAT	GO:0032559~adenyl ribonucleotide binding	16	9.81595	0.287072	AFUA_2G12900, AFUA_2G02590, AFUA_4G12920, AFUA_1G01740, AFUA_6G07540, AFUA_3G10300, AFUA_2G09290, AFUA_4G12210, AFUA_3G12740, AFUA_1G10750, AFUA_5G03490, AFUA_3G01400, AFUA_1G03420, AFUA_8G05320, AFUA_5G10550, AFUA_5G13370	96	552	4117	1.24306	1	0.918445	98.5609
GOTERM_MF_FAT	GO:0030554~adenyl nucleotide binding	18	11.0429	0.340033	AFUA_2G12900, AFUA_2G02590, AFUA_4G12920, AFUA_1G01740, AFUA_6G07540, AFUA_2G02100, AFUA_3G10300, AFUA_2G09290, AFUA_4G12210, AFUA_3G12740, AFUA_1G10750, AFUA_5G03490, AFUA_3G01400, AFUA_1G03420, AFUA_3G00840, AFUA_8G05320, AFUA_5G10550, AFUA_5G13370	96	656	4117	1.17673	1	0.943072	99.4531
GOTERM_MF_FAT	GO:0001883~purine nucleoside binding	18	11.0429	0.340033	AFUA_2G12900, AFUA_2G02590, AFUA_4G12920, AFUA_1G01740, AFUA_6G07540, AFUA_2G02100, AFUA_3G10300, AFUA_2G09290, AFUA_4G12210, AFUA_3G12740, AFUA_1G10750, AFUA_5G03490, AFUA_3G01400, AFUA_1G03420, AFUA_3G00840, AFUA_8G05320, AFUA_5G10550, AFUA_5G13370	96	656	4117	1.17673	1	0.943072	99.4531
GOTERM_MF_FAT	GO:0001882~nucleoside binding	18	11.0429	0.354742	AFUA_2G12900, AFUA_2G02590, AFUA_4G12920, AFUA_1G01740, AFUA_6G07540, AFUA_2G02100, AFUA_3G10300, AFUA_2G09290, AFUA_4G12210, AFUA_3G12740, AFUA_1G10750, AFUA_5G03490, AFUA_3G01400, AFUA_1G03420, AFUA_3G00840, AFUA_8G05320, AFUA_5G10550, AFUA_5G13370	96	662	4117	1.16607	1	0.946104	99.5877
GOTERM_MF_FAT	GO:0032555~purine ribonucleotide binding	16	9.81595	0.533783	AFUA_2G12900, AFUA_2G02590, AFUA_4G12920, AFUA_1G01740, AFUA_6G07540, AFUA_3G10300, AFUA_2G09290, AFUA_4G12210, AFUA_3G12740, AFUA_1G10750, AFUA_5G03490, AFUA_3G01400, AFUA_1G03420, AFUA_8G05320, AFUA_5G10550, AFUA_5G13370	96	646	4117	1.06218	1	0.990195	99.993
GOTERM_MF_FAT	GO:0032553~ribonucleotide binding	16	9.81595	0.533783	AFUA_2G12900, AFUA_2G02590, AFUA_4G12920, AFUA_1G01740, AFUA_6G07540, AFUA_3G10300, AFUA_2G09290, AFUA_4G12210, AFUA_3G12740, AFUA_1G10750, AFUA_5G03490, AFUA_3G01400, AFUA_1G03420, AFUA_8G05320, AFUA_5G10550, AFUA_5G13370	96	646	4117	1.06218	1	0.990195	99.993
GOTERM_MF_FAT	GO:0017076~purine nucleotide binding	18	11.0429	0.575489	AFUA_2G12900, AFUA_2G02590, AFUA_4G12920, AFUA_1G01740, AFUA_6G07540, AFUA_2G02100, AFUA_3G10300, AFUA_2G09290, AFUA_4G12210, AFUA_3G12740, AFUA_1G10750, AFUA_5G03490, AFUA_3G01400, AFUA_1G03420, AFUA_3G00840, AFUA_8G05320, AFUA_5G10550, AFUA_5G13370	96	750	4117	1.02925	1	0.993527	99.9978
GOTERM_MF_FAT	GO:0000166~nucleotide binding	21	12.8834	0.634453	AFUA_2G12900, AFUA_2G02590, AFUA_4G12920, AFUA_1G01740, AFUA_6G07540, AFUA_2G02100, AFUA_3G10300, AFUA_2G09290, AFUA_4G12210, AFUA_3G12740, AFUA_3G08660, AFUA_1G10750, AFUA_4G11050, AFUA_5G03490, AFUA_3G01400, AFUA_1G03420, AFUA_3G00840, AFUA_8G05320, AFUA_6G08050, AFUA_5G10550, AFUA_5G13370	96	908	4117	0.991843	1	0.996268	99.9997
Annotation Cluster 12	Enrichment Score: 0.40333041606095266
Category	Term	Count	%	PValue	Genes	List Total	Pop Hits	Pop Total	Fold Enrichment	Bonferroni	Benjamini	FDR
KEGG_PATHWAY	afm03030:DNA replication	3	1.84049	0.248729	AFUA_4G12210, AFUA_1G04900, AFUA_4G07970	53	33	1789	3.06861	1	0.956971	93.9972
GOTERM_BP_FAT	GO:0006260~DNA replication	3	1.84049	0.294715	AFUA_4G12210, AFUA_1G04900, AFUA_4G07970	75	48	3284	2.73667	1	0.960579	98.7982
GOTERM_BP_FAT	GO:0006259~DNA metabolic process	3	1.84049	0.841161	AFUA_4G12210, AFUA_1G04900, AFUA_4G07970	75	143	3284	0.918601	1	0.999957	100
Annotation Cluster 13	Enrichment Score: 0.38575842150489
Category	Term	Count	%	PValue	Genes	List Total	Pop Hits	Pop Total	Fold Enrichment	Bonferroni	Benjamini	FDR
SP_PIR_KEYWORDS	ribosomal protein	5	3.06748	0.140566	AFUA_1G05080, AFUA_1G05340, AFUA_5G03020, AFUA_3G13320, AFUA_6G12660	163	119	9629	2.48208	0.999986	0.503714	79.5157
GOTERM_BP_FAT	GO:0006412~translation	7	4.29448	0.302353	AFUA_1G05080, AFUA_1G05340, AFUA_1G10750, AFUA_5G03020, AFUA_2G02590, AFUA_4G12920, AFUA_3G13320	75	202	3284	1.51736	1	0.959049	98.953
GOTERM_CC_FAT	GO:0005840~ribosome	5	3.06748	0.319461	AFUA_1G05080, AFUA_1G05340, AFUA_5G03020, AFUA_3G13320, AFUA_6G12660	30	129	1307	1.68863	1	0.973158	97.4153
KEGG_PATHWAY	afm03010:Ribosome	4	2.45399	0.349103	AFUA_1G05080, AFUA_1G05340, AFUA_5G03020, AFUA_6G12660	53	72	1789	1.87526	1	0.947773	98.5353
GOTERM_MF_FAT	GO:0005198~structural molecule activity	5	3.06748	0.363229	AFUA_1G05080, AFUA_1G05340, AFUA_5G03020, AFUA_2G10610, AFUA_3G13320	96	132	4117	1.62445	1	0.945628	99.6508
GOTERM_MF_FAT	GO:0003735~structural constituent of ribosome	4	2.45399	0.481341	AFUA_1G05080, AFUA_1G05340, AFUA_5G03020, AFUA_3G13320	96	112	4117	1.53162	1	0.98348	99.9733
GOTERM_CC_FAT	GO:0030529~ribonucleoprotein complex	6	3.68098	0.514343	AFUA_1G05080, AFUA_1G05340, AFUA_5G03020, AFUA_3G13320, AFUA_5G09250, AFUA_6G12660	30	211	1307	1.23886	1	0.996509	99.8951
GOTERM_CC_FAT	GO:0043228~non-membrane-bounded organelle	5	3.06748	0.889735	AFUA_1G05080, AFUA_1G05340, AFUA_5G03020, AFUA_3G13320, AFUA_6G12660	30	275	1307	0.792121	1	0.999998	100
GOTERM_CC_FAT	GO:0043232~intracellular non-membrane-bounded organelle	5	3.06748	0.889735	AFUA_1G05080, AFUA_1G05340, AFUA_5G03020, AFUA_3G13320, AFUA_6G12660	30	275	1307	0.792121	1	0.999998	100
Annotation Cluster 14	Enrichment Score: 0.2732065747739301
Category	Term	Count	%	PValue	Genes	List Total	Pop Hits	Pop Total	Fold Enrichment	Bonferroni	Benjamini	FDR
SP_PIR_KEYWORDS	wd repeat	4	2.45399	0.259526	AFUA_6G07490, AFUA_2G10610, AFUA_1G08930, AFUA_5G07390	163	105	9629	2.25042	1	0.636019	95.6927
SMART	SM00320:WD40	3	1.84049	0.394673	AFUA_6G07490, AFUA_2G10610, AFUA_5G07390	24	119	2029	2.1313	0.999803	0.985975	97.3606
INTERPRO	IPR019782:WD40 repeat 2	3	1.84049	0.592721	AFUA_6G07490, AFUA_2G10610, AFUA_5G07390	146	96	7036	1.50599	1	1	99.9994
INTERPRO	IPR017986:WD40 repeat, region	3	1.84049	0.604019	AFUA_6G07490, AFUA_2G10610, AFUA_5G07390	146	98	7036	1.47526	1	1	99.9996
INTERPRO	IPR019781:WD40 repeat, subgroup	3	1.84049	0.631231	AFUA_6G07490, AFUA_2G10610, AFUA_5G07390	146	103	7036	1.40364	1	1	99.9998
INTERPRO	IPR001680:WD40 repeat	3	1.84049	0.708575	AFUA_6G07490, AFUA_2G10610, AFUA_5G07390	146	119	7036	1.21492	1	1	100
INTERPRO	IPR015943:WD40/YVTN repeat-like	3	1.84049	0.745866	AFUA_6G07490, AFUA_2G10610, AFUA_5G07390	146	128	7036	1.12949	1	1	100
Annotation Cluster 15	Enrichment Score: 0.20075436525714854
Category	Term	Count	%	PValue	Genes	List Total	Pop Hits	Pop Total	Fold Enrichment	Bonferroni	Benjamini	FDR
GOTERM_BP_FAT	GO:0015031~protein transport	4	2.45399	0.623543	AFUA_6G12280, AFUA_6G02750, AFUA_2G10610, AFUA_2G12580	75	141	3284	1.24217	1	0.997382	99.9996
GOTERM_BP_FAT	GO:0045184~establishment of protein localization	4	2.45399	0.623543	AFUA_6G12280, AFUA_6G02750, AFUA_2G10610, AFUA_2G12580	75	141	3284	1.24217	1	0.997382	99.9996
GOTERM_BP_FAT	GO:0008104~protein localization	4	2.45399	0.642694	AFUA_6G12280, AFUA_6G02750, AFUA_2G10610, AFUA_2G12580	75	145	3284	1.20791	1	0.997733	99.9998
Annotation Cluster 16	Enrichment Score: 0.1866811428386774
Category	Term	Count	%	PValue	Genes	List Total	Pop Hits	Pop Total	Fold Enrichment	Bonferroni	Benjamini	FDR
SP_PIR_KEYWORDS	dna-binding	6	3.68098	0.201858	AFUA_1G10580, AFUA_3G12780, AFUA_3G12180, AFUA_1G04900, AFUA_2G16820, AFUA_1G01590	163	185	9629	1.9159	1	0.565793	90.5571
SP_PIR_KEYWORDS	nucleus	9	5.52147	0.248308	AFUA_6G02750, AFUA_1G10580, AFUA_3G12780, AFUA_2G09080, AFUA_2G16250, AFUA_3G12180, AFUA_6G04790, AFUA_1G04900, AFUA_1G01590	163	355	9629	1.49764	1	0.634247	94.9587
SP_PIR_KEYWORDS	transcription regulation	4	2.45399	0.473109	AFUA_6G02750, AFUA_3G12780, AFUA_3G12180, AFUA_1G01590	163	152	9629	1.55457	1	0.827294	99.8777
SMART	SM00066:GAL4	4	2.45399	0.474853	AFUA_2G09330, AFUA_3G12780, AFUA_3G12180, AFUA_1G01590	24	224	2029	1.50967	0.999982	0.974003	99.0566
SP_PIR_KEYWORDS	Transcription	4	2.45399	0.526941	AFUA_6G02750, AFUA_3G12780, AFUA_3G12180, AFUA_1G01590	163	165	9629	1.43209	1	0.861692	99.9604
INTERPRO	IPR007219:Fungal specific transcription factor	3	1.84049	0.737947	AFUA_3G12780, AFUA_3G12180, AFUA_1G01590	146	126	7036	1.14742	1	1	100
INTERPRO	IPR001138:Fungal transcriptional regulatory protein, N-terminal	4	2.45399	0.846341	AFUA_2G09330, AFUA_3G12780, AFUA_3G12180, AFUA_1G01590	146	224	7036	0.860568	1	1	100
GOTERM_BP_FAT	GO:0006350~transcription	4	2.45399	0.902691	AFUA_6G02750, AFUA_3G12780, AFUA_3G12180, AFUA_1G01590	75	231	3284	0.758211	1	0.999996	100
GOTERM_MF_FAT	GO:0003700~transcription factor activity	5	3.06748	0.914121	AFUA_2G09330, AFUA_1G10580, AFUA_3G12780, AFUA_3G12180, AFUA_1G01590	96	292	4117	0.734339	1	0.999998	100
GOTERM_MF_FAT	GO:0003677~DNA binding	9	5.52147	0.943806	AFUA_2G09330, AFUA_1G10580, AFUA_3G12780, AFUA_4G12210, AFUA_3G12180, AFUA_1G04900, AFUA_4G07970, AFUA_2G16820, AFUA_1G01590	96	540	4117	0.714757	1	1	100
GOTERM_MF_FAT	GO:0030528~transcription regulator activity	6	3.68098	0.949529	AFUA_1G12440, AFUA_2G09330, AFUA_1G10580, AFUA_3G12780, AFUA_3G12180, AFUA_1G01590	96	383	4117	0.671834	1	1	100
GOTERM_BP_FAT	GO:0006355~regulation of transcription, DNA-dependent	5	3.06748	0.956995	AFUA_2G09330, AFUA_1G10580, AFUA_3G12780, AFUA_3G12180, AFUA_1G01590	75	340	3284	0.643922	1	1	100
GOTERM_BP_FAT	GO:0051252~regulation of RNA metabolic process	5	3.06748	0.956995	AFUA_2G09330, AFUA_1G10580, AFUA_3G12780, AFUA_3G12180, AFUA_1G01590	75	340	3284	0.643922	1	1	100
GOTERM_BP_FAT	GO:0045449~regulation of transcription	6	3.68098	0.97011	AFUA_6G02750, AFUA_2G09330, AFUA_1G10580, AFUA_3G12780, AFUA_3G12180, AFUA_1G01590	75	422	3284	0.622559	1	1	100
Annotation Cluster 17	Enrichment Score: 0.1590957053579984
Category	Term	Count	%	PValue	Genes	List Total	Pop Hits	Pop Total	Fold Enrichment	Bonferroni	Benjamini	FDR
SP_PIR_KEYWORDS	zinc	8	4.90798	0.181231	AFUA_2G02810, AFUA_3G08290, AFUA_8G02430, AFUA_3G12780, AFUA_2G16250, AFUA_3G12180, AFUA_3G01780, AFUA_1G01590	163	275	9629	1.71851	1	0.541028	87.6665
SP_PIR_KEYWORDS	metal-binding	9	5.52147	0.460328	AFUA_2G02810, AFUA_3G08290, AFUA_5G03490, AFUA_8G02430, AFUA_3G12780, AFUA_2G16250, AFUA_3G12180, AFUA_3G01780, AFUA_1G01590	163	439	9629	1.21108	1	0.827177	99.8429
GOTERM_MF_FAT	GO:0046872~metal ion binding	18	11.0429	0.972666	AFUA_6G00740, AFUA_2G12900, AFUA_2G09330, AFUA_8G02430, AFUA_8G05530, AFUA_3G12180, AFUA_1G01590, AFUA_3G12740, AFUA_3G08660, AFUA_2G02810, AFUA_3G08290, AFUA_5G03490, AFUA_3G12780, AFUA_3G01330, AFUA_2G16250, AFUA_1G14200, AFUA_4G06240, AFUA_3G01780	96	1055	4117	0.731694	1	1	100
GOTERM_MF_FAT	GO:0008270~zinc ion binding	10	6.13497	0.979306	AFUA_2G02810, AFUA_3G08290, AFUA_2G09330, AFUA_8G02430, AFUA_3G12780, AFUA_2G16250, AFUA_3G12180, AFUA_1G14200, AFUA_3G01780, AFUA_1G01590	96	665	4117	0.644893	1	1	100
GOTERM_MF_FAT	GO:0043169~cation binding	18	11.0429	0.989166	AFUA_6G00740, AFUA_2G12900, AFUA_2G09330, AFUA_8G02430, AFUA_8G05530, AFUA_3G12180, AFUA_1G01590, AFUA_3G12740, AFUA_3G08660, AFUA_2G02810, AFUA_3G08290, AFUA_5G03490, AFUA_3G12780, AFUA_3G01330, AFUA_2G16250, AFUA_1G14200, AFUA_4G06240, AFUA_3G01780	96	1127	4117	0.684949	1	1	100
GOTERM_MF_FAT	GO:0043167~ion binding	18	11.0429	0.989166	AFUA_6G00740, AFUA_2G12900, AFUA_2G09330, AFUA_8G02430, AFUA_8G05530, AFUA_3G12180, AFUA_1G01590, AFUA_3G12740, AFUA_3G08660, AFUA_2G02810, AFUA_3G08290, AFUA_5G03490, AFUA_3G12780, AFUA_3G01330, AFUA_2G16250, AFUA_1G14200, AFUA_4G06240, AFUA_3G01780	96	1127	4117	0.684949	1	1	100
GOTERM_MF_FAT	GO:0046914~transition metal ion binding	14	8.58896	0.989941	AFUA_6G00740, AFUA_2G12900, AFUA_2G09330, AFUA_8G02430, AFUA_8G05530, AFUA_3G12180, AFUA_1G01590, AFUA_2G02810, AFUA_3G08290, AFUA_3G12780, AFUA_2G16250, AFUA_1G14200, AFUA_4G06240, AFUA_3G01780	96	928	4117	0.646978	1	1	100

## Sheet: LATE UP
ORF	4 HOURS	8 HOURS	12 HOURS	16 HOURS	ANNOTATION
AFUA_3G00320	0.164289	4.04971	2.0897	3.60386	endo-1,4-beta-xylanase (XlnA), putative
AFUA_8G02130	1.03694	2.34558	2.98846	2.11884	1,3-beta-glucanosyltransferase, putative
AFUA_2G17450	0.779802	2.79681	3.29184	3.38261	3-hydroxyanthranilate 3,4-dioxygenase
AFUA_7G04980	0.86253	2.4433	2.65062	2.72113	3-ketoacyl-acyl carrier protein reductase
AFUA_5G06680	1.14582	2.73938	3.18984	2.5019	4-aminobutyrate aminotransferase
AFUA_7G06680	1.18553	2.13532	2.98952	3.40192	AAA family ATPase, putative
AFUA_6G03470	-0.307128	2.76561	3.57471	2.6678	ABC multidrug transporter, putative
AFUA_5G10510	0.947472	2.24151	1.95934	2.12913	ABC transporter, putative
AFUA_5G09460	1.51877	2.02128	2.46189	2.27271	ABC transporter, putative
AFUA_7G01690	1.37966	2.05668	1.73839	1.64039	acetamidase
AFUA_5G00720	1.00796	2.88773	2.32107	2.83275	acetyltransferase, GNAT family family
AFUA_1G16760	1.50209	4.18299	4.4127	4.32797	acetyltransferase, GNAT family family
AFUA_6G03350	0.620204	4.46306	5.5615	5.27709	acetyltransferase, GNAT family, putative
AFUA_7G00800	1.16063	2.15085	2.75278	3.04513	acid phosphatase, putative
AFUA_4G01070	0.79678	2.4889	2.02207	2.97602	acid phosphatase, putative
AFUA_3G12620	1.38716	3.52488	2.51839	3.29044	acyl-CoA:6-aminopenicillanic-acid-acyltransferase, putative
AFUA_2G05750	1.61724	2.90019	2.91491	2.488	agmatinase, putative
AFUA_2G13270	1.36629	4.07229	4.41339	3.91	alcohol dehydrogenase, putative
AFUA_4G11800	0.630987	3.47662	3.6323	2.17034	alkaline serine protease Alp1
AFUA_1G16770	1.4017	3.23824	3.26501	3.46582	amidase
AFUA_6G09640	0.202246	2.44588	3.56868	4.45463	aminotransferase GliI
AFUA_6G02030	1.49538	2.695	2.50773	2.84719	aminotransferase, putative
AFUA_3G02830	1.09545	2.01165	1.89048	2.38306	ankyrin repeat protein
AFUA_4G00610	1.10169	4.59449	4.95775	4.43687	aryl-alcohol dehydrogenase, putative
AFUA_1G03100	1.56263	2.19694	2.2649	1.79632	ATP synthase delta chain, mitochondrial precursor, putative
AFUA_3G12600	1.18882	3.20738	2.26707	3.15029	beta-glucosidase 1
AFUA_5G07080	1.06578	1.93905	2.18155	2.30391	beta-glucosidase, putative
AFUA_5G14510	0.753752	2.39587	3.36416	2.92493	beta-lactamase, putative
AFUA_6G12150	0.758125	2.15985	2.8994	3.74327	bZIP transcription factor (Atf7), putative
AFUA_6G09350	0.350613	2.05929	2.14611	1.82864	C6 finger domain protein, putative
AFUA_8G05800	1.35026	3.4329	3.57992	3.36813	C6 finger domain protein, putative
AFUA_5G14230	0.894881	2.59874	4.43485	3.33703	C6 transcription factor, putative
AFUA_6G01840	1.28121	2.0375	2.50106	1.75836	C6 transcription factor, putative
AFUA_1G02930	1.4152	3.26685	2.72843	3.1868	Ca2+ binding protein (calmodulin), putative
AFUA_8G00610	0.571582	4.99118	2.50914	3.17221	cell surface protein Mas1, putative
AFUA_6G03230	1.05987	2.97429	3.52078	3.16989	cell wall glucanase, putative
AFUA_3G08110	0.553085	4.12348	3.14874	4.29006	cell wall protein, putative
AFUA_2G17620	1.07875	2.78817	3.1886	2.40859	cellobiose dehydrogenase
AFUA_6G06690	1.95084	3.07345	2.33917	2.57076	CFEM domain protein, putative
AFUA_5G09530	1.34394	2.43547	2.40949	2.83458	conserved hypothetical protein
AFUA_4G10680	1.62351	1.99927	2.76297	2.29502	conserved hypothetical protein
AFUA_5G03010	1.10252	3.11613	3.44308	3.17569	conserved hypothetical protein
AFUA_6G10280	1.10007	2.15795	2.30608	1.75569	conserved hypothetical protein
AFUA_8G06850	0.685355	2.46945	4.20717	2.78781	conserved hypothetical protein
AFUA_8G00830	1.01539	2.90951	3.9408	3.73015	conserved hypothetical protein
AFUA_2G00500	0.128741	3.39473	2.32372	3.48638	conserved hypothetical protein
AFUA_3G13760	0.803224	2.04432	2.27232	1.70793	conserved hypothetical protein
AFUA_2G05890	1.44327	2.10679	1.7709	2.19775	conserved hypothetical protein
AFUA_3G07900	1.16233	2.88025	1.77335	2.11383	conserved hypothetical protein
AFUA_7G05400	0.737838	2.00898	1.83453	1.71883	conserved hypothetical protein
AFUA_7G00580	0.913864	3.07172	3.54403	3.91193	conserved hypothetical protein
AFUA_2G02500	1.14271	2.12529	2.00996	2.55726	conserved hypothetical protein
AFUA_5G01370	1.15886	2.63627	3.18698	2.6824	conserved hypothetical protein
AFUA_1G15690	0.503777	2.60734	3.60182	2.8702	conserved hypothetical protein
AFUA_2G16060	1.53476	2.14882	2.06771	2.09048	conserved hypothetical protein
AFUA_4G08730	0.579709	2.46802	3.13052	2.30482	conserved hypothetical protein
AFUA_2G15510	1.50399	2.4369	2.48626	2.38386	conserved hypothetical protein
AFUA_2G04140	0.779245	1.82385	2.51194	2.62856	conserved hypothetical protein
AFUA_2G12680	-0.317335	3.79008	3.71896	3.06207	conserved hypothetical protein
AFUA_2G01790	1.35116	2.41385	2.45229	2.7133	conserved serine proline-rich protein
AFUA_7G01040	1.09256	3.28026	3.39434	3.06901	cytidine deaminase, putative
AFUA_6G08460	1.32134	2.47236	2.92526	3.17768	cytochrome P450 alkane hydroxylase, putative
AFUA_8G02610	1.078	2.03654	3.08205	3.1839	cytochrome P450 monooxygenase, putative
AFUA_6G09670	0.196866	3.64943	4.90613	5.96442	cytochrome P450 oxidoreductase GliC
AFUA_6G09730	0.978187	4.86236	6.62222	6.44488	cytochrome P450 oxidoreductase GliF
AFUA_4G07150	1.42496	1.9758	2.46893	2.01029	cytochrome-c oxydase chain VIIc-like protein
AFUA_6G14420	1.44752	4.49382	3.30191	3.75076	disintegrin-like metalloproteinase, putative
AFUA_5G12600	1.8831	2.55236	4.16625	3.69648	DNA excision repair protein (Rad5), putative
AFUA_1G12860	1.11591	2.10483	3.18874	2.98801	DUF718 domain protein
AFUA_2G14740	0.708064	3.53165	2.49898	2.98481	DUF821 domain protein
AFUA_2G17650	-0.141388	2.08366	3.11505	3.06856	DUF907 domain protein
AFUA_4G01290	0.913727	4.32548	4.44931	3.65066	endo-chitosanase, pseudogene
AFUA_8G06830	1.18714	2.89056	2.43135	2.66489	endoglucanase, putative
AFUA_3G00880	1.40253	2.18716	1.79156	2.08916	extracellular conserved serine-rich protein
AFUA_5G01830	1.18943	2.02369	2.07082	2.05428	extracellular endoglucanase, putative
AFUA_5G01620	-1.05855	1.92206	1.94436	2.12377	extracellular proline-rich protein
AFUA_3G13110	0.73816	2.63238	2.08903	2.84348	extracellular serine-threonine rich protein
AFUA_3G03280	0.829901	1.96746	3.1418	3.41277	FAD binding monooxygenase, putative
AFUA_2G08180	0.652122	2.61634	3.22661	2.80909	flotillin domain protein
AFUA_5G00710	0.665842	2.93232	2.80867	3.21984	GABA permease, putative
AFUA_6G09700	-0.0354381	2.4564	4.15887	5.61543	gliotoxin biosynthesis protein GliK
AFUA_2G16330	1.17999	2.49635	3.1252	3.21149	glucokinase, putative
AFUA_7G06800	0.896002	2.60914	2.76054	3.78345	glutamyl-tRNA(Gln) amidotransferase, subunit A
AFUA_2G17300	1.36638	3.56472	5.18779	4.39134	glutathione S-transferase
AFUA_6G09690	0.502457	4.13094	6.46252	6.51469	glutathione S-transferase GliG
AFUA_5G01030	0.461206	3.78409	4.70355	4.80028	glyceraldehyde 3-phosphate dehydrogenase (Ccg-7), putative
AFUA_8G02560	1.51934	3.20155	3.76049	4.15952	glyceraldehyde-3-phosphate dehydrogenase, putative
AFUA_1G05580	1.6027	2.75046	2.26878	2.93431	glycogenin
AFUA_4G00390	1.44356	4.80462	4.84471	4.13156	glycosyl hydrolase, putative
AFUA_4G14070	0.707744	5.04273	5.20202	6.17136	glycosyl transferase, putative
AFUA_8G02040	1.00543	1.75812	2.76394	2.69366	glycosyl transferase, putative
AFUA_2G00570	0.812892	3.32479	3.99214	3.93624	GNAT family acetyltransferase, putative
AFUA_4G13950	1.29076	3.22464	4.75283	3.79771	GNAT family acetyltransferase, putative
AFUA_3G00760	1.17175	2.75418	3.74463	3.63676	GNAT family N-acetyltransferase, putative
AFUA_6G12470	1.54586	1.8784	2.61849	1.59925	Golgi transport complex subunit Cog6, putative
AFUA_1G09650	0.613616	1.57974	3.09619	1.8244	GPI anchored protein, putative
AFUA_1G10590	1.57749	2.26296	2.03687	2.57808	GPI anchored protein, putative
AFUA_7G00450	1.41095	2.17998	2.34743	2.3233	GPI anchored protein, putative
AFUA_2G01710	-0.272944	2.41709	2.53342	2.38849	GPI anchored protein, putative
AFUA_1G01300	0.607833	2.1872	4.13234	4.3422	GPI anchored protein, putative
AFUA_7G00970	1.00956	2.56923	3.40188	4.43813	GPI-anchored serine-threonine rich protein
AFUA_3G03140	1.02146	2.45779	2.82808	2.56551	HET domain protein
AFUA_5G08830	1.333	4.11624	4.86727	4.57883	HEX1
AFUA_1G01550	1.55441	3.40936	3.90047	3.8926	high affinity zinc ion transporter, putative
AFUA_1G13780	1.25457	3.2327	2.39209	2.69442	histone H4
AFUA_1G15550	1.64344	2.27947	1.87514	3.15015	homeobox and C2H2 transcription factor, putative
AFUA_8G00540	1.45175	2.64389	4.32524	3.0723	hybrid polyketide synthase/nonribosomal peptide synthase, putative
AFUA_3G12090	1.64275	2.13815	3.76827	3.51239	hypothetical protein
AFUA_1G17050	1.79096	2.58954	3.75386	2.99346	hypothetical protein
AFUA_6G07560	1.81775	2.70094	2.98709	2.23435	hypothetical protein
AFUA_2G17280	1.08438	2.80951	2.85504	3.44173	hypothetical protein
AFUA_4G09230	0.96855	2.0831	2.70551	2.09849	hypothetical protein
AFUA_2G10190	1.14807	2.35741	2.92626	2.48869	hypothetical protein
AFUA_1G16200	0.626097	2.3952	2.25845	2.00237	hypothetical protein
AFUA_1G10460	1.08958	2.50365	2.56055	2.801	hypothetical protein
AFUA_4G13260	2.02546	3.19415	4.19744	4.42796	hypothetical protein
AFUA_4G13990	-0.0619774	1.96891	2.17486	2.9228	hypothetical protein
AFUA_1G07430	1.36101	1.92915	2.68101	2.20917	hypothetical protein
AFUA_2G14450	1.47693	2.31487	3.52637	3.5196	hypothetical protein
AFUA_6G03680	0.838209	3.47474	2.47455	3.19638	hypothetical protein
AFUA_4G07790	1.49723	2.37819	1.96294	2.03424	hypothetical protein
AFUA_4G14190	1.5043	2.4803	3.1434	3.1133	hypothetical protein
AFUA_6G03340	1.06442	2.8277	1.69669	2.50877	hypothetical protein
AFUA_7G04560	1.23065	2.004	2.61437	2.65742	hypothetical protein
AFUA_4G11320	0.787146	2.06167	2.5961	2.94554	hypothetical protein
AFUA_3G12610	1.49355	2.27412	2.67023	2.47446	hypothetical protein
AFUA_5G09070	-0.197	3.24726	2.17815	2.01484	hypothetical protein
AFUA_1G15040	1.50232	2.29244	1.96731	2.58595	hypothetical protein
AFUA_1G10030	1.51319	2.64673	2.61269	2.59219	hypothetical protein
AFUA_4G09310	1.1336	4.54488	2.832	3.73241	hypothetical protein
AFUA_4G13760	0.983281	2.1563	2.78593	2.6937	hypothetical protein
AFUA_2G17640	0.212979	2.23535	3.61271	3.40603	hypothetical protein
AFUA_5G06820	0.853893	2.30093	3.8771	2.83463	hypothetical protein
AFUA_4G09300	1.57455	4.406	3.73393	4.47724	hypothetical protein
AFUA_4G12370	1.39535	3.75606	3.04246	3.74861	hypothetical protein
AFUA_7G02010	0.00401688	1.8491	2.62242	2.50829	hypothetical protein
AFUA_3G07610	1.44655	2.65764	3.38434	3.2918	hypothetical protein
AFUA_2G12600	0.854655	3.57703	3.25562	3.91586	hypothetical protein
AFUA_8G01080	1.07982	2.35267	4.1396	3.13497	hypothetical protein
AFUA_1G02380	0.828585	2.07611	3.1783	2.46899	hypothetical protein
AFUA_2G02490	1.2688	1.8688	1.86194	2.12779	hypothetical protein
AFUA_6G13700	0.875267	3.221	1.99138	2.45571	hypothetical protein
AFUA_4G01350	1.03351	3.00439	3.81418	2.42615	hypothetical protein
AFUA_2G00890	1.62329	2.29288	4.22491	2.9941	hypothetical protein
AFUA_6G13380	1.13751	2.78002	3.61413	3.8202	hypothetical protein
AFUA_6G12200	1.30538	2.38697	3.72437	2.74936	hypothetical protein
AFUA_5G02500	1.24042	1.57806	2.77712	2.50786	hypothetical protein
AFUA_8G00950	0.972284	2.10049	1.6909	2.09287	hypothetical protein
AFUA_3G03720	0.965162	2.68105	3.92322	2.72185	hypothetical protein
AFUA_8G06760	1.39866	1.93754	2.03305	2.78194	integral membrane protein
AFUA_3G01500	0.870935	3.56256	3.29909	3.17024	integral membrane protein
AFUA_6G07820	0.795612	1.85503	1.98751	2.0727	integral membrane protein, putative
AFUA_1G05120	1.09874	1.66483	1.86382	1.90575	integral membrane protein, putative
AFUA_4G07810	1.40115	2.18736	2.8774	2.78634	L-serine dehydratase, putative
AFUA_6G09320	1.25018	2.58226	2.61093	1.97233	LysM domain protein, putative
AFUA_6G09650	0.289674	2.77536	3.56759	4.71963	membrane dipeptidase GliJ
AFUA_7G04970	1.03199	4.18731	4.00846	3.29534	metalloreductase, putative
AFUA_6G09720	0.316288	5.93147	7.37256	6.49755	methyltransferase GliN
AFUA_8G00940	0.77432	1.8702	1.67002	1.90663	MFS drug transporter, putative
AFUA_6G09710	0.970967	5.69543	6.87189	6.60054	MFS gliotoxin efflux pump GliA
AFUA_5G12950	1.38046	2.23387	3.52236	2.52559	MFS quinate transporter, putative
AFUA_1G12620	1.44764	2.32383	2.16817	3.2954	MFS toxin efflux pump (AflT), putative
AFUA_5G01680	1.06988	1.63254	2.50275	1.982	MFS transporter, putative
AFUA_4G14230	1.2878	2.79537	1.83871	3.54943	MFS transporter, putative
AFUA_1G16560	0.712708	3.11374	4.49074	4.11569	MIF domain protein
AFUA_3G14260	1.44803	2.02316	3.11519	3.24634	mismatched base pair and cruciform DNA recognition protein, putative
AFUA_2G13900	1.15845	2.37577	1.84049	2.15456	multidrug resistance protein MDR
AFUA_7G04570	1.78342	3.95153	3.95596	3.28045	Na/K ATPase alpha 1 subunit, putative
AFUA_7G04960	0.840848	2.47658	3.36259	3.77421	N-acetyltransferase, GNAT family, putative
AFUA_6G02960	1.45594	2.16168	2.95216	2.58794	NADH-ubiquinone oxidoreductase 105 kDa subunit
AFUA_6G12480	1.29443	2.18637	2.77967	2.01448	ngg1-interacting factor 3
AFUA_8G02090	0.940599	2.45221	3.12521	1.75811	nucleotide-sugar transporter family protein
AFUA_4G14240	1.29524	2.08421	2.57053	2.97993	O-methyltransferase
AFUA_6G09680	0.244286	5.11953	6.19327	6.63684	O-methyltransferase GliM
AFUA_8G05590	1.50231	1.7825	2.57664	2.3958	oxidoreductase, short chain dehydrogenase/reductase family
AFUA_4G00700	1.54675	2.99836	4.50153	3.31725	oxidoreductase, zinc-binding
AFUA_2G00760	0.735323	3.04255	2.52744	2.45182	pectate lyase A
AFUA_5G03550	1.6411	2.08479	2.12877	1.79981	plasma membrane H(+)ATPase, putative
AFUA_3G01410	0.844979	2.48327	1.83307	2.65509	polyketide synthase, putative
AFUA_3G07930	1.37622	1.72264	1.85479	2.18682	putative glutathione S-transferase
AFUA_3G01660	1.55049	4.05685	3.51814	4.09414	putative hydrolase
AFUA_6G10100	1.5065	1.90031	2.33573	2.43027	related to monocarboxylate transporter, putative
AFUA_3G14510	1.26514	3.2761	2.64084	3.64435	rhamnogalacturonan acetylesterase, putative
AFUA_5G14060	0.384837	2.60123	2.2144	2.41185	Rho GTPase Rho4, putative
AFUA_6G02270	1.16035	1.71683	3.251	2.69357	ribonuclease P/MRP complex subunit Pop1, putative
AFUA_4G08840	1.47262	4.24389	4.09995	3.50405	RING finger domain protein, putative
AFUA_5G14650	0.235297	2.2094	2.1722	2.01429	RING finger protein
AFUA_5G01230	0.98743	2.67235	2.55172	1.98213	RTA1 domain protein, putative
AFUA_2G17330	1.10761	3.16972	3.34919	2.84243	serine peptidase, family S28, putative
AFUA_2G13880	1.52537	2.24746	3.01991	2.89236	SH3 domain protein
AFUA_3G00520	-0.142618	3.04134	3.01153	2.21991	SIR2 family histone deacetylase, putative
AFUA_6G12420	0.393508	3.08175	2.49844	3.44854	SprT family metallopeptidase, putative
AFUA_5G14240	1.32679	3.68874	5.38703	4.94077	ThiJ/PfpI family protein
AFUA_2G07440	1.51256	2.0953	2.5663	2.09484	thioesterase family protein
AFUA_7G06540	-0.118917	2.06596	2.20128	1.6835	threonine aldolase, putative
AFUA_3G12810	1.50284	1.78907	1.9168	2.1047	transcriptional corepressor of histone genes (Hir3), putative
AFUA_1G17160	1.72253	3.09738	2.23826	2.63835	transporter, putative
AFUA_8G02470	0.956184	2.22596	3.27895	2.58023	trihydroxytoluene oxygenase
AFUA_4G14000	0.750737	3.45897	4.71931	2.64389	tripeptidyl peptidase A
AFUA_2G01130	1.33062	2.09262	3.1147	1.85142	ubiquitin conjugating enzyme (UbcJ), putative
AFUA_5G03750	1.51953	3.48923	4.23904	3.17227	WW domain protein
AFUA_5G07700	1.50651	2.76419	3.04181	3.11291
AFUA_8G05630	0.781101	1.374	1.83628	1.81238	chitin synthase F
AFUA_3G14580	0.278708	1.40381	2.679	2.13531	dUTPase, putative
AFUA_4G08630	1.37494	1.92969	2.70467	2.86478	phytase
AFUA_6G03480	-0.371433	0.98134	2.17803	2.31743	nonribosomal peptide synthetase, putative
AFUA_2G05510	1.03933	1.52194	1.9554	1.79203	mitochondrial F1F0 ATP synthase subunit F (Atp17), putative
AFUA_5G07740	1.41723	1.5582	2.40019	1.60925	DSB repair complex subunit Ku70, putative
AFUA_3G00130	0.51603	1.72799	1.99567	2.69955	conserved hypothetical protein
AFUA_3G00370	1.16408	0.443654	2.43303	1.9075	phosphoketolase, putative
AFUA_8G00700	1.33595	1.44771	2.02459	1.8335	class III chitinase ChiA2
AFUA_5G03850	1.05941	1.02448	1.73064	1.61777	class III chitinase, putative
AFUA_7G01030	1.37064	1.54346	1.97225	1.80823	Calcium-transporting ATPase 1 (PMC1), putative
AFUA_8G02210	1.13882	1.58251	2.64601	3.02444	alpha-ketoglutarate-dependent taurine dioxygenase
AFUA_5G03980	0.743472	1.1996	2.32598	1.98484	LysM domain protein, putative
AFUA_5G03960	0.901466	1.67456	2.02463	2.52105	class V chitinase Chi100
AFUA_8G04610	0.961606	1.41283	2.02037	1.8434	DnaJ domain protein
AFUA_6G12110	0.513449	0.656198	2.3383	1.83348	salicylate synthetase, putative
AFUA_8G00420	0.398621	0.951623	2.13237	2.4264	C6 finger transcription factor, putative
AFUA_6G08570	0.471535	1.0709	1.76034	1.80385	DNA damage repair protein Mus42, putative
AFUA_2G18050	0.790643	1.33492	3.29802	3.78315	FAD binding oxidoreductase, putative
AFUA_8G00590	0.440347	0.887321	1.75766	1.79289	fatty acid desaturase, putative
AFUA_5G03820	1.06952	2.06437	2.54354	2.72136	spindle pole body associated protein SnaD, putative
AFUA_6G08490	-0.251291	1.73963	3.89146	3.57531	inorganic diphosphatase, putative
AFUA_2G11990	1.41796	0.895295	2.2087	2.15173	phosphoinositide phosphatase Pten/Tep1, putative
AFUA_2G03150	0.146316	0.532789	2.0549	2.53242	kinesin family protein
AFUA_2G07720	1.06003	1.51536	1.98672	1.93923	cytochrome b5, putative
AFUA_4G14570	0.890327	1.68536	2.51969	2.59205	metallo-beta-lactamase domain protein, putative
AFUA_1G04390	1.24528	1.2888	2.1356	2.79385	cytochrome P450 monooxygenase, putative
AFUA_3G14610	1.36565	1.37422	2.58836	1.89711	cytochrome P450, putative
AFUA_2G12820	0.825482	1.49828	2.07972	2.77634	polyketide synthase, putative
AFUA_3G03330	1.23509	1.9659	4.45475	2.90186	mitochondrial enoyl reductase, putative
AFUA_1G04150	1.34106	0.932203	2.85176	2.9552	tartrate dehydrogenase
AFUA_2G09040	1.14947	1.60348	2.06202	1.84972	vacuolar transporter chaperone (Vtc4), putative
AFUA_2G16210	1.01648	1.32748	1.78053	1.79636	chromosome condensation protein (CrcB), putative
AFUA_3G00720	0.0307837	1.9016	3.03904	3.4347	DUF500 and UBA/TS-N domain protein
AFUA_5G12650	1.27978	1.55949	2.35641	1.92233	UPF0052 domain protein
AFUA_8G02620	0.659369	1.43524	2.29129	2.35385	CobW domain protein
AFUA_1G07570	1.48241	1.79906	1.81942	1.89615	hypothetical protein
AFUA_5G02510	1.55109	1.47391	1.65827	1.87287	conserved hypothetical protein
AFUA_1G12250	1.3925	1.26087	2.25997	2.89043	mitochondrial hypoxia responsive domain protein
AFUA_2G01890	1.34933	1.71091	2.39957	1.65928	CAT5 protein
AFUA_6G13780	1.22433	1.18724	2.62583	2.04639	multidrug resistant protein, putative
AFUA_2G03810	1.36748	1.43695	1.85529	2.182	histone deacetylase HosA
AFUA_5G01180	0.972589	1.42254	2.36412	1.65204	RAN small monomeric GTPase, putative
AFUA_5G02330	-0.519082	1.65809	2.46899	1.73162	major allergen Asp F1
AFUA_2G15190	0.912198	0.906162	1.7146	1.63307	ribulose-phosphate 3-epimerase
AFUA_2G18030	0.735711	1.49637	2.61629	2.73575	catalase, putative
AFUA_4G06850	1.63003	1.50251	2.04934	2.0755	coenzyme a synthetase
AFUA_6G04290	1.03097	1.06514	2.18628	1.99628	phosphoethanolamine N-methyltransferase, putative
AFUA_1G10720	1.09025	1.67063	2.52263	2.22819	origin recognition complex subunit Orc1, putative
AFUA_1G05240	0.857014	0.880835	1.72382	1.90735	PHD finger and BAH domain protein (Snt2), putative
AFUA_6G03250	0.64315	1.59615	3.80475	3.34092	protein kinase, putative
AFUA_1G15270	1.17871	1.30694	2.25192	1.85046	ATP-dependent Clp protease, putative
AFUA_4G07270	0.766764	1.27685	1.97303	1.60332	serine carboxypeptidase, putative
AFUA_5G07440	0.889937	1.45767	2.26692	2.15362	GTPase activating protein (Gyp2), putative
AFUA_3G14970	1.17771	1.69448	2.22548	1.72647	thioredoxin, putative
AFUA_3G08050	1.53757	1.98231	2.0536	2.70768	C6 transcription factor (OTam), putative
AFUA_5G13520	1.45686	1.39986	2.48086	1.81565	translocation elongation factor EF-Tu, putative
AFUA_4G11570	0.685718	1.28862	2.17102	2.12417	G-patch domain protein (TFIP11), putative
AFUA_6G14000	1.16058	0.700482	2.03112	2.02183	Tri7-like toxin biosynthesis protein, putative
AFUA_4G01440	0.7818	1.75003	2.7755	2.06658	glutathione S-transferase family protein
AFUA_5G02620	0.504368	0.916558	2.60055	2.31161	cytochrome P450, putative
AFUA_1G10830	0.274048	1.06039	2.16527	1.68929	succinyl-CoA synthetase, putative
AFUA_1G17030	1.42851	1.55033	2.62493	2.2934	glycosyl transferase, putative
AFUA_1G03200	0.319269	1.67833	4.22019	2.48349	MFS transporter, putative
AFUA_5G14290	0.685584	0.682287	1.98612	2.93882	C6 transcription factor, putative
AFUA_3G02210	0.646498	1.02016	1.98099	1.75188	C6 transcription factor, putative
AFUA_3G13140	1.27639	1.28153	2.2286	2.19412	7alpha-cephem-methoxylase P8 chain, putative
AFUA_3G01260	0.347078	1.4161	2.52084	2.88275	acetyltransferase, GNAT family family
AFUA_2G16630	1.48225	1.71541	2.22688	2.75109	acyl-CoA dehydrogenase
AFUA_7G00690	0.376952	2.08646	4.51837	2.73288	aminotransferase, putative
AFUA_5G13030	1.27581	1.58154	2.17722	2.28338	Apc13 domain protein
AFUA_2G04280	1.47702	0.786002	2.10938	1.84265	asparaginase, putative
AFUA_3G00530	0.258531	1.82806	2.67177	2.80099	ATP/GTP-binding protein, putative
AFUA_3G01430	0.658233	1.4815	2.04181	1.87141	benzodiazepine receptor family protein
AFUA_3G00380	1.22554	0.875258	3.10479	2.61431	beta-galactosidase, putative
AFUA_7G04820	1.16414	1.50153	1.93237	2.26787	C6 transcription factor, putative
AFUA_1G01310	0.524739	1.65745	2.90531	4.00956	carboxylesterase, putative
AFUA_2G13540	1.34062	1.33211	2.11784	1.61986	CCCH zinc finger and RRM domain protein
AFUA_3G03370	1.11438	1.57114	2.35258	2.48941	cell surface protein, putative
AFUA_2G05720	0.624134	1.49097	1.96254	1.76591	conserved hypothetical protein
AFUA_1G13200	1.24193	1.4155	2.57344	2.60692	conserved hypothetical protein
AFUA_4G13970	-0.656136	1.06943	1.9056	3.14863	conserved hypothetical protein
AFUA_3G13620	0.535186	0.318363	2.64316	1.72743	conserved hypothetical protein
AFUA_3G00730	-0.474466	1.21394	2.17769	2.59295	conserved hypothetical protein
AFUA_1G04430	1.49193	2.00915	3.04221	3.84905	conserved hypothetical protein
AFUA_5G13970	0.721746	0.740414	3.38403	2.64037	conserved hypothetical protein
AFUA_2G15530	0.54177	0.956214	2.82464	2.0155	conserved hypothetical protein
AFUA_3G07980	1.37429	1.07278	2.15909	1.85573	conserved hypothetical protein
AFUA_8G02670	1.41342	1.65492	2.08064	2.76898	conserved hypothetical protein
AFUA_5G02250	1.21763	1.49932	3.05113	3.18483	conserved hypothetical protein
AFUA_3G09650	1.07526	1.638	2.35758	2.19008	conserved hypothetical protein
AFUA_3G14300	1.23644	1.7668	1.74763	1.57694	conserved hypothetical protein
AFUA_6G13330	0.956426	1.15685	2.43006	1.94617	conserved hypothetical protein
AFUA_4G07350	1.31105	1.53748	2.45788	1.68876	conserved hypothetical protein
AFUA_6G13660	1.06436	1.87454	2.47735	2.31515	conserved hypothetical protein
AFUA_6G14360	0.604513	0.635383	2.14134	1.73165	cytochrome P450, putative
AFUA_5G01360	1.05421	2.32013	3.25662	2.86161	cytochrome P450, putative
AFUA_4G13750	-0.798166	1.35206	2.8393	2.04568	Deuterolysin metalloprotease, putative
AFUA_6G11530	0.555314	1.67709	3.83878	2.8738	DUF636 domain protein
AFUA_1G17130	1.07393	2.15417	2.85592	2.12848	F-box domain protein
AFUA_7G00440	1.44482	2.38663	3.23929	3.03021	GABA permease, putative
AFUA_3G00870	0.334512	1.68992	1.67464	2.014	GNAT family acetyltransferase, putative
AFUA_1G16510	1.27605	1.59863	1.65988	2.04409	heme/steroid binding domain protein, putative
AFUA_8G02250	0.588541	0.767754	2.00912	2.32767	hypothetical protein
AFUA_4G14460	1.22763	1.10607	2.34276	2.5548	hypothetical protein
AFUA_1G15660	1.27367	1.34355	3.83989	2.75909	hypothetical protein
AFUA_2G17510	1.07384	1.14224	1.98318	2.04474	hypothetical protein
AFUA_2G10020	0.956948	0.59889	2.64334	1.69171	hypothetical protein
AFUA_7G00790	1.02409	1.56145	2.16627	2.62238	hypothetical protein
AFUA_2G00580	-0.0451121	0.846232	1.94111	1.82114	hypothetical protein
AFUA_2G11860	0.699774	1.38687	2.19435	2.12332	hypothetical protein
AFUA_5G06620	1.19604	0.931829	2.01311	2.78462	hypothetical protein
AFUA_1G02560	1.24998	1.62556	2.36586	1.7638	hypothetical protein
AFUA_4G12890	0.891033	1.44174	2.02294	1.88745	hypothetical protein
AFUA_6G03800	0.576198	0.984421	2.3755	2.30649	hypothetical protein
AFUA_2G00790	0.973765	1.60309	3.19846	2.64814	hypothetical protein
AFUA_6G07370	1.20142	1.45216	2.46556	2.244	hypothetical protein
AFUA_6G03400	0.918047	1.66025	2.55302	2.17532	hypothetical protein
AFUA_2G10210	0.504423	0.148751	2.38591	2.20631	hypothetical protein
AFUA_2G00520	0.737936	1.65422	2.35386	2.71469	hypothetical protein
AFUA_3G14180	0.885043	1.90711	3.35955	2.47893	hypothetical protein
AFUA_5G00100	0.634452	0.221162	1.94437	1.87571	hypothetical protein
AFUA_4G01370	0.842748	1.80649	3.30827	2.2116	hypothetical protein
AFUA_2G08820	1.26301	1.8126	1.97348	2.8135	hypothetical protein
AFUA_2G03450	1.48268	1.69632	2.13943	2.02907	hypothetical protein
AFUA_4G00980	0.794676	1.35694	1.92743	1.93918	hypothetical protein
AFUA_2G11120	0.134583	0.992677	2.67436	1.8278	hypothetical protein
AFUA_8G02050	0.884552	1.82151	2.58339	1.69934	hypothetical protein
AFUA_1G02260	0.428274	0.0759487	2.41004	2.01978	hypothetical protein
AFUA_5G03290	0.834336	1.7523	2.15271	2.10202	hypothetical protein
AFUA_4G06660	1.20362	1.44703	2.27941	2.36377	hypothetical protein
AFUA_2G11530	0.716773	0.0979257	1.87644	2.03221	hypothetical protein
AFUA_2G08090	0.501934	1.63748	2.93823	2.64542	hypothetical protein
AFUA_4G12510	0.917287	1.17047	2.2105	3.03714	hypothetical protein
AFUA_5G07660	0.741375	2.17196	2.66801	3.09857	hypothetical protein
AFUA_8G01960	1.21917	1.80437	2.93855	3.04296	hypothetical protein
AFUA_1G10220	-0.46332	1.0924	1.97836	2.91314	hypothetical protein
AFUA_2G05290	0.947528	1.4147	2.90942	2.57856	isoflavone reductase family protein
AFUA_1G17510	1.2041	1.42351	2.53016	2.88911	lipase/esterase, putative
AFUA_4G09410	1.13169	1.1713	2.21452	1.61011	malic acid transport protein, putative
AFUA_6G13790	0.605636	1.27415	2.11143	2.48618	monooxigenase
AFUA_1G03020	1.10591	1.57129	2.08407	1.81624	My026 protein
AFUA_3G11980	1.32018	1.14327	2.13402	2.46719	oxidoreductase, 2OG-Fe(II) oxygenase family family
AFUA_2G14480	0.120368	0.0701613	3.01741	2.16069	oxidoreductase, FAD-binding, putative
AFUA_5G07360	1.33191	1.80668	2.59809	2.68508	peroxisomal copper amine oxidase
AFUA_6G12620	1.32066	1.49102	2.15773	1.97174	related to ribosomal protein MRP49
AFUA_8G00860	1.13162	1.14773	2.49004	1.91197	UDP-galactose 4-epimerase, putative
AFUA_4G14600	1.30287	1.7316	2.74577	2.1574	UPF0075 domain protein
AFUA_6G09840	0.874243	1.33778	3.41915	2.94647
AFUA_7G01120	-0.775529	-1.69614	2.42372	1.66447
AFUA_2G01020	1.13977	0.64373	1.86053	1.97556
AFUA_4G08000	1.41552	0.854117	1.95839	2.59108
AFUA_2G16190	0.0961075	0.513629	1.71892	1.49533	hypothetical protein
AFUA_4G10000	0.857539	0.913153	1.82714	1.40544	ABC multidrug transporter Mdr2
AFUA_4G01050	1.26063	0.979849	1.75345	1.40813	ABC multidrug transporter, putative
AFUA_1G09640	0.92865	1.30688	2.14053	1.64834	actin-interacting protein (Bud6/Aip3), putative
AFUA_5G05880	0.860776	0.697331	1.94108	1.2194	acyltransferase, putative
AFUA_3G02080	1.02743	0.96723	2.34549	0.896701	allantoate permease
AFUA_4G10130	0.448766	0.688643	1.94072	1.29987	alpha-amylase (Amy1), putative
AFUA_8G06090	0.370145	0.322802	1.76952	1.30226	amino acid permease, putative
AFUA_6G07220	1.47028	1.63751	1.8688	1.61155	Aromatic-Rich Protein Family family
AFUA_6G06660	0.837974	1.01933	1.93484	1.58463	beta-galactosidase, putative
AFUA_4G10050	0.735954	1.14822	1.84432	1.50451	calmodulin
AFUA_5G03610	1.15478	0.68915	1.7311	1.31704	Cdc48-dependent protein degradation adaptor protein (Shp1), putative
AFUA_6G08910	0.110559	0.63531	2.09507	1.22342	cell division-like protein
AFUA_2G11720	1.19134	1.0564	2.55312	0.839804	CobW domain protein
AFUA_3G11090	0.485906	0.849738	1.57108	0.586442	component of oligomeric golgi complex 3, putative
AFUA_5G09520	1.28567	1.3163	2.11903	1.0483	conserved hypothetical protein
AFUA_4G06220	0.577344	0.832179	1.67155	0.657431	conserved hypothetical protein
AFUA_1G05690	0.611747	0.755817	1.98585	1.45206	conserved hypothetical protein
AFUA_3G09330	1.14411	1.07178	1.91669	1.1118	conserved hypothetical protein
AFUA_5G00580	0.765582	1.2504	2.05819	1.87222	conserved hypothetical protein
AFUA_4G00490	0.0898786	0.635425	2.08114	1.31804	conserved hypothetical protein
AFUA_1G13680	1.306	1.59307	2.41262	1.68605	conserved hypothetical protein
AFUA_6G10360	0.739808	1.05225	1.94787	0.991371	conserved hypothetical protein
AFUA_7G00610	0.640475	-0.0128422	1.85361	1.5055	conserved hypothetical protein
AFUA_2G12990	0.530822	1.21828	1.8824	1.43879	cyclophilin
AFUA_6G07390	1.15308	0.81276	1.86145	1.49193	dehydrogenase
AFUA_7G05350	-0.566269	0.844183	2.06318	0.947714	delta-9 fatty acid desaturase; stearoyl-CoA desaturase
AFUA_2G13410	0.701638	0.580437	2.13235	1.22219	DNA mismatch repair protein (Pms1), putative
AFUA_2G13200	1.25124	1.16641	1.87394	0.823333	DRAP deaminase, putative
AFUA_2G17070	1.22198	1.52595	2.07244	1.32011	DUF298 domain protein
AFUA_1G17120	0.986013	1.40845	1.97624	1.36212	elongation factor-1 gamma
AFUA_6G14070	0.876706	0.294472	2.00959	1.15341	extracellular glycine/serine-rich protein, putative
AFUA_1G02040	0.717343	1.21312	1.85732	1.22242	extracellular SCP domain protein, putative
AFUA_6G03030	0.620829	1.73084	2.74087	1.516	FAD monooxygenase, putative
AFUA_4G10770	1.43398	1.59684	2.64137	1.20597	fatty acid oxygenase PpoA, putative
AFUA_7G06550	0.989189	1.91843	2.01228	1.07349	fungal specific transcription factor, putative
AFUA_8G06580	0.397684	0.348268	2.1583	1.36906	GABA permease
AFUA_5G02730	1.077	0.812189	2.05802	1.17857	gamma-tubulin complex component GCP5, putative
AFUA_4G13170	1.48657	1.15673	1.76202	1.1219	guanine nucleotide-binding protein subunit, putative
AFUA_1G08840	1.17073	1.26768	2.01857	1.45195	guanylate kinase
AFUA_8G01910	1.26224	1.43674	1.93009	1.32229	histidine acid phosphatase, putative
AFUA_6G13740	0.507899	1.42398	2.83299	1.27078	hypothetical protein
AFUA_5G01100	0.444707	0.994184	1.96996	1.51377	hypothetical protein
AFUA_6G06980	0.0835872	0.293028	1.70923	1.44542	hypothetical protein
AFUA_6G11240	0.821211	1.37945	1.69183	1.46976	hypothetical protein
AFUA_3G15010	0.288055	0.60607	3.26536	1.58479	hypothetical protein
AFUA_4G08100	0.934989	0.763236	1.68432	1.04677	hypothetical protein
AFUA_7G05940	1.24067	1.33899	2.06274	1.09751	hypothetical protein
AFUA_1G16720	0.725043	0.620441	1.93283	1.04635	hypothetical protein
AFUA_5G00210	-0.269365	0.28325	1.92232	1.35406	hypothetical protein
AFUA_3G09260	-1.05514	0.494203	2.45557	1.19991	hypothetical protein
AFUA_3G01080	0.25475	0.73989	1.62064	1.34546	hypothetical protein
AFUA_3G11580	1.24699	1.23439	1.72528	1.19173	hypothetical protein
AFUA_7G04520	0.55391	0.498863	1.67197	1.46599	hypothetical protein
AFUA_2G12560	0.874544	1.00191	2.01924	1.23232	hypothetical protein
AFUA_8G06900	0.420172	-0.0837955	2.208	1.0461	hypothetical protein
AFUA_4G00500	-0.0622134	-0.147697	2.53227	1.71548	hypothetical protein
AFUA_6G03780	1.48219	1.23901	2.28313	1.55538	hypothetical protein
AFUA_4G11670	0.771962	0.911347	1.7894	0.390524	hypothetical protein
AFUA_8G04390	0.697623	1.00228	2.43259	1.44419	hypothetical protein
AFUA_5G06790	-0.0383148	-0.368919	2.1452	1.40099	hypothetical protein
AFUA_3G07970	1.00202	0.406569	1.93906	1.09667	hypothetical protein
AFUA_5G14170	0.332976	0.667819	1.95799	1.57919	hypothetical protein
AFUA_4G08420	0.143825	0.917987	1.90345	0.862458	hypothetical protein
AFUA_3G03360	0.947321	0.639453	3.03372	1.24899	hypothetical protein
AFUA_3G00450	0.351112	1.7134	2.19813	1.5951	hypothetical protein
AFUA_1G14160	0.336143	0.334053	1.85163	1.12036	hypothetical protein
AFUA_5G13100	0.699776	0.847167	2.23018	1.63262	hypothetical protein
AFUA_6G13800	1.18846	0.953784	2.5867	1.37821	integral membrane protein, putative
AFUA_3G02840	0.718297	0.932931	2.15411	1.72955	isopropanol dehydrogenase, putative
AFUA_8G01100	1.52919	0.852072	2.22109	1.29915	Melibiase subfamily, putative
AFUA_7G08460	0.543911	0.793952	2.26554	1.84405	MFS drug transporter, putative
AFUA_1G12240	1.27958	1.40602	2.80044	1.20108	MFS peptide transporter, putaitve
AFUA_3G00540	0.801067	0.698714	1.7987	1.05685	MFS peptide transporter, putative
AFUA_1G12830	0.533779	1.09589	1.71107	1.44106	nitrate reductase NiaD
AFUA_5G13350	0.090806	0.220526	1.78817	1.12443	peptidyl-prolyl cis-trans isomerase, putative
AFUA_6G03490	0.0474768	1.4876	2.96753	1.73058	phenol 2-monooxygenase, putative
AFUA_5G09910	0.8911	1.52537	1.70875	1.26302	pnitroreductase family protein, putative
AFUA_8G00370	-0.0643034	0.924363	2.5626	1.83052	polyketide synthase, putative
AFUA_2G00810	1.44239	0.78961	2.5228	1.00235	purine nucleoside permease, putative
AFUA_2G07970	1.30186	1.44157	1.86081	1.72815	ribosomal protein L19
AFUA_6G10370	1.15387	1.47246	2.26202	1.1336	RNA lariat debranching enzyme, putative
AFUA_1G03870	1.25144	1.50939	2.45278	1.65213	scn1 protein
AFUA_7G04540	1.36632	0.710691	1.80476	0.633852	short chain dehydrogenase/reductase family
AFUA_1G01770	-0.0299721	0.267932	2.17137	0.632895	short chain oxidoreductase/dehydrogenase, putative
AFUA_3G02370	0.994395	0.500234	1.94589	1.81796	short-chain dehydrogenase/reductase, putative
AFUA_6G08860	0.849793	1.08017	1.87573	1.02919	sugar isomerase, KpsF/GutQ
AFUA_3G01710	0.669886	0.753448	1.90605	1.8882	TPR domain protein
AFUA_5G03180	1.18711	0.458017	1.9133	1.38675	translation initiation factor eIF4E3, putative
AFUA_2G01740	0.515821	-0.086834	1.9028	0.725612	transporter, putative
AFUA_2G11070	1.02492	1.44581	1.79229	1.50129	tyrosyl-DNA phosphodiesterase, putative
AFUA_1G13480	1.08282	1.42453	1.99765	1.67816	ubiquinol-cytochrome C reductase complex subunit UcrQ, putative
AFUA_6G13530	0.8866	0.851118	1.56226	1.45116	UPF0023 family protein
AFUA_1G16310	0.754755	0.975903	2.16115	1.66242	uv-induced protein uvi22
AFUA_1G10670	1.35391	1.43034	2.06534	1.41021	Vacuolar ATP synthase subunit H, putative
AFUA_1G06990	1.10585	0.403043	2.67464	0.862678
AFUA_1G04370	0.731943	0.534018	0.857357	1.76692	preribosome assembly and transport protein SRP40, putative
AFUA_2G01170	0.540219	0.833533	0.989008	1.76007	1,3-beta-glucanosyltransferase Gel1
AFUA_2G17440	0.300357	1.89053	1.40705	2.38621	2-amino-3-carboxymuconate-6-semialdehyde decarboxylase, putative
AFUA_5G10090	1.21608	1.64702	1.33306	1.66137	3-demethylubiquinone-9 3-methyltransferase, putative
AFUA_3G08080	0.863861	1.25495	0.898574	1.94855	aconitate hydratase, putative
AFUA_1G06890	1.2078	1.61439	1.35992	2.1147	alpha-1,2-mannosyltransferase (Alg11), putative
AFUA_2G13460	0.757537	1.28195	1.56006	3.22494	alpha-amylase, putative
AFUA_5G02130	1.30585	1.70825	1.56079	2.16141	alpha-galactosidase
AFUA_5G13830	0.543506	0.447122	1.2457	2.09988	alpha-galactosidase, putative
AFUA_5G14380	1.29584	1.72284	1.64658	2.11648	alpha-glucuronidase
AFUA_2G10560	1.13991	1.19047	1.31074	2.73928	amino acid permease
AFUA_1G15770	0.82734	1.10467	0.994614	1.59543	anaphase promoting complex subunit 10 (APC10), putative
AFUA_6G00580	0.894173	1.78982	0.967928	2.28723	ankyrin repeat protein
AFUA_2G13890	0.975589	1.32087	1.25623	1.64407	annexin ANXC3.2
AFUA_1G13090	1.36698	1.65228	1.35759	2.23008	anthranilate synthase multifunctional protein
AFUA_2G09650	1.47116	1.27896	0.876015	1.86197	aspartate transaminase, putative
AFUA_2G14020	0.493114	0.524859	1.52572	2.37497	ATP transporter, putative
AFUA_2G03910	0.567308	1.74155	0.672096	1.87868	ATP-depentend DNA helicase, putative
AFUA_2G14760	0.11459	1.23078	1.98798	2.32825	BCS1-like ATPase, putative
AFUA_1G04110	0.98655	0.931251	0.658347	1.75951	C2H2 transcription factor, putative
AFUA_5G06460	0.381362	0.719961	0.67119	1.57504	C6 finger domain protein, putative
AFUA_2G16160	0.532345	0.287588	1.29618	1.8309	C6 finger domain protein, putative
AFUA_6G07130	1.45085	1.43376	1.60503	2.3222	C6 transcription factor, putative
AFUA_6G12130	0.641648	1.09752	1.2089	2.39252	C6 transcription factor, putative
AFUA_3G09550	1.4847	1.35044	0.807667	1.75385	calcium/calmodulin dependent protein kinase, putative
AFUA_2G05860	1.26454	1.14276	1.31854	1.81258	calcium/mangenease P-type ATPase, putative
AFUA_3G10690	-0.00453854	1.24416	1.2737	1.94575	calcium-translocating P-type ATPase(PMCA-type),putative
AFUA_5G13710	0.626618	1.24115	1.20354	1.89458	carboxylesterase, putative
AFUA_2G08500	1.2303	0.833936	0.270691	2.13826	carboxylesterase, putative
AFUA_6G06870	0.265377	0.598469	0.811709	1.59165	casein kinase I homolog, putative
AFUA_1G15300	1.34029	1.716	0.340775	1.73611	choline transport protein, putative
AFUA_2G15150	1.19293	1.87035	1.23718	2.10445	choline transport protein, putative
AFUA_8G02660	0.608634	0.765401	1.06453	1.7165	chromate ion transporter, putative
AFUA_3G07160	0.735145	0.868862	1.36509	2.39589	class V chitinase, putative
AFUA_5G09420	0.980149	0.515998	1.47402	1.98293	CLOCK-CONTROLLED PROTEIN 8
AFUA_3G00560	-0.205687	1.48917	1.11071	2.47655	conserved hypothetical protein
AFUA_7G00200	0.398627	0.721043	1.5884	2.02082	conserved hypothetical protein
AFUA_3G14740	0.925967	1.26415	0.917931	2.05279	conserved hypothetical protein
AFUA_5G08070	0.537517	1.21952	0.554556	1.81014	conserved hypothetical protein
AFUA_2G00370	-0.0448236	1.73347	1.10151	2.35339	conserved hypothetical protein
AFUA_4G11940	0.412841	1.03368	1.27265	1.98386	conserved hypothetical protein
AFUA_1G11660	1.10476	1.56525	0.970352	1.57743	conserved hypothetical protein
AFUA_5G13570	1.14191	1.72242	0.311799	1.70952	conserved hypothetical protein
AFUA_2G00600	0.236173	0.370636	1.36469	1.9666	conserved hypothetical protein
AFUA_7G04200	-0.241761	1.60036	1.37327	1.86705	conserved hypothetical protein
AFUA_3G00630	0.884036	-0.0275102	0.434963	1.65141	conserved hypothetical protein
AFUA_6G06650	1.35013	1.82238	1.12081	2.04367	conserved hypothetical protein
AFUA_4G09390	1.38512	1.90977	0.124737	1.68969	conserved hypothetical protein
AFUA_2G07920	1.17352	1.79311	1.46588	1.90873	cytochrome P450, putative
AFUA_3G03710	0.409749	0.471802	1.23695	2.29124	D-aminopeptidase putative
AFUA_2G05390	0.769925	1.39548	0.932198	1.99869	Domain found in Dishevelled, Egl-10, and Pleckstrin domain protein
AFUA_1G15460	1.1852	1.86045	1.54634	1.84983	DnaJ domain protein
AFUA_7G06250	0.737344	1.7152	1.46943	2.39815	DSBA-like thioredoxin domain protein
AFUA_1G15120	0.946658	1.39967	1.3146	2.05795	dsDNA-dependent ATPase (Rad54b), putative
AFUA_2G04430	1.04079	1.04567	1.35771	1.81153	DUF21 and CBS domain protein (Mam3), putative
AFUA_3G11660	1.14234	1.00167	1.41099	1.6103	DUF221 domain protein, putative
AFUA_2G14540	1.07515	1.60445	1.7865	1.76337	endoglucanase, putative
AFUA_4G07410	0.815544	1.1895	1.57586	1.60934	epoxide hydrolase, putative
AFUA_2G14530	0.240694	-0.227126	1.56983	1.71441	esterase D
AFUA_6G11980	0.887146	0.582114	1.78312	2.20719	exo-beta-1,3-glucanase, putative
AFUA_6G09250	0.763479	1.53838	0.512505	1.92101	exo-beta-1,3-glucanase, putative
AFUA_4G12160	1.38989	1.72792	1.68288	2.33544	g2/mitotic-specific cyclin b
AFUA_8G01730	0.493888	0.70101	1.55897	1.61752	Glycosyl transferase family 8 domain containing protein
AFUA_2G01770	1.26955	1.04591	0.754547	1.79028	GMC oxidoreductase
AFUA_3G13710	0.965125	0.960925	1.23734	2.10657	GTP cyclohydrolase I, putative
AFUA_4G07010	1.53672	1.31723	0.624958	1.796	hydrolase, TatD family protein, putative
AFUA_8G07060	0.5198	1.46576	1.89364	2.53422	hydrophobin, putative
AFUA_5G08500	1.22613	1.40834	1.33623	2.06679	hypothetical protein
AFUA_3G06510	0.845668	1.63332	1.39145	2.50364	hypothetical protein
AFUA_2G15420	0.339829	0.784244	1.52308	1.85654	hypothetical protein
AFUA_2G01490	0.623576	0.802503	1.66676	2.32668	hypothetical protein
AFUA_1G10260	0.51229	-0.0916362	1.52265	2.10891	hypothetical protein
AFUA_2G07830	0.809424	1.14047	1.22009	1.9395	hypothetical protein
AFUA_5G13280	0.932417	0.902546	1.22425	1.78757	hypothetical protein
AFUA_5G11190	-0.184637	0.654695	1.456	1.77905	hypothetical protein
AFUA_4G09550	0.703542	1.65055	1.21067	1.77215	hypothetical protein
AFUA_7G06340	0.658151	1.41714	1.39643	2.0658	hypothetical protein
AFUA_6G12960	1.40304	1.45016	0.900788	1.59925	hypothetical protein
AFUA_5G02650	-0.654767	1.47631	1.58474	1.7604	hypothetical protein
AFUA_3G10670	0.779063	1.35862	0.314373	2.00911	hypothetical protein
AFUA_4G14180	-0.417865	1.58736	1.30225	2.34636	hypothetical protein
AFUA_4G08560	0.972972	0.837224	1.47685	1.86663	hypothetical protein
AFUA_1G02340	0.0213003	0.450226	1.21838	1.69037	hypothetical protein
AFUA_5G08860	0.695999	1.2036	1.14336	1.7598	hypothetical protein
AFUA_3G03690	0.623594	0.327672	1.75627	2.0874	hypothetical protein
AFUA_2G13660	0.909846	0.512615	1.6778	2.03137	hypothetical protein
AFUA_6G04280	1.37393	0.969025	0.952909	1.52168	hypothetical protein
AFUA_4G00790	0.860093	0.0886035	1.22431	1.95944	hypothetical protein
AFUA_1G14980	0.880282	1.86581	1.74447	2.72676	hypothetical protein
AFUA_3G14200	0.990104	1.57821	0.261279	2.10447	hypothetical protein
AFUA_4G14160	0.00422096	0.982771	1.17341	2.50795	hypothetical protein
AFUA_1G12270	0.80054	0.867617	1.25692	2.0824	hypothetical protein
AFUA_1G03160	0.0636277	0.889952	1.71012	1.84863	hypothetical protein
AFUA_4G06040	1.42365	1.89945	0.979309	1.97403	hypothetical protein
AFUA_1G04630	0.734416	1.13544	1.57879	2.02986	hypothetical protein
AFUA_8G05700	1.21679	1.70454	0.637135	2.06442	hypothetical protein
AFUA_1G10620	0.970355	1.05916	1.28593	1.68348	hypothetical protein
AFUA_3G13070	1.51883	1.64804	1.31777	1.81363	hypothetical protein
AFUA_1G17540	0.767911	1.22686	1.87737	2.28756	hypothetical protein
AFUA_2G00240	-0.403485	0.585321	1.44165	1.57162	hypothetical protein
AFUA_4G12940	1.08288	1.41141	0.899961	2.53793	hypothetical protein
AFUA_6G03560	1.33523	1.62331	1.87297	2.43649	IgE-binding protein, putative
AFUA_5G00840	1.35521	1.59097	1.46856	1.7516	integral membrane protein
AFUA_1G05950	0.579668	1.20229	1.44349	2.27382	integral membrane protein
AFUA_2G17930	-0.0399208	1.44041	1.11592	1.98008	integral membrane protein
AFUA_7G01420	1.34977	1.33143	1.04253	1.72778	isoleucyl-tRNA synthetase, putative
AFUA_6G14220	1.35748	1.60565	0.0849619	1.92844	kinesin family protein (KinA), putative
AFUA_1G08990	1.49637	1.47337	1.6383	1.88636	lactonohydrolase, putative
AFUA_8G07070	1.2927	1.4746	1.70512	2.30136	maltase
AFUA_4G09130	0.934355	1.67903	1.76573	2.60972	mannosyltransferase, putative
AFUA_6G06360	-0.681735	0.319328	1.25598	1.87348	mating alpha-pheromone PpgA
AFUA_1G14340	0.784267	1.05186	1.2054	1.71113	metalloreductase, putative
AFUA_1G09010	1.41385	1.69738	1.52135	1.53168	methionyl-tRNA synthetase
AFUA_7G05190	1.46345	0.860654	1.0632	2.33957	maltose permease
AFUA_6G03320	-0.101289	0.488341	1.43434	1.86639	MFS drug transporter, putative
AFUA_6G01860	0.786648	0.996142	1.54356	1.9055	MFS lactose permease, putative
AFUA_6G01930	0.846932	1.01061	1.26583	1.883	MFS transporter (Seo1), putative
AFUA_6G11320	0.262964	1.35152	1.11432	2.18725	MFS transporter, putative
AFUA_3G14670	1.24303	1.78641	0.38804	3.41015	MFS transporter, putative
AFUA_1G09660	1.43786	1.39622	1.48409	1.76234	mitochondrial 2-oxodicarboxylate carrier protein, putative
AFUA_2G17360	1.39034	1.41102	1.76718	1.94945	monocarboxylate transporter (Mct), putative
AFUA_2G01680	0.543817	0.812079	1.71373	2.00844	monooxygenase, putative
AFUA_7G05900	1.16679	1.30137	1.70235	2.10448	MOSC domain protein
AFUA_2G07820	1.01972	1.59759	-0.547701	2.0644	MOSC domain protein
AFUA_7G04900	0.7868	1.34783	1.41736	2.09302	MSF multidrug transporter, putative
AFUA_1G06440	1.42603	1.85926	1.21886	1.98719	MSF multidrug transporter, putative
AFUA_2G10230	0.52814	0.7793	0.704886	1.66631	myo-inositol oxygenase
AFUA_7G06670	0.624736	1.63401	-0.247052	1.62797	NACHT and TPR domain protein
AFUA_3G12920	1.2389	1.4159	0.608737	2.20179	nonribosomal peptide synthase (GliP), putative
AFUA_6G09610	0.0711021	0.88536	1.75061	2.25179	nonribosomal peptide synthase, putative
AFUA_5G00600	0.357537	1.1827	1.68458	2.53109	NPP1 domain protein, putative
AFUA_2G16080	0.860548	0.910004	0.796932	1.85704	nuclear cohesin complex subunit (Psc3), putative
AFUA_8G06840	0.300269	0.726279	-0.0150881	1.91049	oxidoreductase, short chain dehydrogenase/reductase family
AFUA_5G10660	1.24171	1.23668	1.08283	1.89722	pentatricopeptide repeat protein
AFUA_3G02620	0.656639	0.154371	1.42097	2.0985	phenol hydroxylase, putative
AFUA_4G01450	0.371245	0.665518	1.43871	2.38923	phospho-2-dehydro-3-deoxyheptonate aldolase
AFUA_4G08760	0.727007	1.75651	1.71692	1.6986	phospho-2-dehydro-3-deoxyheptonate aldolase, class II
AFUA_1G02480	1.18426	1.24192	0.675135	2.10837	plasma membrane ATPase, putative
AFUA_6G03510	1.34788	1.44433	1.04464	1.71725	polyamine oxidase, putative
AFUA_3G11560	0.6769	1.58329	0.836973	2.01536	PUTATIVE LIPASE/ESTERASE PROTEIN
AFUA_4G12240	1.47429	1.73983	1.48767	1.98161	putitive nitrilase homolog
AFUA_3G06300	1.18116	1.33856	1.34897	1.5644	Rho GTPase Rac, putative
AFUA_1G10990	1.14623	1.14365	1.30987	1.80554	ribosomal RNA processing protein, putative
AFUA_3G00920	0.706004	1.04715	0.732644	2.2124	RTA1 domain protein, putative
AFUA_2G10840	1.42384	1.35117	1.43543	2.28593	RTA1 domain protein, putative
AFUA_4G06750	0.892207	1.50775	1.0181	1.62484	protein kinase, putative
AFUA_8G06150	1.41963	0.669704	1.89225	2.6886	serine-threonine rich protein, putative
AFUA_1G16630	1.33599	1.7865	1.53106	1.74783	short chain dehydrogenase family protein
AFUA_8G00440	0.556313	0.868129	1.40731	1.78714	steroid monooxygenase, putative
AFUA_5G00920	-0.225471	0.378203	0.788248	2.59583	transesterase (LovD), putative
AFUA_6G09330	0.374506	0.992438	1.30606	1.65556	transposase
AFUA_4G13350	0.980544	1.0146	1.57849	1.84729	U1 small nuclear ribonucleoprotein C, putative
AFUA_6G10410	1.0209	0.881816	1.4914	1.62912	vacuolar protein sorting protein (VPS11), putative
AFUA_3G10360	1.33564	1.7682	0.745533	1.64325	vacuolar sorting protein 35
AFUA_3G01950	1.11018	1.47333	0.474123	1.89371	alcohol dehydrogenase, zinc-containing
AFUA_7G00980	-0.310852	-0.698945	-1.50401	2.0421	hypothetical protein
AFUA_5G13880	1.12037	1.19171	1.42866	1.9059	hypothetical protein
AFUA_1G11750	0.271076	0.317729	0.736085	2.07319	hypothetical protein
AFUA_1G01880	1.12601	0.49949	-0.424882	1.9584	hypothetical protein
AFUA_1G15320	1.59816	1.56986	1.41073	2.0675	hypothetical protein
AFUA_3G04290	0.616764	0.40273	1.82207	2.30607	hypothetical protein
AFUA_6G13620	0.802101	1.36261	1.65838	2.11318	hypothetical protein

## Sheet: LATE UP Annotation
Category	Term	Count	%	PValue	Genes	List Total	Pop Hits	Pop Total	Fold Enrichment	Bonferroni	Benjamini	FDR
INTERPRO	IPR000182:GCN5-related N-acetyltransferase	12	2.0339	5.02234e-05	AFUA_5G00720, AFUA_3G00870, AFUA_4G09550, AFUA_4G13950, AFUA_3G01260, AFUA_1G16760, AFUA_3G00760, AFUA_1G14980, AFUA_6G03350, AFUA_7G04960, AFUA_2G00570, AFUA_4G09300	423	45	7036	4.43562	0.0290027	0.0290027	0.0739109
GOTERM_MF_FAT	GO:0008080~N-acetyltransferase activity	12	2.0339	0.000144882	AFUA_5G00720, AFUA_3G00870, AFUA_4G09550, AFUA_4G13950, AFUA_3G01260, AFUA_1G16760, AFUA_3G00760, AFUA_1G14980, AFUA_6G03350, AFUA_7G04960, AFUA_2G00570, AFUA_4G09300	245	51	4117	3.9539	0.0447536	0.0447536	0.194963
INTERPRO	IPR013781:Glycoside hydrolase, subgroup, catalytic core	15	2.54237	0.000161999	AFUA_3G12600, AFUA_3G00380, AFUA_5G01830, AFUA_5G14380, AFUA_8G07070, AFUA_6G06660, AFUA_2G01170, AFUA_4G10130, AFUA_4G00390, AFUA_3G07160, AFUA_2G13460, AFUA_8G00700, AFUA_5G03850, AFUA_6G09250, AFUA_5G03960	423	77	7036	3.24031	0.0905719	0.0463606	0.238223
GOTERM_MF_FAT	GO:0016410~N-acyltransferase activity	12	2.0339	0.000208595	AFUA_5G00720, AFUA_3G00870, AFUA_4G09550, AFUA_4G13950, AFUA_3G01260, AFUA_1G16760, AFUA_3G00760, AFUA_1G14980, AFUA_6G03350, AFUA_7G04960, AFUA_2G00570, AFUA_4G09300	245	53	4117	3.8047	0.063797	0.0324242	0.280589
GOTERM_MF_FAT	GO:0020037~heme binding	18	3.05085	0.000491744	AFUA_4G10770, AFUA_6G09730, AFUA_8G05630, AFUA_1G16510, AFUA_5G02620, AFUA_6G09670, AFUA_6G08460, AFUA_5G01360, AFUA_3G14610, AFUA_2G07720, AFUA_8G02610, AFUA_2G18030, AFUA_1G12830, AFUA_6G14360, AFUA_7G02010, AFUA_8G00590, AFUA_2G07920, AFUA_1G04390	245	118	4117	2.56333	0.143953	0.0504906	0.660297
GOTERM_MF_FAT	GO:0046906~tetrapyrrole binding	18	3.05085	0.00054373	AFUA_4G10770, AFUA_6G09730, AFUA_8G05630, AFUA_1G16510, AFUA_5G02620, AFUA_6G09670, AFUA_6G08460, AFUA_5G01360, AFUA_3G14610, AFUA_2G07720, AFUA_8G02610, AFUA_2G18030, AFUA_1G12830, AFUA_6G14360, AFUA_7G02010, AFUA_8G00590, AFUA_2G07920, AFUA_1G04390	245	119	4117	2.54179	0.157907	0.0420564	0.729865
INTERPRO	IPR004014:ATPase, P-type cation-transporter, N-terminal	6	1.01695	0.000652498	AFUA_3G10690, AFUA_2G05860, AFUA_5G03550, AFUA_7G01030, AFUA_7G04570, AFUA_1G02480	423	13	7036	7.67703	0.317838	0.119703	0.956288
GOTERM_MF_FAT	GO:0016407~acetyltransferase activity	12	2.0339	0.000749854	AFUA_5G00720, AFUA_3G00870, AFUA_4G09550, AFUA_4G13950, AFUA_3G01260, AFUA_1G16760, AFUA_3G00760, AFUA_1G14980, AFUA_6G03350, AFUA_7G04960, AFUA_2G00570, AFUA_4G09300	245	61	4117	3.30572	0.211042	0.0463023	1.00526
GOTERM_MF_FAT	GO:0043167~ion binding	90	15.2542	0.000854878	AFUA_7G00800, AFUA_2G13890, AFUA_6G07390, AFUA_8G05630, AFUA_6G06660, AFUA_2G07820, AFUA_2G17450, AFUA_6G08460, AFUA_3G07160, AFUA_2G07720, AFUA_6G08490, AFUA_5G14230, AFUA_6G08570, AFUA_2G18030, AFUA_8G00420, AFUA_6G07130, AFUA_7G02010, AFUA_6G09250, AFUA_2G07920, AFUA_3G02840, AFUA_8G02670, AFUA_3G12600, AFUA_2G13880, AFUA_3G00380, AFUA_5G14380, AFUA_7G04970, AFUA_3G02210, AFUA_1G15550, AFUA_5G…	245	1127	4117	1.34194	0.236817	0.0440435	1.14531
GOTERM_MF_FAT	GO:0043169~cation binding	90	15.2542	0.000854878	AFUA_7G00800, AFUA_2G13890, AFUA_6G07390, AFUA_8G05630, AFUA_6G06660, AFUA_2G07820, AFUA_2G17450, AFUA_6G08460, AFUA_3G07160, AFUA_2G07720, AFUA_6G08490, AFUA_5G14230, AFUA_6G08570, AFUA_2G18030, AFUA_8G00420, AFUA_6G07130, AFUA_7G02010, AFUA_6G09250, AFUA_2G07920, AFUA_3G02840, AFUA_8G02670, AFUA_3G12600, AFUA_2G13880, AFUA_3G00380, AFUA_5G14380, AFUA_7G04970, AFUA_3G02210, AFUA_1G15550, AFUA_5G…	245	1127	4117	1.34194	0.236817	0.0440435	1.14531
SP_PIR_KEYWORDS	glycosidase	23	3.89831	0.000901696	AFUA_5G01830, AFUA_3G00380, AFUA_6G03230, AFUA_5G14380, AFUA_5G13830, AFUA_2G14540, AFUA_5G02130, AFUA_8G07070, AFUA_6G06660, AFUA_6G03350, AFUA_7G04960, AFUA_4G10130, AFUA_3G07160, AFUA_2G13460, AFUA_3G00320, AFUA_8G01100, AFUA_8G00700, AFUA_5G03850, AFUA_6G11980, AFUA_5G07080, AFUA_8G06830, AFUA_6G09250, AFUA_5G03960	586	175	9629	2.1596	0.0895522	0.0895522	1.0036
GOTERM_MF_FAT	GO:0042626~ATPase activity, coupled to transmembrane movement of substances	13	2.20339	0.000908569	AFUA_5G03550, AFUA_1G03100, AFUA_7G04570, AFUA_1G02480, AFUA_4G10000, AFUA_1G10670, AFUA_5G10510, AFUA_3G10690, AFUA_2G05860, AFUA_6G03470, AFUA_7G01030, AFUA_5G09460, AFUA_4G01050	245	72	4117	3.03407	0.249667	0.0402035	1.21683
GOTERM_MF_FAT	GO:0043492~ATPase activity, coupled to movement of substances	13	2.20339	0.000908569	AFUA_5G03550, AFUA_1G03100, AFUA_7G04570, AFUA_1G02480, AFUA_4G10000, AFUA_1G10670, AFUA_5G10510, AFUA_3G10690, AFUA_2G05860, AFUA_6G03470, AFUA_7G01030, AFUA_5G09460, AFUA_4G01050	245	72	4117	3.03407	0.249667	0.0402035	1.21683
GOTERM_MF_FAT	GO:0016820~hydrolase activity, acting on acid anhydrides, catalyzing transmembrane movement of substances	13	2.20339	0.00116738	AFUA_5G03550, AFUA_1G03100, AFUA_7G04570, AFUA_1G02480, AFUA_4G10000, AFUA_1G10670, AFUA_5G10510, AFUA_3G10690, AFUA_2G05860, AFUA_6G03470, AFUA_7G01030, AFUA_5G09460, AFUA_4G01050	245	74	4117	2.95207	0.308649	0.0450902	1.56093
GOTERM_MF_FAT	GO:0015405~P-P-bond-hydrolysis-driven transmembrane transporter activity	13	2.20339	0.00186994	AFUA_5G03550, AFUA_1G03100, AFUA_7G04570, AFUA_1G02480, AFUA_4G10000, AFUA_1G10670, AFUA_5G10510, AFUA_3G10690, AFUA_2G05860, AFUA_6G03470, AFUA_7G01030, AFUA_5G09460, AFUA_4G01050	245	78	4117	2.80068	0.446478	0.0636042	2.48944
GOTERM_MF_FAT	GO:0015399~primary active transmembrane transporter activity	13	2.20339	0.00186994	AFUA_5G03550, AFUA_1G03100, AFUA_7G04570, AFUA_1G02480, AFUA_4G10000, AFUA_1G10670, AFUA_5G10510, AFUA_3G10690, AFUA_2G05860, AFUA_6G03470, AFUA_7G01030, AFUA_5G09460, AFUA_4G01050	245	78	4117	2.80068	0.446478	0.0636042	2.48944
GOTERM_BP_FAT	GO:0009141~nucleoside triphosphate metabolic process	9	1.52542	0.00225171	AFUA_1G10670, AFUA_3G10690, AFUA_2G05860, AFUA_5G03550, AFUA_3G14580, AFUA_1G03100, AFUA_7G01030, AFUA_7G04570, AFUA_1G02480	169	47	3284	3.72101	0.53113	0.53113	3.0179
GOTERM_MF_FAT	GO:0005506~iron ion binding	24	4.0678	0.00327582	AFUA_4G10770, AFUA_6G09730, AFUA_7G04970, AFUA_8G05630, AFUA_1G16510, AFUA_2G10230, AFUA_5G02620, AFUA_2G17450, AFUA_6G08460, AFUA_6G09670, AFUA_5G01360, AFUA_3G14610, AFUA_2G07720, AFUA_3G11980, AFUA_2G17930, AFUA_8G02610, AFUA_1G14340, AFUA_2G18030, AFUA_1G12830, AFUA_6G14360, AFUA_7G02010, AFUA_2G07920, AFUA_8G00590, AFUA_1G04390	245	213	4117	1.89342	0.645433	0.0984915	4.32317
GOTERM_MF_FAT	GO:0042625~ATPase activity, coupled to transmembrane movement of ions	8	1.35593	0.00378806	AFUA_1G10670, AFUA_3G10690, AFUA_2G05860, AFUA_5G03550, AFUA_1G03100, AFUA_7G01030, AFUA_7G04570, AFUA_1G02480	245	35	4117	3.84093	0.698595	0.103294	4.98332
INTERPRO	IPR013968:Polyketide synthase, KR	5	0.847458	0.00429213	AFUA_8G00540, AFUA_3G01410, AFUA_2G12820, AFUA_8G05590, AFUA_8G00370	423	12	7036	6.93065	0.919589	0.467488	6.13594
SP_PIR_KEYWORDS	hydrolase	74	12.5424	0.00439821	AFUA_7G00800, AFUA_4G07010, AFUA_3G14580, AFUA_3G01660, AFUA_6G09650, AFUA_1G03100, AFUA_6G06660, AFUA_4G14000, AFUA_7G04570, AFUA_3G07160, AFUA_6G08490, AFUA_5G07080, AFUA_2G08500, AFUA_7G01030, AFUA_6G09250, AFUA_4G01050, AFUA_3G00380, AFUA_5G14380, AFUA_1G15270, AFUA_6G03350, AFUA_1G02480, AFUA_6G06650, AFUA_1G16770, AFUA_5G02330, AFUA_8G00700, AFUA_5G03850, AFUA_6G11980, AFUA_4G08630, AFUA_4G…	586	890	9629	1.36623	0.36772	0.20484	4.80912
GOTERM_MF_FAT	GO:0015925~galactosidase activity	5	0.847458	0.0056239	AFUA_3G00380, AFUA_8G01100, AFUA_5G13830, AFUA_5G02130, AFUA_6G06660	245	13	4117	6.46311	0.831727	0.138012	7.31479
GOTERM_CC_FAT	GO:0031224~intrinsic to membrane	40	6.77966	0.0058403	AFUA_3G00880, AFUA_2G10840, AFUA_8G00940, AFUA_5G03550, AFUA_7G05190, AFUA_2G01170, AFUA_8G06090, AFUA_7G04570, AFUA_4G09130, AFUA_4G10000, AFUA_5G01230, AFUA_3G10690, AFUA_3G01430, AFUA_1G01550, AFUA_5G12950, AFUA_4G07350, AFUA_5G09460, AFUA_7G01030, AFUA_4G01050, AFUA_4G09410, AFUA_5G00710, AFUA_2G15150, AFUA_7G04970, AFUA_1G02480, AFUA_3G00920, AFUA_1G09660, AFUA_7G00440, AFUA_8G02090, AFUA_5G…	65	586	1307	1.37254	0.332464	0.332464	5.86505
GOTERM_BP_FAT	GO:0006754~ATP biosynthetic process	8	1.35593	0.00622708	AFUA_1G10670, AFUA_3G10690, AFUA_2G05860, AFUA_5G03550, AFUA_1G03100, AFUA_7G01030, AFUA_7G04570, AFUA_1G02480	169	44	3284	3.53308	0.877401	0.649859	8.14088
GOTERM_BP_FAT	GO:0046034~ATP metabolic process	8	1.35593	0.00622708	AFUA_1G10670, AFUA_3G10690, AFUA_2G05860, AFUA_5G03550, AFUA_1G03100, AFUA_7G01030, AFUA_7G04570, AFUA_1G02480	169	44	3284	3.53308	0.877401	0.649859	8.14088
GOTERM_BP_FAT	GO:0009205~purine ribonucleoside triphosphate metabolic process	8	1.35593	0.00706386	AFUA_1G10670, AFUA_3G10690, AFUA_2G05860, AFUA_5G03550, AFUA_1G03100, AFUA_7G01030, AFUA_7G04570, AFUA_1G02480	169	45	3284	3.45457	0.907623	0.547949	9.18677
GOTERM_BP_FAT	GO:0009199~ribonucleoside triphosphate metabolic process	8	1.35593	0.00706386	AFUA_1G10670, AFUA_3G10690, AFUA_2G05860, AFUA_5G03550, AFUA_1G03100, AFUA_7G01030, AFUA_7G04570, AFUA_1G02480	169	45	3284	3.45457	0.907623	0.547949	9.18677
GOTERM_BP_FAT	GO:0009142~nucleoside triphosphate biosynthetic process	8	1.35593	0.00706386	AFUA_1G10670, AFUA_3G10690, AFUA_2G05860, AFUA_5G03550, AFUA_1G03100, AFUA_7G01030, AFUA_7G04570, AFUA_1G02480	169	45	3284	3.45457	0.907623	0.547949	9.18677
GOTERM_BP_FAT	GO:0009201~ribonucleoside triphosphate biosynthetic process	8	1.35593	0.00706386	AFUA_1G10670, AFUA_3G10690, AFUA_2G05860, AFUA_5G03550, AFUA_1G03100, AFUA_7G01030, AFUA_7G04570, AFUA_1G02480	169	45	3284	3.45457	0.907623	0.547949	9.18677
GOTERM_BP_FAT	GO:0009144~purine nucleoside triphosphate metabolic process	8	1.35593	0.00706386	AFUA_1G10670, AFUA_3G10690, AFUA_2G05860, AFUA_5G03550, AFUA_1G03100, AFUA_7G01030, AFUA_7G04570, AFUA_1G02480	169	45	3284	3.45457	0.907623	0.547949	9.18677
GOTERM_BP_FAT	GO:0009145~purine nucleoside triphosphate biosynthetic process	8	1.35593	0.00706386	AFUA_1G10670, AFUA_3G10690, AFUA_2G05860, AFUA_5G03550, AFUA_1G03100, AFUA_7G01030, AFUA_7G04570, AFUA_1G02480	169	45	3284	3.45457	0.907623	0.547949	9.18677
GOTERM_BP_FAT	GO:0009206~purine ribonucleoside triphosphate biosynthetic process	8	1.35593	0.00706386	AFUA_1G10670, AFUA_3G10690, AFUA_2G05860, AFUA_5G03550, AFUA_1G03100, AFUA_7G01030, AFUA_7G04570, AFUA_1G02480	169	45	3284	3.45457	0.907623	0.547949	9.18677
INTERPRO	IPR016181:Acyl-CoA N-acyltransferase	8	1.35593	0.0076745	AFUA_3G00870, AFUA_4G13950, AFUA_3G01260, AFUA_1G16760, AFUA_3G00760, AFUA_1G14980, AFUA_7G04960, AFUA_2G00570	423	39	7036	3.41201	0.989052	0.594616	10.7221
UP_SEQ_FEATURE	signal peptide	6	1.01695	0.00846786	AFUA_3G00880, AFUA_5G02330, AFUA_4G08630, AFUA_4G14000, AFUA_2G01170, AFUA_4G11800	15	49	486	3.96735	0.329468	0.329468	7.7596
INTERPRO	IPR001757:ATPase, P-type, K/Mg/Cd/Cu/Zn/Na/Ca/Na/H-transporter	6	1.01695	0.00853024	AFUA_3G10690, AFUA_2G05860, AFUA_5G03550, AFUA_7G01030, AFUA_7G04570, AFUA_1G02480	423	22	7036	4.53643	0.993397	0.56686	11.8488
INTERPRO	IPR008250:ATPase, P-type, ATPase-associated region	6	1.01695	0.00853024	AFUA_3G10690, AFUA_2G05860, AFUA_5G03550, AFUA_7G01030, AFUA_7G04570, AFUA_1G02480	423	22	7036	4.53643	0.993397	0.56686	11.8488
GOTERM_MF_FAT	GO:0015662~ATPase activity, coupled to transmembrane movement of ions, phosphorylative mechanism	6	1.01695	0.00978523	AFUA_3G10690, AFUA_2G05860, AFUA_5G03550, AFUA_7G01030, AFUA_7G04570, AFUA_1G02480	245	23	4117	4.38367	0.955281	0.212607	12.4049
KEGG_PATHWAY	afm00052:Galactose metabolism	7	1.18644	0.00980997	AFUA_3G00380, AFUA_8G01100, AFUA_5G13830, AFUA_5G02130, AFUA_6G06660, AFUA_8G07070, AFUA_2G16330	98	35	1789	3.65102	0.473127	0.473127	9.55937
INTERPRO	IPR018303:ATPase, P-type phosphorylation site	6	1.01695	0.0103748	AFUA_3G10690, AFUA_2G05860, AFUA_5G03550, AFUA_7G01030, AFUA_7G04570, AFUA_1G02480	423	23	7036	4.33919	0.997783	0.582326	14.2325
GOTERM_MF_FAT	GO:0019842~vitamin binding	15	2.54237	0.0106761	AFUA_3G00560, AFUA_2G09650, AFUA_7G00690, AFUA_6G09640, AFUA_3G12920, AFUA_4G07810, AFUA_6G09610, AFUA_2G07820, AFUA_7G06540, AFUA_5G06680, AFUA_6G03480, AFUA_3G11980, AFUA_6G02030, AFUA_2G12820, AFUA_7G05900	245	120	4117	2.10051	0.966352	0.215156	13.4604
GOTERM_CC_FAT	GO:0016021~integral to membrane	38	6.44068	0.0118479	AFUA_2G10840, AFUA_8G00940, AFUA_5G03550, AFUA_7G05190, AFUA_8G06090, AFUA_7G04570, AFUA_4G09130, AFUA_4G10000, AFUA_5G01230, AFUA_3G10690, AFUA_3G01430, AFUA_1G01550, AFUA_5G12950, AFUA_4G07350, AFUA_5G09460, AFUA_7G01030, AFUA_4G01050, AFUA_4G09410, AFUA_5G00710, AFUA_2G15150, AFUA_7G04970, AFUA_1G02480, AFUA_3G00920, AFUA_1G09660, AFUA_8G02090, AFUA_7G00440, AFUA_5G10510, AFUA_6G01860, AFUA_2G…	65	566	1307	1.34999	0.560618	0.337141	11.5723
GOTERM_MF_FAT	GO:0030151~molybdenum ion binding	4	0.677966	0.013227	AFUA_3G00560, AFUA_7G05900, AFUA_1G12830, AFUA_2G07820	245	9	4117	7.46848	0.985118	0.2446	16.4179
SP_PIR_KEYWORDS	heme	12	2.0339	0.0134588	AFUA_2G07720, AFUA_3G14610, AFUA_5G01360, AFUA_6G09730, AFUA_8G02610, AFUA_2G18030, AFUA_1G12830, AFUA_5G02620, AFUA_6G08460, AFUA_2G07920, AFUA_6G09670, AFUA_1G04390	586	85	9629	2.31978	0.755667	0.374836	14.059
GOTERM_BP_FAT	GO:0006163~purine nucleotide metabolic process	9	1.52542	0.0151338	AFUA_1G10670, AFUA_3G10690, AFUA_2G05860, AFUA_5G03550, AFUA_1G03100, AFUA_7G01030, AFUA_1G08840, AFUA_7G04570, AFUA_1G02480	169	64	3284	2.73262	0.994047	0.722229	18.7223
GOTERM_MF_FAT	GO:0070279~vitamin B6 binding	11	1.86441	0.0158081	AFUA_3G00560, AFUA_6G03480, AFUA_6G02030, AFUA_2G09650, AFUA_7G00690, AFUA_6G09640, AFUA_7G05900, AFUA_4G07810, AFUA_2G07820, AFUA_5G06680, AFUA_7G06540	245	78	4117	2.36981	0.993495	0.269995	19.315
GOTERM_MF_FAT	GO:0030170~pyridoxal phosphate binding	11	1.86441	0.0158081	AFUA_3G00560, AFUA_6G03480, AFUA_6G02030, AFUA_2G09650, AFUA_7G00690, AFUA_6G09640, AFUA_7G05900, AFUA_4G07810, AFUA_2G07820, AFUA_5G06680, AFUA_7G06540	245	78	4117	2.36981	0.993495	0.269995	19.315
INTERPRO	IPR001128:Cytochrome P450	11	1.86441	0.0160672	AFUA_3G14610, AFUA_5G01360, AFUA_4G10770, AFUA_6G09730, AFUA_8G02610, AFUA_6G14360, AFUA_5G02620, AFUA_6G08460, AFUA_2G07920, AFUA_6G09670, AFUA_1G04390	423	77	7036	2.37622	0.999925	0.694706	21.2156
GOTERM_BP_FAT	GO:0055114~oxidation reduction	49	8.30508	0.0165524	AFUA_8G02210, AFUA_6G07390, AFUA_8G02560, AFUA_4G00610, AFUA_2G17450, AFUA_6G08460, AFUA_3G09330, AFUA_6G03480, AFUA_2G18030, AFUA_4G07350, AFUA_7G04980, AFUA_7G02010, AFUA_2G01770, AFUA_3G02840, AFUA_2G07920, AFUA_7G04540, AFUA_2G05290, AFUA_1G01770, AFUA_7G04970, AFUA_2G16630, AFUA_5G02620, AFUA_3G02620, AFUA_5G07360, AFUA_1G16630, AFUA_2G17930, AFUA_2G13270, AFUA_1G12830, AFUA_6G14360, AFUA_8G…	169	707	3284	1.34677	0.996332	0.674252	20.2994
SP_PIR_KEYWORDS	Monooxygenase	14	2.37288	0.0168249	AFUA_8G00440, AFUA_3G03280, AFUA_6G09670, AFUA_6G08460, AFUA_2G01680, AFUA_5G01360, AFUA_3G14610, AFUA_6G03490, AFUA_6G13790, AFUA_8G02610, AFUA_6G14360, AFUA_6G03030, AFUA_2G07920, AFUA_1G04390	586	111	9629	2.07247	0.828759	0.356717	17.2813
INTERPRO	IPR006068:ATPase, P-type cation-transporter, C-terminal	4	0.677966	0.0187315	AFUA_3G10690, AFUA_2G05860, AFUA_7G01030, AFUA_7G04570	423	10	7036	6.65343	0.999985	0.708058	24.2985
INTERPRO	IPR004045:Glutathione S-transferase, N-terminal	5	0.847458	0.0199374	AFUA_2G02490, AFUA_6G09690, AFUA_4G01440, AFUA_1G17120, AFUA_2G17300	423	18	7036	4.62044	0.999993	0.692763	25.6565
GOTERM_BP_FAT	GO:0016052~carbohydrate catabolic process	10	1.69492	0.022686	AFUA_3G07160, AFUA_2G13460, AFUA_3G00320, AFUA_5G14380, AFUA_5G01030, AFUA_2G10230, AFUA_4G10130, AFUA_2G17620, AFUA_5G03960, AFUA_2G16330	169	82	3284	2.36975	0.999552	0.723362	26.7974
GOTERM_MF_FAT	GO:0000036~acyl carrier activity	7	1.18644	0.0227235	AFUA_8G00540, AFUA_6G03480, AFUA_3G01410, AFUA_2G12820, AFUA_8G00370, AFUA_3G12920, AFUA_6G09610	245	38	4117	3.09549	0.999299	0.347708	26.6253
GOTERM_MF_FAT	GO:0019829~cation-transporting ATPase activity	5	0.847458	0.0230371	AFUA_1G10670, AFUA_3G10690, AFUA_2G05860, AFUA_1G03100, AFUA_7G01030	245	19	4117	4.42213	0.999367	0.335793	26.9418
GOTERM_MF_FAT	GO:0048037~cofactor binding	31	5.25424	0.0239267	AFUA_8G02560, AFUA_6G07390, AFUA_4G00610, AFUA_2G09650, AFUA_1G04150, AFUA_3G12920, AFUA_6G09610, AFUA_2G07820, AFUA_6G03480, AFUA_8G00540, AFUA_6G02030, AFUA_5G01030, AFUA_2G12820, AFUA_2G01770, AFUA_2G18050, AFUA_3G00560, AFUA_2G16630, AFUA_7G04970, AFUA_7G00690, AFUA_2G14480, AFUA_6G09640, AFUA_4G07810, AFUA_5G06680, AFUA_7G06540, AFUA_5G07360, AFUA_8G00860, AFUA_3G00520, AFUA_7G05900, AFUA_1G…	245	351	4117	1.48412	0.999525	0.331538	27.8327
INTERPRO	IPR009081:Acyl carrier protein-like	7	1.18644	0.0241976	AFUA_8G00540, AFUA_6G03480, AFUA_3G01410, AFUA_2G12820, AFUA_8G00370, AFUA_3G12920, AFUA_6G09610	423	38	7036	3.06408	0.999999	0.728807	30.2747
GOTERM_BP_FAT	GO:0044036~cell wall macromolecule metabolic process	5	0.847458	0.0272927	AFUA_3G00320, AFUA_6G09320, AFUA_5G03980, AFUA_5G14380, AFUA_5G03960	169	23	3284	4.22434	0.999908	0.735062	31.3512
INTERPRO	IPR017933:Glutathione S-transferase/chloride channel, C-terminal	5	0.847458	0.0287247	AFUA_2G02490, AFUA_6G09690, AFUA_4G01440, AFUA_1G17120, AFUA_2G17300	423	20	7036	4.15839	1	0.759074	34.8882
GOTERM_BP_FAT	GO:0009152~purine ribonucleotide biosynthetic process	8	1.35593	0.0291937	AFUA_1G10670, AFUA_3G10690, AFUA_2G05860, AFUA_5G03550, AFUA_1G03100, AFUA_7G01030, AFUA_7G04570, AFUA_1G02480	169	59	3284	2.63484	0.999953	0.711883	33.1528
GOTERM_BP_FAT	GO:0009150~purine ribonucleotide metabolic process	8	1.35593	0.0291937	AFUA_1G10670, AFUA_3G10690, AFUA_2G05860, AFUA_5G03550, AFUA_1G03100, AFUA_7G01030, AFUA_7G04570, AFUA_1G02480	169	59	3284	2.63484	0.999953	0.711883	33.1528
COG_ONTOLOGY	Secondary metabolites biosynthesis, transport, and catabolism	13	2.20339	0.0311974	AFUA_4G10770, AFUA_6G09730, AFUA_3G12920, AFUA_5G02620, AFUA_5G07360, AFUA_6G09670, AFUA_6G08460, AFUA_5G01360, AFUA_3G14610, AFUA_8G00540, AFUA_8G02610, AFUA_2G07920, AFUA_1G04390	81	107	1267	1.90043	0.452391	0.452391	21.1428
INTERPRO	IPR013780:Glycosyl hydrolase, family 13, all-beta	4	0.677966	0.0314094	AFUA_2G13460, AFUA_5G02130, AFUA_8G07070, AFUA_4G10130	423	12	7036	5.54452	1	0.762728	37.488
INTERPRO	IPR005302:Molybdenum cofactor sulfurase, C-terminal	3	0.508475	0.0317948	AFUA_3G00560, AFUA_7G05900, AFUA_2G07820	423	5	7036	9.98014	1	0.741395	37.8531
GOTERM_BP_FAT	GO:0006816~calcium ion transport	3	0.508475	0.0340592	AFUA_3G10690, AFUA_2G05860, AFUA_7G01030	169	6	3284	9.71598	0.999991	0.725746	37.5661
GOTERM_MF_FAT	GO:0046872~metal ion binding	76	12.8814	0.0368641	AFUA_7G00800, AFUA_2G13890, AFUA_6G07390, AFUA_8G05630, AFUA_2G07820, AFUA_2G17450, AFUA_6G08460, AFUA_2G07720, AFUA_6G08490, AFUA_5G14230, AFUA_6G08570, AFUA_2G18030, AFUA_8G00420, AFUA_6G07130, AFUA_7G02010, AFUA_2G07920, AFUA_3G02840, AFUA_8G02670, AFUA_2G13880, AFUA_7G04970, AFUA_3G02210, AFUA_1G15550, AFUA_5G02620, AFUA_5G07360, AFUA_4G08840, AFUA_2G17930, AFUA_2G13540, AFUA_2G13270, AFUA_1G…	245	1055	4117	1.21053	0.999993	0.447588	39.7038
GOTERM_BP_FAT	GO:0006164~purine nucleotide biosynthetic process	8	1.35593	0.0370557	AFUA_1G10670, AFUA_3G10690, AFUA_2G05860, AFUA_5G03550, AFUA_1G03100, AFUA_7G01030, AFUA_7G04570, AFUA_1G02480	169	62	3284	2.50735	0.999997	0.718811	40.1481
GOTERM_BP_FAT	GO:0009260~ribonucleotide biosynthetic process	8	1.35593	0.0370557	AFUA_1G10670, AFUA_3G10690, AFUA_2G05860, AFUA_5G03550, AFUA_1G03100, AFUA_7G01030, AFUA_7G04570, AFUA_1G02480	169	62	3284	2.50735	0.999997	0.718811	40.1481
GOTERM_BP_FAT	GO:0009259~ribonucleotide metabolic process	8	1.35593	0.0370557	AFUA_1G10670, AFUA_3G10690, AFUA_2G05860, AFUA_5G03550, AFUA_1G03100, AFUA_7G01030, AFUA_7G04570, AFUA_1G02480	169	62	3284	2.50735	0.999997	0.718811	40.1481
SP_PIR_KEYWORDS	phosphoprotein	6	1.01695	0.0372324	AFUA_3G10690, AFUA_2G05860, AFUA_5G03550, AFUA_7G01030, AFUA_7G04570, AFUA_1G02480	586	31	9629	3.18034	0.98067	0.545801	34.5742
GOTERM_MF_FAT	GO:0042623~ATPase activity, coupled	15	2.54237	0.0381134	AFUA_5G03550, AFUA_1G03100, AFUA_7G04570, AFUA_4G10000, AFUA_1G02480, AFUA_1G10670, AFUA_5G10510, AFUA_3G10690, AFUA_2G05860, AFUA_6G03470, AFUA_7G01030, AFUA_5G09460, AFUA_2G03910, AFUA_5G07740, AFUA_4G01050	245	141	4117	1.78767	0.999995	0.442744	40.7487
GOTERM_BP_FAT	GO:0015849~organic acid transport	7	1.18644	0.040234	AFUA_7G00440, AFUA_5G00710, AFUA_2G15150, AFUA_2G10560, AFUA_8G06580, AFUA_1G15300, AFUA_8G06090	169	50	3284	2.72047	0.999999	0.714745	42.7784
GOTERM_BP_FAT	GO:0015837~amine transport	7	1.18644	0.040234	AFUA_7G00440, AFUA_5G00710, AFUA_2G15150, AFUA_2G10560, AFUA_8G06580, AFUA_1G15300, AFUA_8G06090	169	50	3284	2.72047	0.999999	0.714745	42.7784
GOTERM_BP_FAT	GO:0046942~carboxylic acid transport	7	1.18644	0.040234	AFUA_7G00440, AFUA_5G00710, AFUA_2G15150, AFUA_2G10560, AFUA_8G06580, AFUA_1G15300, AFUA_8G06090	169	50	3284	2.72047	0.999999	0.714745	42.7784
GOTERM_BP_FAT	GO:0006865~amino acid transport	7	1.18644	0.040234	AFUA_7G00440, AFUA_5G00710, AFUA_2G15150, AFUA_2G10560, AFUA_8G06580, AFUA_1G15300, AFUA_8G06090	169	50	3284	2.72047	0.999999	0.714745	42.7784
KEGG_PATHWAY	afm00600:Sphingolipid metabolism	5	0.847458	0.0427174	AFUA_3G00380, AFUA_8G01100, AFUA_5G13830, AFUA_5G02130, AFUA_6G06660	98	25	1789	3.65102	0.941439	0.758006	35.9142
INTERPRO	IPR017973:Cytochrome P450, C-terminal region	8	1.35593	0.0447414	AFUA_3G14610, AFUA_5G01360, AFUA_8G02610, AFUA_5G02620, AFUA_6G08460, AFUA_2G07920, AFUA_6G09670, AFUA_1G04390	423	55	7036	2.41943	1	0.83274	49.0258
GOTERM_MF_FAT	GO:0005388~calcium-transporting ATPase activity	3	0.508475	0.0447794	AFUA_3G10690, AFUA_2G05860, AFUA_7G01030	245	6	4117	8.40204	0.999999	0.482135	46.0466
GOTERM_MF_FAT	GO:0015085~calcium ion transmembrane transporter activity	3	0.508475	0.0447794	AFUA_3G10690, AFUA_2G05860, AFUA_7G01030	245	6	4117	8.40204	0.999999	0.482135	46.0466
UP_SEQ_FEATURE	glycosylation site:N-linked (GlcNAc...)	5	0.847458	0.0457142	AFUA_3G00880, AFUA_4G08630, AFUA_4G14000, AFUA_2G01170, AFUA_4G11800	15	50	486	3.24	0.889111	0.667	35.8817
PIR_SUPERFAMILY	PIRSF006060:AA_transporter	7	1.18644	0.046184	AFUA_7G00440, AFUA_5G00710, AFUA_2G15150, AFUA_2G10560, AFUA_8G06580, AFUA_1G15300, AFUA_8G06090	75	49	1357	2.58476	0.97724	0.97724	39.5098
KEGG_PATHWAY	afm00380:Tryptophan metabolism	6	1.01695	0.0463407	AFUA_2G18030, AFUA_5G02620, AFUA_2G17450, AFUA_7G02010, AFUA_1G04390, AFUA_2G17440	98	37	1789	2.96029	0.954232	0.642299	38.3438
GOTERM_MF_FAT	GO:0016887~ATPase activity	16	2.71186	0.0478295	AFUA_5G03550, AFUA_1G03100, AFUA_7G04570, AFUA_4G10000, AFUA_1G02480, AFUA_2G14020, AFUA_1G10670, AFUA_5G10510, AFUA_3G10690, AFUA_2G05860, AFUA_6G03470, AFUA_5G09460, AFUA_7G01030, AFUA_2G03910, AFUA_5G07740, AFUA_4G01050	245	159	4117	1.69098	1	0.490014	48.3213
KEGG_PATHWAY	afm00603:Glycosphingolipid biosynthesis	3	0.508475	0.0511213	AFUA_8G01100, AFUA_5G13830, AFUA_5G02130	98	7	1789	7.82362	0.966986	0.57374	41.4223
INTERPRO	IPR001199:Cytochrome b5	5	0.847458	0.052236	AFUA_2G07720, AFUA_8G05630, AFUA_1G16510, AFUA_1G12830, AFUA_8G00590	423	24	7036	3.46533	1	0.859833	54.6067
GOTERM_BP_FAT	GO:0009165~nucleotide biosynthetic process	9	1.52542	0.0529505	AFUA_1G10670, AFUA_3G10690, AFUA_2G05860, AFUA_5G03550, AFUA_1G03100, AFUA_7G01030, AFUA_7G04570, AFUA_1G02480, AFUA_2G17450	169	81	3284	2.15911	1	0.782011	52.2673
GOTERM_CC_FAT	GO:0005576~extracellular region	6	1.01695	0.0548233	AFUA_5G02330, AFUA_4G08630, AFUA_5G14380, AFUA_8G06830, AFUA_1G02040, AFUA_4G11800	65	43	1307	2.80572	0.979564	0.7266	44.111
GOTERM_BP_FAT	GO:0015674~di-, tri-valent inorganic cation transport	3	0.508475	0.0594402	AFUA_3G10690, AFUA_2G05860, AFUA_7G01030	169	8	3284	7.28698	1	0.794817	56.5268
GOTERM_MF_FAT	GO:0004557~alpha-galactosidase activity	3	0.508475	0.0602823	AFUA_8G01100, AFUA_5G13830, AFUA_5G02130	245	7	4117	7.20175	1	0.558972	56.7182
INTERPRO	IPR000111:Glycoside hydrolase, clan GH-D	3	0.508475	0.0616508	AFUA_8G01100, AFUA_5G13830, AFUA_5G02130	423	7	7036	7.12867	1	0.888471	60.8111
INTERPRO	IPR000695:ATPase, P-type, H+ transporting proton pump	3	0.508475	0.0616508	AFUA_5G03550, AFUA_7G01030, AFUA_1G02480	423	7	7036	7.12867	1	0.888471	60.8111
INTERPRO	IPR005834:Haloacid dehalogenase-like hydrolase	6	1.01695	0.0616885	AFUA_3G10690, AFUA_2G05860, AFUA_5G03550, AFUA_7G01030, AFUA_7G04570, AFUA_1G02480	423	36	7036	2.77226	1	0.874182	60.8342
GOTERM_MF_FAT	GO:0015082~di-, tri-valent inorganic cation transmembrane transporter activity	4	0.677966	0.0649482	AFUA_3G10690, AFUA_2G05860, AFUA_1G01550, AFUA_7G01030	245	16	4117	4.20102	1	0.57208	59.5247
UP_SEQ_FEATURE	active site:Proton donor	3	0.508475	0.0653341	AFUA_5G02330, AFUA_4G08630, AFUA_2G01170	15	15	486	6.48	0.958231	0.653037	47.3634
SMART	SM00257:LysM	3	0.508475	0.0654015	AFUA_6G09320, AFUA_5G03980, AFUA_5G03960	98	9	2029	6.90136	0.9906	0.9906	50.2389
INTERPRO	IPR004841:Amino acid permease-associated region	7	1.18644	0.0654518	AFUA_7G00440, AFUA_5G00710, AFUA_2G15150, AFUA_2G10560, AFUA_8G06580, AFUA_1G15300, AFUA_8G06090	423	48	7036	2.42573	1	0.876036	63.0842
GOTERM_MF_FAT	GO:0015171~amino acid transmembrane transporter activity	7	1.18644	0.0673276	AFUA_7G00440, AFUA_5G00710, AFUA_2G15150, AFUA_2G10560, AFUA_8G06580, AFUA_1G15300, AFUA_8G06090	245	49	4117	2.40058	1	0.57136	60.8902
GOTERM_MF_FAT	GO:0005275~amine transmembrane transporter activity	7	1.18644	0.0673276	AFUA_7G00440, AFUA_5G00710, AFUA_2G15150, AFUA_2G10560, AFUA_8G06580, AFUA_1G15300, AFUA_8G06090	245	49	4117	2.40058	1	0.57136	60.8902
PIR_SUPERFAMILY	PIRSF006060:amino acid transporter	4	0.677966	0.070419	AFUA_5G00710, AFUA_2G10560, AFUA_8G06580, AFUA_8G06090	75	18	1357	4.02074	0.997096	0.946112	53.9895
INTERPRO	IPR002293:Amino acid/polyamine transporter I	7	1.18644	0.0710017	AFUA_7G00440, AFUA_5G00710, AFUA_2G15150, AFUA_2G10560, AFUA_8G06580, AFUA_1G15300, AFUA_8G06090	423	49	7036	2.37622	1	0.884432	66.1833
INTERPRO	IPR012335:Thioredoxin fold	7	1.18644	0.0768142	AFUA_3G00730, AFUA_2G02490, AFUA_6G09690, AFUA_3G14970, AFUA_4G01440, AFUA_1G17120, AFUA_2G17300	423	50	7036	2.3287	1	0.892502	69.1679
GOTERM_BP_FAT	GO:0034404~nucleobase, nucleoside and nucleotide biosynthetic process	9	1.52542	0.0785376	AFUA_1G10670, AFUA_3G10690, AFUA_2G05860, AFUA_5G03550, AFUA_1G03100, AFUA_7G01030, AFUA_7G04570, AFUA_1G02480, AFUA_2G17450	169	88	3284	1.98736	1	0.859569	67.1059
GOTERM_BP_FAT	GO:0034654~nucleobase, nucleoside, nucleotide and nucleic acid biosynthetic process	9	1.52542	0.0785376	AFUA_1G10670, AFUA_3G10690, AFUA_2G05860, AFUA_5G03550, AFUA_1G03100, AFUA_7G01030, AFUA_7G04570, AFUA_1G02480, AFUA_2G17450	169	88	3284	1.98736	1	0.859569	67.1059
SMART	SM00642:Aamy	3	0.508475	0.0792648	AFUA_2G13460, AFUA_8G07070, AFUA_4G10130	98	10	2029	6.21122	0.996648	0.942104	57.3501
INTERPRO	IPR017871:ABC transporter, conserved site	7	1.18644	0.0828879	AFUA_5G10510, AFUA_8G00540, AFUA_6G03470, AFUA_5G09460, AFUA_4G10000, AFUA_4G01050, AFUA_2G14020	423	51	7036	2.28304	1	0.900214	72.023
SMART	SM00382:AAA	10	1.69492	0.0863152	AFUA_5G10510, AFUA_7G06680, AFUA_2G14760, AFUA_6G03470, AFUA_1G15270, AFUA_1G10720, AFUA_5G09460, AFUA_4G10000, AFUA_4G01050, AFUA_2G14020	98	113	2029	1.83222	0.998028	0.874594	60.6023
GOTERM_MF_FAT	GO:0004568~chitinase activity	4	0.677966	0.0868365	AFUA_3G07160, AFUA_8G00700, AFUA_5G03850, AFUA_5G03960	245	18	4117	3.73424	1	0.65464	70.5806
INTERPRO	IPR017972:Cytochrome P450, conserved site	7	1.18644	0.0892209	AFUA_3G14610, AFUA_5G01360, AFUA_4G10770, AFUA_6G08460, AFUA_2G07920, AFUA_6G09670, AFUA_1G04390	423	52	7036	2.23913	1	0.907548	74.7362
GOTERM_MF_FAT	GO:0046914~transition metal ion binding	65	11.0169	0.0911659	AFUA_8G05630, AFUA_2G07820, AFUA_2G17450, AFUA_6G08460, AFUA_2G07720, AFUA_5G14230, AFUA_2G18030, AFUA_8G00420, AFUA_6G07130, AFUA_7G02010, AFUA_2G07920, AFUA_3G02840, AFUA_8G02670, AFUA_2G13880, AFUA_7G04970, AFUA_3G02210, AFUA_1G15550, AFUA_5G02620, AFUA_5G07360, AFUA_4G08840, AFUA_2G17930, AFUA_2G13540, AFUA_2G13270, AFUA_1G12830, AFUA_6G14360, AFUA_7G06550, AFUA_8G00590, AFUA_1G04390, AFUA_1G…	245	928	4117	1.17701	1	0.660008	72.4047
SP_PIR_KEYWORDS	iron	13	2.20339	0.0923688	AFUA_6G09730, AFUA_5G02620, AFUA_2G17450, AFUA_6G09670, AFUA_6G08460, AFUA_5G01360, AFUA_3G14610, AFUA_2G07720, AFUA_8G02610, AFUA_2G18030, AFUA_1G12830, AFUA_2G07920, AFUA_1G04390	586	129	9629	1.65591	0.999958	0.813607	66.1644
INTERPRO	IPR006163:Phosphopantetheine-binding	5	0.847458	0.0926323	AFUA_8G00540, AFUA_6G03480, AFUA_2G12820, AFUA_3G12920, AFUA_6G09610	423	29	7036	2.86786	1	0.906844	76.094
INTERPRO	IPR002482:Peptidoglycan-binding Lysin subgroup	3	0.508475	0.0976706	AFUA_6G09320, AFUA_5G03980, AFUA_5G03960	423	9	7036	5.54452	1	0.9101	77.9755
INTERPRO	IPR012941:Phenol hydroxylase, C-terminal dimerisation	3	0.508475	0.0976706	AFUA_6G03490, AFUA_3G02620, AFUA_6G03030	423	9	7036	5.54452	1	0.9101	77.9755

## Sheet: LATE UP Clustering
Annotation Cluster 1	Enrichment Score: 3.411750080927583
Category	Term	Count	%	PValue	Genes	List Total	Pop Hits	Pop Total	Fold Enrichment	Bonferroni	Benjamini	FDR
INTERPRO	IPR000182:GCN5-related N-acetyltransferase	12	2.0339	5.02234e-05	AFUA_5G00720, AFUA_3G00870, AFUA_4G09550, AFUA_4G13950, AFUA_3G01260, AFUA_1G16760, AFUA_3G00760, AFUA_1G14980, AFUA_6G03350, AFUA_7G04960, AFUA_2G00570, AFUA_4G09300	423	45	7036	4.43562	0.0290027	0.0290027	0.0739109
GOTERM_MF_FAT	GO:0008080~N-acetyltransferase activity	12	2.0339	0.000144882	AFUA_5G00720, AFUA_3G00870, AFUA_4G09550, AFUA_4G13950, AFUA_3G01260, AFUA_1G16760, AFUA_3G00760, AFUA_1G14980, AFUA_6G03350, AFUA_7G04960, AFUA_2G00570, AFUA_4G09300	245	51	4117	3.9539	0.0447536	0.0447536	0.194963
GOTERM_MF_FAT	GO:0016410~N-acyltransferase activity	12	2.0339	0.000208595	AFUA_5G00720, AFUA_3G00870, AFUA_4G09550, AFUA_4G13950, AFUA_3G01260, AFUA_1G16760, AFUA_3G00760, AFUA_1G14980, AFUA_6G03350, AFUA_7G04960, AFUA_2G00570, AFUA_4G09300	245	53	4117	3.8047	0.063797	0.0324242	0.280589
GOTERM_MF_FAT	GO:0016407~acetyltransferase activity	12	2.0339	0.000749854	AFUA_5G00720, AFUA_3G00870, AFUA_4G09550, AFUA_4G13950, AFUA_3G01260, AFUA_1G16760, AFUA_3G00760, AFUA_1G14980, AFUA_6G03350, AFUA_7G04960, AFUA_2G00570, AFUA_4G09300	245	61	4117	3.30572	0.211042	0.0463023	1.00526
INTERPRO	IPR016181:Acyl-CoA N-acyltransferase	8	1.35593	0.0076745	AFUA_3G00870, AFUA_4G13950, AFUA_3G01260, AFUA_1G16760, AFUA_3G00760, AFUA_1G14980, AFUA_7G04960, AFUA_2G00570	423	39	7036	3.41201	0.989052	0.594616	10.7221
Annotation Cluster 2	Enrichment Score: 1.7469639905908758
Category	Term	Count	%	PValue	Genes	List Total	Pop Hits	Pop Total	Fold Enrichment	Bonferroni	Benjamini	FDR
INTERPRO	IPR004014:ATPase, P-type cation-transporter, N-terminal	6	1.01695	0.000652498	AFUA_3G10690, AFUA_2G05860, AFUA_5G03550, AFUA_7G01030, AFUA_7G04570, AFUA_1G02480	423	13	7036	7.67703	0.317838	0.119703	0.956288
GOTERM_MF_FAT	GO:0043492~ATPase activity, coupled to movement of substances	13	2.20339	0.000908569	AFUA_5G03550, AFUA_1G03100, AFUA_7G04570, AFUA_1G02480, AFUA_4G10000, AFUA_1G10670, AFUA_5G10510, AFUA_3G10690, AFUA_2G05860, AFUA_6G03470, AFUA_7G01030, AFUA_5G09460, AFUA_4G01050	245	72	4117	3.03407	0.249667	0.0402035	1.21683
GOTERM_MF_FAT	GO:0042626~ATPase activity, coupled to transmembrane movement of substances	13	2.20339	0.000908569	AFUA_5G03550, AFUA_1G03100, AFUA_7G04570, AFUA_1G02480, AFUA_4G10000, AFUA_1G10670, AFUA_5G10510, AFUA_3G10690, AFUA_2G05860, AFUA_6G03470, AFUA_7G01030, AFUA_5G09460, AFUA_4G01050	245	72	4117	3.03407	0.249667	0.0402035	1.21683
GOTERM_MF_FAT	GO:0016820~hydrolase activity, acting on acid anhydrides, catalyzing transmembrane movement of substances	13	2.20339	0.00116738	AFUA_5G03550, AFUA_1G03100, AFUA_7G04570, AFUA_1G02480, AFUA_4G10000, AFUA_1G10670, AFUA_5G10510, AFUA_3G10690, AFUA_2G05860, AFUA_6G03470, AFUA_7G01030, AFUA_5G09460, AFUA_4G01050	245	74	4117	2.95207	0.308649	0.0450902	1.56093
GOTERM_MF_FAT	GO:0015399~primary active transmembrane transporter activity	13	2.20339	0.00186994	AFUA_5G03550, AFUA_1G03100, AFUA_7G04570, AFUA_1G02480, AFUA_4G10000, AFUA_1G10670, AFUA_5G10510, AFUA_3G10690, AFUA_2G05860, AFUA_6G03470, AFUA_7G01030, AFUA_5G09460, AFUA_4G01050	245	78	4117	2.80068	0.446478	0.0636042	2.48944
GOTERM_MF_FAT	GO:0015405~P-P-bond-hydrolysis-driven transmembrane transporter activity	13	2.20339	0.00186994	AFUA_5G03550, AFUA_1G03100, AFUA_7G04570, AFUA_1G02480, AFUA_4G10000, AFUA_1G10670, AFUA_5G10510, AFUA_3G10690, AFUA_2G05860, AFUA_6G03470, AFUA_7G01030, AFUA_5G09460, AFUA_4G01050	245	78	4117	2.80068	0.446478	0.0636042	2.48944
GOTERM_BP_FAT	GO:0009141~nucleoside triphosphate metabolic process	9	1.52542	0.00225171	AFUA_1G10670, AFUA_3G10690, AFUA_2G05860, AFUA_5G03550, AFUA_3G14580, AFUA_1G03100, AFUA_7G01030, AFUA_7G04570, AFUA_1G02480	169	47	3284	3.72101	0.53113	0.53113	3.0179
GOTERM_MF_FAT	GO:0042625~ATPase activity, coupled to transmembrane movement of ions	8	1.35593	0.00378806	AFUA_1G10670, AFUA_3G10690, AFUA_2G05860, AFUA_5G03550, AFUA_1G03100, AFUA_7G01030, AFUA_7G04570, AFUA_1G02480	245	35	4117	3.84093	0.698595	0.103294	4.98332
GOTERM_BP_FAT	GO:0006754~ATP biosynthetic process	8	1.35593	0.00622708	AFUA_1G10670, AFUA_3G10690, AFUA_2G05860, AFUA_5G03550, AFUA_1G03100, AFUA_7G01030, AFUA_7G04570, AFUA_1G02480	169	44	3284	3.53308	0.877401	0.649859	8.14088
GOTERM_BP_FAT	GO:0046034~ATP metabolic process	8	1.35593	0.00622708	AFUA_1G10670, AFUA_3G10690, AFUA_2G05860, AFUA_5G03550, AFUA_1G03100, AFUA_7G01030, AFUA_7G04570, AFUA_1G02480	169	44	3284	3.53308	0.877401	0.649859	8.14088
GOTERM_BP_FAT	GO:0009145~purine nucleoside triphosphate biosynthetic process	8	1.35593	0.00706386	AFUA_1G10670, AFUA_3G10690, AFUA_2G05860, AFUA_5G03550, AFUA_1G03100, AFUA_7G01030, AFUA_7G04570, AFUA_1G02480	169	45	3284	3.45457	0.907623	0.547949	9.18677
GOTERM_BP_FAT	GO:0009142~nucleoside triphosphate biosynthetic process	8	1.35593	0.00706386	AFUA_1G10670, AFUA_3G10690, AFUA_2G05860, AFUA_5G03550, AFUA_1G03100, AFUA_7G01030, AFUA_7G04570, AFUA_1G02480	169	45	3284	3.45457	0.907623	0.547949	9.18677
GOTERM_BP_FAT	GO:0009144~purine nucleoside triphosphate metabolic process	8	1.35593	0.00706386	AFUA_1G10670, AFUA_3G10690, AFUA_2G05860, AFUA_5G03550, AFUA_1G03100, AFUA_7G01030, AFUA_7G04570, AFUA_1G02480	169	45	3284	3.45457	0.907623	0.547949	9.18677
GOTERM_BP_FAT	GO:0009201~ribonucleoside triphosphate biosynthetic process	8	1.35593	0.00706386	AFUA_1G10670, AFUA_3G10690, AFUA_2G05860, AFUA_5G03550, AFUA_1G03100, AFUA_7G01030, AFUA_7G04570, AFUA_1G02480	169	45	3284	3.45457	0.907623	0.547949	9.18677
GOTERM_BP_FAT	GO:0009199~ribonucleoside triphosphate metabolic process	8	1.35593	0.00706386	AFUA_1G10670, AFUA_3G10690, AFUA_2G05860, AFUA_5G03550, AFUA_1G03100, AFUA_7G01030, AFUA_7G04570, AFUA_1G02480	169	45	3284	3.45457	0.907623	0.547949	9.18677
GOTERM_BP_FAT	GO:0009206~purine ribonucleoside triphosphate biosynthetic process	8	1.35593	0.00706386	AFUA_1G10670, AFUA_3G10690, AFUA_2G05860, AFUA_5G03550, AFUA_1G03100, AFUA_7G01030, AFUA_7G04570, AFUA_1G02480	169	45	3284	3.45457	0.907623	0.547949	9.18677
GOTERM_BP_FAT	GO:0009205~purine ribonucleoside triphosphate metabolic process	8	1.35593	0.00706386	AFUA_1G10670, AFUA_3G10690, AFUA_2G05860, AFUA_5G03550, AFUA_1G03100, AFUA_7G01030, AFUA_7G04570, AFUA_1G02480	169	45	3284	3.45457	0.907623	0.547949	9.18677
INTERPRO	IPR008250:ATPase, P-type, ATPase-associated region	6	1.01695	0.00853024	AFUA_3G10690, AFUA_2G05860, AFUA_5G03550, AFUA_7G01030, AFUA_7G04570, AFUA_1G02480	423	22	7036	4.53643	0.993397	0.56686	11.8488
INTERPRO	IPR001757:ATPase, P-type, K/Mg/Cd/Cu/Zn/Na/Ca/Na/H-transporter	6	1.01695	0.00853024	AFUA_3G10690, AFUA_2G05860, AFUA_5G03550, AFUA_7G01030, AFUA_7G04570, AFUA_1G02480	423	22	7036	4.53643	0.993397	0.56686	11.8488
GOTERM_MF_FAT	GO:0015662~ATPase activity, coupled to transmembrane movement of ions, phosphorylative mechanism	6	1.01695	0.00978523	AFUA_3G10690, AFUA_2G05860, AFUA_5G03550, AFUA_7G01030, AFUA_7G04570, AFUA_1G02480	245	23	4117	4.38367	0.955281	0.212607	12.4049
INTERPRO	IPR018303:ATPase, P-type phosphorylation site	6	1.01695	0.0103748	AFUA_3G10690, AFUA_2G05860, AFUA_5G03550, AFUA_7G01030, AFUA_7G04570, AFUA_1G02480	423	23	7036	4.33919	0.997783	0.582326	14.2325
GOTERM_BP_FAT	GO:0006163~purine nucleotide metabolic process	9	1.52542	0.0151338	AFUA_1G10670, AFUA_3G10690, AFUA_2G05860, AFUA_5G03550, AFUA_1G03100, AFUA_7G01030, AFUA_1G08840, AFUA_7G04570, AFUA_1G02480	169	64	3284	2.73262	0.994047	0.722229	18.7223
INTERPRO	IPR006068:ATPase, P-type cation-transporter, C-terminal	4	0.677966	0.0187315	AFUA_3G10690, AFUA_2G05860, AFUA_7G01030, AFUA_7G04570	423	10	7036	6.65343	0.999985	0.708058	24.2985
GOTERM_MF_FAT	GO:0019829~cation-transporting ATPase activity	5	0.847458	0.0230371	AFUA_1G10670, AFUA_3G10690, AFUA_2G05860, AFUA_1G03100, AFUA_7G01030	245	19	4117	4.42213	0.999367	0.335793	26.9418
GOTERM_BP_FAT	GO:0009150~purine ribonucleotide metabolic process	8	1.35593	0.0291937	AFUA_1G10670, AFUA_3G10690, AFUA_2G05860, AFUA_5G03550, AFUA_1G03100, AFUA_7G01030, AFUA_7G04570, AFUA_1G02480	169	59	3284	2.63484	0.999953	0.711883	33.1528
GOTERM_BP_FAT	GO:0009152~purine ribonucleotide biosynthetic process	8	1.35593	0.0291937	AFUA_1G10670, AFUA_3G10690, AFUA_2G05860, AFUA_5G03550, AFUA_1G03100, AFUA_7G01030, AFUA_7G04570, AFUA_1G02480	169	59	3284	2.63484	0.999953	0.711883	33.1528
GOTERM_BP_FAT	GO:0006816~calcium ion transport	3	0.508475	0.0340592	AFUA_3G10690, AFUA_2G05860, AFUA_7G01030	169	6	3284	9.71598	0.999991	0.725746	37.5661
GOTERM_BP_FAT	GO:0006164~purine nucleotide biosynthetic process	8	1.35593	0.0370557	AFUA_1G10670, AFUA_3G10690, AFUA_2G05860, AFUA_5G03550, AFUA_1G03100, AFUA_7G01030, AFUA_7G04570, AFUA_1G02480	169	62	3284	2.50735	0.999997	0.718811	40.1481
GOTERM_BP_FAT	GO:0009260~ribonucleotide biosynthetic process	8	1.35593	0.0370557	AFUA_1G10670, AFUA_3G10690, AFUA_2G05860, AFUA_5G03550, AFUA_1G03100, AFUA_7G01030, AFUA_7G04570, AFUA_1G02480	169	62	3284	2.50735	0.999997	0.718811	40.1481
GOTERM_BP_FAT	GO:0009259~ribonucleotide metabolic process	8	1.35593	0.0370557	AFUA_1G10670, AFUA_3G10690, AFUA_2G05860, AFUA_5G03550, AFUA_1G03100, AFUA_7G01030, AFUA_7G04570, AFUA_1G02480	169	62	3284	2.50735	0.999997	0.718811	40.1481
SP_PIR_KEYWORDS	phosphoprotein	6	1.01695	0.0372324	AFUA_3G10690, AFUA_2G05860, AFUA_5G03550, AFUA_7G01030, AFUA_7G04570, AFUA_1G02480	586	31	9629	3.18034	0.98067	0.545801	34.5742
GOTERM_MF_FAT	GO:0042623~ATPase activity, coupled	15	2.54237	0.0381134	AFUA_5G03550, AFUA_1G03100, AFUA_7G04570, AFUA_4G10000, AFUA_1G02480, AFUA_1G10670, AFUA_5G10510, AFUA_3G10690, AFUA_2G05860, AFUA_6G03470, AFUA_7G01030, AFUA_5G09460, AFUA_2G03910, AFUA_5G07740, AFUA_4G01050	245	141	4117	1.78767	0.999995	0.442744	40.7487
GOTERM_MF_FAT	GO:0005388~calcium-transporting ATPase activity	3	0.508475	0.0447794	AFUA_3G10690, AFUA_2G05860, AFUA_7G01030	245	6	4117	8.40204	0.999999	0.482135	46.0466
GOTERM_MF_FAT	GO:0015085~calcium ion transmembrane transporter activity	3	0.508475	0.0447794	AFUA_3G10690, AFUA_2G05860, AFUA_7G01030	245	6	4117	8.40204	0.999999	0.482135	46.0466
GOTERM_MF_FAT	GO:0016887~ATPase activity	16	2.71186	0.0478295	AFUA_5G03550, AFUA_1G03100, AFUA_7G04570, AFUA_4G10000, AFUA_1G02480, AFUA_2G14020, AFUA_1G10670, AFUA_5G10510, AFUA_3G10690, AFUA_2G05860, AFUA_6G03470, AFUA_5G09460, AFUA_7G01030, AFUA_2G03910, AFUA_5G07740, AFUA_4G01050	245	159	4117	1.69098	1	0.490014	48.3213
GOTERM_BP_FAT	GO:0009165~nucleotide biosynthetic process	9	1.52542	0.0529505	AFUA_1G10670, AFUA_3G10690, AFUA_2G05860, AFUA_5G03550, AFUA_1G03100, AFUA_7G01030, AFUA_7G04570, AFUA_1G02480, AFUA_2G17450	169	81	3284	2.15911	1	0.782011	52.2673
GOTERM_BP_FAT	GO:0015674~di-, tri-valent inorganic cation transport	3	0.508475	0.0594402	AFUA_3G10690, AFUA_2G05860, AFUA_7G01030	169	8	3284	7.28698	1	0.794817	56.5268
INTERPRO	IPR000695:ATPase, P-type, H+ transporting proton pump	3	0.508475	0.0616508	AFUA_5G03550, AFUA_7G01030, AFUA_1G02480	423	7	7036	7.12867	1	0.888471	60.8111
INTERPRO	IPR005834:Haloacid dehalogenase-like hydrolase	6	1.01695	0.0616885	AFUA_3G10690, AFUA_2G05860, AFUA_5G03550, AFUA_7G01030, AFUA_7G04570, AFUA_1G02480	423	36	7036	2.77226	1	0.874182	60.8342
GOTERM_MF_FAT	GO:0015082~di-, tri-valent inorganic cation transmembrane transporter activity	4	0.677966	0.0649482	AFUA_3G10690, AFUA_2G05860, AFUA_1G01550, AFUA_7G01030	245	16	4117	4.20102	1	0.57208	59.5247
GOTERM_BP_FAT	GO:0034404~nucleobase, nucleoside and nucleotide biosynthetic process	9	1.52542	0.0785376	AFUA_1G10670, AFUA_3G10690, AFUA_2G05860, AFUA_5G03550, AFUA_1G03100, AFUA_7G01030, AFUA_7G04570, AFUA_1G02480, AFUA_2G17450	169	88	3284	1.98736	1	0.859569	67.1059
GOTERM_BP_FAT	GO:0034654~nucleobase, nucleoside, nucleotide and nucleic acid biosynthetic process	9	1.52542	0.0785376	AFUA_1G10670, AFUA_3G10690, AFUA_2G05860, AFUA_5G03550, AFUA_1G03100, AFUA_7G01030, AFUA_7G04570, AFUA_1G02480, AFUA_2G17450	169	88	3284	1.98736	1	0.859569	67.1059
GOTERM_BP_FAT	GO:0006812~cation transport	9	1.52542	0.120691	AFUA_1G10670, AFUA_3G10690, AFUA_2G05860, AFUA_5G03550, AFUA_1G03100, AFUA_1G01550, AFUA_7G01030, AFUA_7G04570, AFUA_1G02480	169	97	3284	1.80296	1	0.943924	82.5949
GOTERM_BP_FAT	GO:0006811~ion transport	10	1.69492	0.126496	AFUA_1G10670, AFUA_3G10690, AFUA_2G05860, AFUA_5G03550, AFUA_1G03100, AFUA_1G01550, AFUA_8G02660, AFUA_7G01030, AFUA_7G04570, AFUA_1G02480	169	114	3284	1.70456	1	0.94158	84.0937
GOTERM_BP_FAT	GO:0044271~nitrogen compound biosynthetic process	15	2.54237	0.148443	AFUA_2G12560, AFUA_5G03550, AFUA_3G12620, AFUA_1G03100, AFUA_4G01450, AFUA_2G13200, AFUA_7G04570, AFUA_4G08760, AFUA_2G17450, AFUA_1G02480, AFUA_1G10670, AFUA_3G10690, AFUA_2G05860, AFUA_7G01030, AFUA_3G13710	169	202	3284	1.44297	1	0.958246	88.7451
GOTERM_MF_FAT	GO:0022890~inorganic cation transmembrane transporter activity	7	1.18644	0.15894	AFUA_1G10670, AFUA_3G10690, AFUA_2G05860, AFUA_1G03100, AFUA_1G01550, AFUA_7G01030, AFUA_1G13480	245	62	4117	1.89724	1	0.828715	90.2836
GOTERM_MF_FAT	GO:0046873~metal ion transmembrane transporter activity	4	0.677966	0.310785	AFUA_3G10690, AFUA_2G05860, AFUA_1G01550, AFUA_7G01030	245	33	4117	2.03686	1	0.947155	99.335
GOTERM_BP_FAT	GO:0030001~metal ion transport	4	0.677966	0.421019	AFUA_3G10690, AFUA_2G05860, AFUA_1G01550, AFUA_7G01030	169	46	3284	1.68974	1	0.998221	99.9406
Annotation Cluster 3	Enrichment Score: 1.7316362172541693
Category	Term	Count	%	PValue	Genes	List Total	Pop Hits	Pop Total	Fold Enrichment	Bonferroni	Benjamini	FDR
GOTERM_MF_FAT	GO:0043169~cation binding	90	15.2542	0.000854878	AFUA_7G00800, AFUA_2G13890, AFUA_6G07390, AFUA_8G05630, AFUA_6G06660, AFUA_2G07820, AFUA_2G17450, AFUA_6G08460, AFUA_3G07160, AFUA_2G07720, AFUA_6G08490, AFUA_5G14230, AFUA_6G08570, AFUA_2G18030, AFUA_8G00420, AFUA_6G07130, AFUA_7G02010, AFUA_6G09250, AFUA_2G07920, AFUA_3G02840, AFUA_8G02670, AFUA_3G12600, AFUA_2G13880, AFUA_3G00380, AFUA_5G14380, AFUA_7G04970, AFUA_3G02210, AFUA_1G15550, AFUA_5G…	245	1127	4117	1.34194	0.236817	0.0440435	1.14531
GOTERM_MF_FAT	GO:0043167~ion binding	90	15.2542	0.000854878	AFUA_7G00800, AFUA_2G13890, AFUA_6G07390, AFUA_8G05630, AFUA_6G06660, AFUA_2G07820, AFUA_2G17450, AFUA_6G08460, AFUA_3G07160, AFUA_2G07720, AFUA_6G08490, AFUA_5G14230, AFUA_6G08570, AFUA_2G18030, AFUA_8G00420, AFUA_6G07130, AFUA_7G02010, AFUA_6G09250, AFUA_2G07920, AFUA_3G02840, AFUA_8G02670, AFUA_3G12600, AFUA_2G13880, AFUA_3G00380, AFUA_5G14380, AFUA_7G04970, AFUA_3G02210, AFUA_1G15550, AFUA_5G…	245	1127	4117	1.34194	0.236817	0.0440435	1.14531
GOTERM_MF_FAT	GO:0046872~metal ion binding	76	12.8814	0.0368641	AFUA_7G00800, AFUA_2G13890, AFUA_6G07390, AFUA_8G05630, AFUA_2G07820, AFUA_2G17450, AFUA_6G08460, AFUA_2G07720, AFUA_6G08490, AFUA_5G14230, AFUA_6G08570, AFUA_2G18030, AFUA_8G00420, AFUA_6G07130, AFUA_7G02010, AFUA_2G07920, AFUA_3G02840, AFUA_8G02670, AFUA_2G13880, AFUA_7G04970, AFUA_3G02210, AFUA_1G15550, AFUA_5G02620, AFUA_5G07360, AFUA_4G08840, AFUA_2G17930, AFUA_2G13540, AFUA_2G13270, AFUA_1G…	245	1055	4117	1.21053	0.999993	0.447588	39.7038
GOTERM_MF_FAT	GO:0046914~transition metal ion binding	65	11.0169	0.0911659	AFUA_8G05630, AFUA_2G07820, AFUA_2G17450, AFUA_6G08460, AFUA_2G07720, AFUA_5G14230, AFUA_2G18030, AFUA_8G00420, AFUA_6G07130, AFUA_7G02010, AFUA_2G07920, AFUA_3G02840, AFUA_8G02670, AFUA_2G13880, AFUA_7G04970, AFUA_3G02210, AFUA_1G15550, AFUA_5G02620, AFUA_5G07360, AFUA_4G08840, AFUA_2G17930, AFUA_2G13540, AFUA_2G13270, AFUA_1G12830, AFUA_6G14360, AFUA_7G06550, AFUA_8G00590, AFUA_1G04390, AFUA_1G…	245	928	4117	1.17701	1	0.660008	72.4047
GOTERM_MF_FAT	GO:0008270~zinc ion binding	34	5.76271	0.894487	AFUA_1G04110, AFUA_3G01950, AFUA_2G16160, AFUA_5G14290, AFUA_4G13350, AFUA_2G13200, AFUA_7G04820, AFUA_5G14230, AFUA_6G10410, AFUA_5G12600, AFUA_7G01420, AFUA_8G00420, AFUA_5G06460, AFUA_6G07130, AFUA_8G00950, AFUA_3G02840, AFUA_1G05240, AFUA_3G03330, AFUA_2G13880, AFUA_6G03680, AFUA_3G02210, AFUA_3G08050, AFUA_1G15550, AFUA_6G12130, AFUA_3G13070, AFUA_4G08840, AFUA_4G00700, AFUA_6G01840, AFUA_2G…	245	665	4117	0.859156	1	0.999923	100
Annotation Cluster 4	Enrichment Score: 1.5870610877319677
Category	Term	Count	%	PValue	Genes	List Total	Pop Hits	Pop Total	Fold Enrichment	Bonferroni	Benjamini	FDR
GOTERM_MF_FAT	GO:0005506~iron ion binding	24	4.0678	0.00327582	AFUA_4G10770, AFUA_6G09730, AFUA_7G04970, AFUA_8G05630, AFUA_1G16510, AFUA_2G10230, AFUA_5G02620, AFUA_2G17450, AFUA_6G08460, AFUA_6G09670, AFUA_5G01360, AFUA_3G14610, AFUA_2G07720, AFUA_3G11980, AFUA_2G17930, AFUA_8G02610, AFUA_1G14340, AFUA_2G18030, AFUA_1G12830, AFUA_6G14360, AFUA_7G02010, AFUA_2G07920, AFUA_8G00590, AFUA_1G04390	245	213	4117	1.89342	0.645433	0.0984915	4.32317
GOTERM_BP_FAT	GO:0055114~oxidation reduction	49	8.30508	0.0165524	AFUA_8G02210, AFUA_6G07390, AFUA_8G02560, AFUA_4G00610, AFUA_2G17450, AFUA_6G08460, AFUA_3G09330, AFUA_6G03480, AFUA_2G18030, AFUA_4G07350, AFUA_7G04980, AFUA_7G02010, AFUA_2G01770, AFUA_3G02840, AFUA_2G07920, AFUA_7G04540, AFUA_2G05290, AFUA_1G01770, AFUA_7G04970, AFUA_2G16630, AFUA_5G02620, AFUA_3G02620, AFUA_5G07360, AFUA_1G16630, AFUA_2G17930, AFUA_2G13270, AFUA_1G12830, AFUA_6G14360, AFUA_8G…	169	707	3284	1.34677	0.996332	0.674252	20.2994
SP_PIR_KEYWORDS	oxidoreductase	44	7.45763	0.319621	AFUA_8G02210, AFUA_8G02560, AFUA_3G01950, AFUA_6G07390, AFUA_4G10770, AFUA_4G00610, AFUA_8G00440, AFUA_1G04150, AFUA_8G02470, AFUA_2G17450, AFUA_6G09670, AFUA_6G08460, AFUA_2G01680, AFUA_5G01360, AFUA_3G14610, AFUA_6G03480, AFUA_8G02610, AFUA_3G02370, AFUA_5G01030, AFUA_2G18030, AFUA_7G04980, AFUA_4G07350, AFUA_6G03510, AFUA_6G03030, AFUA_7G02010, AFUA_2G07920, AFUA_2G01770, AFUA_7G04540, AFUA_1G…	586	655	9629	1.10381	1	0.954079	98.6512
Annotation Cluster 5	Enrichment Score: 1.561124864097991
Category	Term	Count	%	PValue	Genes	List Total	Pop Hits	Pop Total	Fold Enrichment	Bonferroni	Benjamini	FDR
GOTERM_MF_FAT	GO:0020037~heme binding	18	3.05085	0.000491744	AFUA_4G10770, AFUA_6G09730, AFUA_8G05630, AFUA_1G16510, AFUA_5G02620, AFUA_6G09670, AFUA_6G08460, AFUA_5G01360, AFUA_3G14610, AFUA_2G07720, AFUA_8G02610, AFUA_2G18030, AFUA_1G12830, AFUA_6G14360, AFUA_7G02010, AFUA_8G00590, AFUA_2G07920, AFUA_1G04390	245	118	4117	2.56333	0.143953	0.0504906	0.660297
GOTERM_MF_FAT	GO:0046906~tetrapyrrole binding	18	3.05085	0.00054373	AFUA_4G10770, AFUA_6G09730, AFUA_8G05630, AFUA_1G16510, AFUA_5G02620, AFUA_6G09670, AFUA_6G08460, AFUA_5G01360, AFUA_3G14610, AFUA_2G07720, AFUA_8G02610, AFUA_2G18030, AFUA_1G12830, AFUA_6G14360, AFUA_7G02010, AFUA_8G00590, AFUA_2G07920, AFUA_1G04390	245	119	4117	2.54179	0.157907	0.0420564	0.729865
GOTERM_MF_FAT	GO:0005506~iron ion binding	24	4.0678	0.00327582	AFUA_4G10770, AFUA_6G09730, AFUA_7G04970, AFUA_8G05630, AFUA_1G16510, AFUA_2G10230, AFUA_5G02620, AFUA_2G17450, AFUA_6G08460, AFUA_6G09670, AFUA_5G01360, AFUA_3G14610, AFUA_2G07720, AFUA_3G11980, AFUA_2G17930, AFUA_8G02610, AFUA_1G14340, AFUA_2G18030, AFUA_1G12830, AFUA_6G14360, AFUA_7G02010, AFUA_2G07920, AFUA_8G00590, AFUA_1G04390	245	213	4117	1.89342	0.645433	0.0984915	4.32317
SP_PIR_KEYWORDS	heme	12	2.0339	0.0134588	AFUA_2G07720, AFUA_3G14610, AFUA_5G01360, AFUA_6G09730, AFUA_8G02610, AFUA_2G18030, AFUA_1G12830, AFUA_5G02620, AFUA_6G08460, AFUA_2G07920, AFUA_6G09670, AFUA_1G04390	586	85	9629	2.31978	0.755667	0.374836	14.059
INTERPRO	IPR001128:Cytochrome P450	11	1.86441	0.0160672	AFUA_3G14610, AFUA_5G01360, AFUA_4G10770, AFUA_6G09730, AFUA_8G02610, AFUA_6G14360, AFUA_5G02620, AFUA_6G08460, AFUA_2G07920, AFUA_6G09670, AFUA_1G04390	423	77	7036	2.37622	0.999925	0.694706	21.2156
SP_PIR_KEYWORDS	Monooxygenase	14	2.37288	0.0168249	AFUA_8G00440, AFUA_3G03280, AFUA_6G09670, AFUA_6G08460, AFUA_2G01680, AFUA_5G01360, AFUA_3G14610, AFUA_6G03490, AFUA_6G13790, AFUA_8G02610, AFUA_6G14360, AFUA_6G03030, AFUA_2G07920, AFUA_1G04390	586	111	9629	2.07247	0.828759	0.356717	17.2813
COG_ONTOLOGY	Secondary metabolites biosynthesis, transport, and catabolism	13	2.20339	0.0311974	AFUA_4G10770, AFUA_6G09730, AFUA_3G12920, AFUA_5G02620, AFUA_5G07360, AFUA_6G09670, AFUA_6G08460, AFUA_5G01360, AFUA_3G14610, AFUA_8G00540, AFUA_8G02610, AFUA_2G07920, AFUA_1G04390	81	107	1267	1.90043	0.452391	0.452391	21.1428
INTERPRO	IPR017973:Cytochrome P450, C-terminal region	8	1.35593	0.0447414	AFUA_3G14610, AFUA_5G01360, AFUA_8G02610, AFUA_5G02620, AFUA_6G08460, AFUA_2G07920, AFUA_6G09670, AFUA_1G04390	423	55	7036	2.41943	1	0.83274	49.0258
INTERPRO	IPR017972:Cytochrome P450, conserved site	7	1.18644	0.0892209	AFUA_3G14610, AFUA_5G01360, AFUA_4G10770, AFUA_6G08460, AFUA_2G07920, AFUA_6G09670, AFUA_1G04390	423	52	7036	2.23913	1	0.907548	74.7362
SP_PIR_KEYWORDS	iron	13	2.20339	0.0923688	AFUA_6G09730, AFUA_5G02620, AFUA_2G17450, AFUA_6G09670, AFUA_6G08460, AFUA_5G01360, AFUA_3G14610, AFUA_2G07720, AFUA_8G02610, AFUA_2G18030, AFUA_1G12830, AFUA_2G07920, AFUA_1G04390	586	129	9629	1.65591	0.999958	0.813607	66.1644
INTERPRO	IPR002401:Cytochrome P450, E-class, group I	6	1.01695	0.130189	AFUA_3G14610, AFUA_5G01360, AFUA_8G02610, AFUA_2G07920, AFUA_6G09670, AFUA_1G04390	423	45	7036	2.21781	1	0.940302	87.1696
GOTERM_MF_FAT	GO:0009055~electron carrier activity	18	3.05085	0.158752	AFUA_8G02210, AFUA_4G10770, AFUA_6G09730, AFUA_7G04970, AFUA_2G16630, AFUA_5G02620, AFUA_6G09670, AFUA_4G01370, AFUA_6G08460, AFUA_5G01360, AFUA_3G14610, AFUA_8G02610, AFUA_1G14340, AFUA_1G12830, AFUA_6G03510, AFUA_6G14360, AFUA_2G07920, AFUA_1G04390	245	221	4117	1.36866	1	0.838117	90.2543
KEGG_PATHWAY	afm00903:Limonene and pinene degradation	9	1.52542	0.314771	AFUA_3G14610, AFUA_5G01360, AFUA_4G00610, AFUA_8G02610, AFUA_5G05880, AFUA_6G14360, AFUA_6G03030, AFUA_2G07920, AFUA_6G09670	98	119	1789	1.38064	1	0.914309	97.8775
SP_PIR_KEYWORDS	metal-binding	27	4.57627	0.58452	AFUA_3G01950, AFUA_6G09730, AFUA_5G14290, AFUA_4G14000, AFUA_2G17450, AFUA_6G08460, AFUA_6G09670, AFUA_2G07720, AFUA_5G01360, AFUA_3G14610, AFUA_6G10410, AFUA_8G02610, AFUA_5G12600, AFUA_2G18030, AFUA_2G07920, AFUA_1G05240, AFUA_3G02210, AFUA_3G08050, AFUA_5G02620, AFUA_6G12130, AFUA_5G07360, AFUA_2G05750, AFUA_4G08840, AFUA_2G13540, AFUA_1G12830, AFUA_5G14650, AFUA_1G04390	586	439	9629	1.01061	1	0.989614	99.9946
Annotation Cluster 6	Enrichment Score: 1.4354514637893203
Category	Term	Count	%	PValue	Genes	List Total	Pop Hits	Pop Total	Fold Enrichment	Bonferroni	Benjamini	FDR
GOTERM_CC_FAT	GO:0031224~intrinsic to membrane	40	6.77966	0.0058403	AFUA_3G00880, AFUA_2G10840, AFUA_8G00940, AFUA_5G03550, AFUA_7G05190, AFUA_2G01170, AFUA_8G06090, AFUA_7G04570, AFUA_4G09130, AFUA_4G10000, AFUA_5G01230, AFUA_3G10690, AFUA_3G01430, AFUA_1G01550, AFUA_5G12950, AFUA_4G07350, AFUA_5G09460, AFUA_7G01030, AFUA_4G01050, AFUA_4G09410, AFUA_5G00710, AFUA_2G15150, AFUA_7G04970, AFUA_1G02480, AFUA_3G00920, AFUA_1G09660, AFUA_7G00440, AFUA_8G02090, AFUA_5G…	65	586	1307	1.37254	0.332464	0.332464	5.86505
GOTERM_CC_FAT	GO:0016021~integral to membrane	38	6.44068	0.0118479	AFUA_2G10840, AFUA_8G00940, AFUA_5G03550, AFUA_7G05190, AFUA_8G06090, AFUA_7G04570, AFUA_4G09130, AFUA_4G10000, AFUA_5G01230, AFUA_3G10690, AFUA_3G01430, AFUA_1G01550, AFUA_5G12950, AFUA_4G07350, AFUA_5G09460, AFUA_7G01030, AFUA_4G01050, AFUA_4G09410, AFUA_5G00710, AFUA_2G15150, AFUA_7G04970, AFUA_1G02480, AFUA_3G00920, AFUA_1G09660, AFUA_8G02090, AFUA_7G00440, AFUA_5G10510, AFUA_6G01860, AFUA_2G…	65	566	1307	1.34999	0.560618	0.337141	11.5723
SP_PIR_KEYWORDS	transmembrane	21	3.55932	0.713788	AFUA_5G03550, AFUA_5G00710, AFUA_2G15150, AFUA_7G05190, AFUA_7G04970, AFUA_8G06090, AFUA_7G04570, AFUA_4G09130, AFUA_1G02480, AFUA_1G09660, AFUA_7G00440, AFUA_3G10690, AFUA_6G01860, AFUA_2G05860, AFUA_2G10560, AFUA_8G06580, AFUA_1G12240, AFUA_1G14340, AFUA_5G12950, AFUA_1G15300, AFUA_7G01030	586	364	9629	0.947985	1	0.996506	99.9999
Annotation Cluster 7	Enrichment Score: 1.2745869322358443
Category	Term	Count	%	PValue	Genes	List Total	Pop Hits	Pop Total	Fold Enrichment	Bonferroni	Benjamini	FDR
GOTERM_BP_FAT	GO:0006865~amino acid transport	7	1.18644	0.040234	AFUA_7G00440, AFUA_5G00710, AFUA_2G15150, AFUA_2G10560, AFUA_8G06580, AFUA_1G15300, AFUA_8G06090	169	50	3284	2.72047	0.999999	0.714745	42.7784
GOTERM_BP_FAT	GO:0015849~organic acid transport	7	1.18644	0.040234	AFUA_7G00440, AFUA_5G00710, AFUA_2G15150, AFUA_2G10560, AFUA_8G06580, AFUA_1G15300, AFUA_8G06090	169	50	3284	2.72047	0.999999	0.714745	42.7784
GOTERM_BP_FAT	GO:0015837~amine transport	7	1.18644	0.040234	AFUA_7G00440, AFUA_5G00710, AFUA_2G15150, AFUA_2G10560, AFUA_8G06580, AFUA_1G15300, AFUA_8G06090	169	50	3284	2.72047	0.999999	0.714745	42.7784
GOTERM_BP_FAT	GO:0046942~carboxylic acid transport	7	1.18644	0.040234	AFUA_7G00440, AFUA_5G00710, AFUA_2G15150, AFUA_2G10560, AFUA_8G06580, AFUA_1G15300, AFUA_8G06090	169	50	3284	2.72047	0.999999	0.714745	42.7784
PIR_SUPERFAMILY	PIRSF006060:AA_transporter	7	1.18644	0.046184	AFUA_7G00440, AFUA_5G00710, AFUA_2G15150, AFUA_2G10560, AFUA_8G06580, AFUA_1G15300, AFUA_8G06090	75	49	1357	2.58476	0.97724	0.97724	39.5098
INTERPRO	IPR004841:Amino acid permease-associated region	7	1.18644	0.0654518	AFUA_7G00440, AFUA_5G00710, AFUA_2G15150, AFUA_2G10560, AFUA_8G06580, AFUA_1G15300, AFUA_8G06090	423	48	7036	2.42573	1	0.876036	63.0842
GOTERM_MF_FAT	GO:0005275~amine transmembrane transporter activity	7	1.18644	0.0673276	AFUA_7G00440, AFUA_5G00710, AFUA_2G15150, AFUA_2G10560, AFUA_8G06580, AFUA_1G15300, AFUA_8G06090	245	49	4117	2.40058	1	0.57136	60.8902
GOTERM_MF_FAT	GO:0015171~amino acid transmembrane transporter activity	7	1.18644	0.0673276	AFUA_7G00440, AFUA_5G00710, AFUA_2G15150, AFUA_2G10560, AFUA_8G06580, AFUA_1G15300, AFUA_8G06090	245	49	4117	2.40058	1	0.57136	60.8902
PIR_SUPERFAMILY	PIRSF006060:amino acid transporter	4	0.677966	0.070419	AFUA_5G00710, AFUA_2G10560, AFUA_8G06580, AFUA_8G06090	75	18	1357	4.02074	0.997096	0.946112	53.9895
INTERPRO	IPR002293:Amino acid/polyamine transporter I	7	1.18644	0.0710017	AFUA_7G00440, AFUA_5G00710, AFUA_2G15150, AFUA_2G10560, AFUA_8G06580, AFUA_1G15300, AFUA_8G06090	423	49	7036	2.37622	1	0.884432	66.1833
Annotation Cluster 8	Enrichment Score: 1.2529787556229612
Category	Term	Count	%	PValue	Genes	List Total	Pop Hits	Pop Total	Fold Enrichment	Bonferroni	Benjamini	FDR
GOTERM_MF_FAT	GO:0015925~galactosidase activity	5	0.847458	0.0056239	AFUA_3G00380, AFUA_8G01100, AFUA_5G13830, AFUA_5G02130, AFUA_6G06660	245	13	4117	6.46311	0.831727	0.138012	7.31479
KEGG_PATHWAY	afm00052:Galactose metabolism	7	1.18644	0.00980997	AFUA_3G00380, AFUA_8G01100, AFUA_5G13830, AFUA_5G02130, AFUA_6G06660, AFUA_8G07070, AFUA_2G16330	98	35	1789	3.65102	0.473127	0.473127	9.55937
KEGG_PATHWAY	afm00600:Sphingolipid metabolism	5	0.847458	0.0427174	AFUA_3G00380, AFUA_8G01100, AFUA_5G13830, AFUA_5G02130, AFUA_6G06660	98	25	1789	3.65102	0.941439	0.758006	35.9142
KEGG_PATHWAY	afm00603:Glycosphingolipid biosynthesis	3	0.508475	0.0511213	AFUA_8G01100, AFUA_5G13830, AFUA_5G02130	98	7	1789	7.82362	0.966986	0.57374	41.4223
GOTERM_MF_FAT	GO:0004557~alpha-galactosidase activity	3	0.508475	0.0602823	AFUA_8G01100, AFUA_5G13830, AFUA_5G02130	245	7	4117	7.20175	1	0.558972	56.7182
INTERPRO	IPR000111:Glycoside hydrolase, clan GH-D	3	0.508475	0.0616508	AFUA_8G01100, AFUA_5G13830, AFUA_5G02130	423	7	7036	7.12867	1	0.888471	60.8111
INTERPRO	IPR013785:Aldolase-type TIM barrel	6	1.01695	0.447213	AFUA_2G15190, AFUA_8G01100, AFUA_5G13830, AFUA_5G02130, AFUA_1G13090, AFUA_4G01450	423	73	7036	1.36714	1	0.999039	99.9838
KEGG_PATHWAY	afm00561:Glycerolipid metabolism	3	0.508475	0.472732	AFUA_8G01100, AFUA_5G13830, AFUA_5G02130	98	29	1789	1.88846	1	0.968787	99.8531
Annotation Cluster 9	Enrichment Score: 1.1557402987301644
Category	Term	Count	%	PValue	Genes	List Total	Pop Hits	Pop Total	Fold Enrichment	Bonferroni	Benjamini	FDR
GOTERM_MF_FAT	GO:0019842~vitamin binding	15	2.54237	0.0106761	AFUA_3G00560, AFUA_2G09650, AFUA_7G00690, AFUA_6G09640, AFUA_3G12920, AFUA_4G07810, AFUA_6G09610, AFUA_2G07820, AFUA_7G06540, AFUA_5G06680, AFUA_6G03480, AFUA_3G11980, AFUA_6G02030, AFUA_2G12820, AFUA_7G05900	245	120	4117	2.10051	0.966352	0.215156	13.4604
GOTERM_MF_FAT	GO:0030170~pyridoxal phosphate binding	11	1.86441	0.0158081	AFUA_3G00560, AFUA_6G03480, AFUA_6G02030, AFUA_2G09650, AFUA_7G00690, AFUA_6G09640, AFUA_7G05900, AFUA_4G07810, AFUA_2G07820, AFUA_5G06680, AFUA_7G06540	245	78	4117	2.36981	0.993495	0.269995	19.315
GOTERM_MF_FAT	GO:0070279~vitamin B6 binding	11	1.86441	0.0158081	AFUA_3G00560, AFUA_6G03480, AFUA_6G02030, AFUA_2G09650, AFUA_7G00690, AFUA_6G09640, AFUA_7G05900, AFUA_4G07810, AFUA_2G07820, AFUA_5G06680, AFUA_7G06540	245	78	4117	2.36981	0.993495	0.269995	19.315
GOTERM_MF_FAT	GO:0048037~cofactor binding	31	5.25424	0.0239267	AFUA_8G02560, AFUA_6G07390, AFUA_4G00610, AFUA_2G09650, AFUA_1G04150, AFUA_3G12920, AFUA_6G09610, AFUA_2G07820, AFUA_6G03480, AFUA_8G00540, AFUA_6G02030, AFUA_5G01030, AFUA_2G12820, AFUA_2G01770, AFUA_2G18050, AFUA_3G00560, AFUA_2G16630, AFUA_7G04970, AFUA_7G00690, AFUA_2G14480, AFUA_6G09640, AFUA_4G07810, AFUA_5G06680, AFUA_7G06540, AFUA_5G07360, AFUA_8G00860, AFUA_3G00520, AFUA_7G05900, AFUA_1G…	245	351	4117	1.48412	0.999525	0.331538	27.8327
INTERPRO	IPR015421:Pyridoxal phosphate-dependent transferase, major region, subdomain 1	7	1.18644	0.140497	AFUA_6G03480, AFUA_6G02030, AFUA_2G09650, AFUA_7G00690, AFUA_6G09640, AFUA_5G06680, AFUA_7G06540	423	59	7036	1.97347	1	0.937496	89.2347
GOTERM_MF_FAT	GO:0008483~transaminase activity	5	0.847458	0.1978	AFUA_6G02030, AFUA_2G09650, AFUA_7G00690, AFUA_6G09640, AFUA_5G06680	245	39	4117	2.15437	1	0.886554	94.862
SP_PIR_KEYWORDS	Aminotransferase	5	0.847458	0.210367	AFUA_6G02030, AFUA_2G09650, AFUA_7G00690, AFUA_6G09640, AFUA_5G06680	586	39	9629	2.10663	1	0.914252	92.87
GOTERM_MF_FAT	GO:0016769~transferase activity, transferring nitrogenous groups	5	0.847458	0.249136	AFUA_6G02030, AFUA_2G09650, AFUA_7G00690, AFUA_6G09640, AFUA_5G06680	245	43	4117	1.95396	1	0.919145	97.8916
INTERPRO	IPR004839:Aminotransferase, class I and II	3	0.508475	0.426557	AFUA_2G09650, AFUA_7G00690, AFUA_6G09640	423	24	7036	2.0792	1	0.998707	99.9722
Annotation Cluster 10	Enrichment Score: 1.0978072385663922
Category	Term	Count	%	PValue	Genes	List Total	Pop Hits	Pop Total	Fold Enrichment	Bonferroni	Benjamini	FDR
GOTERM_BP_FAT	GO:0044036~cell wall macromolecule metabolic process	5	0.847458	0.0272927	AFUA_3G00320, AFUA_6G09320, AFUA_5G03980, AFUA_5G14380, AFUA_5G03960	169	23	3284	4.22434	0.999908	0.735062	31.3512
SMART	SM00257:LysM	3	0.508475	0.0654015	AFUA_6G09320, AFUA_5G03980, AFUA_5G03960	98	9	2029	6.90136	0.9906	0.9906	50.2389
INTERPRO	IPR002482:Peptidoglycan-binding Lysin subgroup	3	0.508475	0.0976706	AFUA_6G09320, AFUA_5G03980, AFUA_5G03960	423	9	7036	5.54452	1	0.9101	77.9755
INTERPRO	IPR018392:Peptidoglycan-binding lysin domain	3	0.508475	0.117405	AFUA_6G09320, AFUA_5G03980, AFUA_5G03960	423	10	7036	4.99007	1	0.926741	84.0954
GOTERM_BP_FAT	GO:0016998~cell wall macromolecule catabolic process	3	0.508475	0.158445	AFUA_6G09320, AFUA_5G03980, AFUA_5G03960	169	14	3284	4.16399	1	0.960048	90.4151
Annotation Cluster 11	Enrichment Score: 1.0958166823548656
Category	Term	Count	%	PValue	Genes	List Total	Pop Hits	Pop Total	Fold Enrichment	Bonferroni	Benjamini	FDR
INTERPRO	IPR004045:Glutathione S-transferase, N-terminal	5	0.847458	0.0199374	AFUA_2G02490, AFUA_6G09690, AFUA_4G01440, AFUA_1G17120, AFUA_2G17300	423	18	7036	4.62044	0.999993	0.692763	25.6565
INTERPRO	IPR017933:Glutathione S-transferase/chloride channel, C-terminal	5	0.847458	0.0287247	AFUA_2G02490, AFUA_6G09690, AFUA_4G01440, AFUA_1G17120, AFUA_2G17300	423	20	7036	4.15839	1	0.759074	34.8882
INTERPRO	IPR012335:Thioredoxin fold	7	1.18644	0.0768142	AFUA_3G00730, AFUA_2G02490, AFUA_6G09690, AFUA_3G14970, AFUA_4G01440, AFUA_1G17120, AFUA_2G17300	423	50	7036	2.3287	1	0.892502	69.1679
INTERPRO	IPR010987:Glutathione S-transferase, C-terminal-like	4	0.677966	0.101728	AFUA_6G09690, AFUA_4G01440, AFUA_1G17120, AFUA_2G17300	423	19	7036	3.5018	1	0.910899	79.3893
INTERPRO	IPR004046:Glutathione S-transferase, C-terminal	3	0.508475	0.20349	AFUA_6G09690, AFUA_4G01440, AFUA_1G17120	423	14	7036	3.56434	1	0.972768	96.4894
COG_ONTOLOGY	Posttranslational modification, protein turnover, chaperones	9	1.52542	0.292246	AFUA_6G03480, AFUA_2G02490, AFUA_6G02030, AFUA_6G09690, AFUA_4G01440, AFUA_4G14000, AFUA_1G17120, AFUA_4G08840, AFUA_2G17300	81	100	1267	1.40778	0.998595	0.731124	92.5019
Annotation Cluster 12	Enrichment Score: 1.0766837748455158
Category	Term	Count	%	PValue	Genes	List Total	Pop Hits	Pop Total	Fold Enrichment	Bonferroni	Benjamini	FDR
UP_SEQ_FEATURE	signal peptide	6	1.01695	0.00846786	AFUA_3G00880, AFUA_5G02330, AFUA_4G08630, AFUA_4G14000, AFUA_2G01170, AFUA_4G11800	15	49	486	3.96735	0.329468	0.329468	7.7596
UP_SEQ_FEATURE	glycosylation site:N-linked (GlcNAc...)	5	0.847458	0.0457142	AFUA_3G00880, AFUA_4G08630, AFUA_4G14000, AFUA_2G01170, AFUA_4G11800	15	50	486	3.24	0.889111	0.667	35.8817
UP_SEQ_FEATURE	active site:Proton donor	3	0.508475	0.0653341	AFUA_5G02330, AFUA_4G08630, AFUA_2G01170	15	15	486	6.48	0.958231	0.653037	47.3634
UP_SEQ_FEATURE	propeptide:Removed in mature form	3	0.508475	0.108865	AFUA_3G00880, AFUA_4G14000, AFUA_2G01170	15	20	486	4.86	0.99556	0.741873	66.538
SP_PIR_KEYWORDS	Secreted	4	0.677966	0.14614	AFUA_5G02330, AFUA_4G08630, AFUA_4G14000, AFUA_4G11800	586	22	9629	2.98759	1	0.904368	82.907
SP_PIR_KEYWORDS	signal	6	1.01695	0.185384	AFUA_3G00880, AFUA_5G02330, AFUA_4G08630, AFUA_4G14000, AFUA_2G01170, AFUA_4G11800	586	50	9629	1.97181	1	0.906457	89.8995
SP_PIR_KEYWORDS	glycoprotein	5	0.847458	0.38951	AFUA_3G00880, AFUA_4G08630, AFUA_4G14000, AFUA_2G01170, AFUA_4G11800	586	52	9629	1.57998	1	0.97442	99.5986
Annotation Cluster 13	Enrichment Score: 1.016344871609395
Category	Term	Count	%	PValue	Genes	List Total	Pop Hits	Pop Total	Fold Enrichment	Bonferroni	Benjamini	FDR
INTERPRO	IPR013780:Glycosyl hydrolase, family 13, all-beta	4	0.677966	0.0314094	AFUA_2G13460, AFUA_5G02130, AFUA_8G07070, AFUA_4G10130	423	12	7036	5.54452	1	0.762728	37.488
SMART	SM00642:Aamy	3	0.508475	0.0792648	AFUA_2G13460, AFUA_8G07070, AFUA_4G10130	98	10	2029	6.21122	0.996648	0.942104	57.3501
INTERPRO	IPR006589:Glycosyl hydrolase, family 13, subfamily, catalytic region	3	0.508475	0.117405	AFUA_2G13460, AFUA_8G07070, AFUA_4G10130	423	10	7036	4.99007	1	0.926741	84.0954
KEGG_PATHWAY	afm00500:Starch and sucrose metabolism	8	1.35593	0.125387	AFUA_2G13460, AFUA_5G01830, AFUA_6G11980, AFUA_5G07080, AFUA_8G07070, AFUA_6G09250, AFUA_4G10130, AFUA_2G16330	98	78	1789	1.87232	0.999835	0.765755	74.4737
INTERPRO	IPR006047:Glycosyl hydrolase, family 13, catalytic region	3	0.508475	0.226045	AFUA_2G13460, AFUA_8G07070, AFUA_4G10130	423	15	7036	3.32671	1	0.978724	97.7
Annotation Cluster 14	Enrichment Score: 1.0066915780101708
Category	Term	Count	%	PValue	Genes	List Total	Pop Hits	Pop Total	Fold Enrichment	Bonferroni	Benjamini	FDR
INTERPRO	IPR013968:Polyketide synthase, KR	5	0.847458	0.00429213	AFUA_8G00540, AFUA_3G01410, AFUA_2G12820, AFUA_8G05590, AFUA_8G00370	423	12	7036	6.93065	0.919589	0.467488	6.13594
GOTERM_MF_FAT	GO:0000036~acyl carrier activity	7	1.18644	0.0227235	AFUA_8G00540, AFUA_6G03480, AFUA_3G01410, AFUA_2G12820, AFUA_8G00370, AFUA_3G12920, AFUA_6G09610	245	38	4117	3.09549	0.999299	0.347708	26.6253
INTERPRO	IPR009081:Acyl carrier protein-like	7	1.18644	0.0241976	AFUA_8G00540, AFUA_6G03480, AFUA_3G01410, AFUA_2G12820, AFUA_8G00370, AFUA_3G12920, AFUA_6G09610	423	38	7036	3.06408	0.999999	0.728807	30.2747
INTERPRO	IPR000794:Beta-ketoacyl synthase	4	0.677966	0.156526	AFUA_8G00540, AFUA_3G01410, AFUA_2G12820, AFUA_8G00370	423	23	7036	2.89279	1	0.951335	91.8405
INTERPRO	IPR014043:Acyl transferase	3	0.508475	0.248764	AFUA_8G00540, AFUA_3G01410, AFUA_8G00370	423	16	7036	3.11879	1	0.983231	98.5167
INTERPRO	IPR014031:Beta-ketoacyl synthase, C-terminal	3	0.508475	0.271549	AFUA_8G00540, AFUA_3G01410, AFUA_8G00370	423	17	7036	2.93534	1	0.987973	99.0574
INTERPRO	IPR001227:Acyl transferase region	3	0.508475	0.271549	AFUA_8G00540, AFUA_3G01410, AFUA_8G00370	423	17	7036	2.93534	1	0.987973	99.0574
INTERPRO	IPR014030:Beta-ketoacyl synthase, N-terminal	3	0.508475	0.316966	AFUA_8G00540, AFUA_3G01410, AFUA_8G00370	423	19	7036	2.62635	1	0.993762	99.6346
INTERPRO	IPR016038:Thiolase-like, subgroup	3	0.508475	0.405296	AFUA_8G00540, AFUA_3G01410, AFUA_8G00370	423	23	7036	2.1696	1	0.998244	99.9524
Annotation Cluster 15	Enrichment Score: 0.9932006211076994
Category	Term	Count	%	PValue	Genes	List Total	Pop Hits	Pop Total	Fold Enrichment	Bonferroni	Benjamini	FDR
GOTERM_MF_FAT	GO:0043492~ATPase activity, coupled to movement of substances	13	2.20339	0.000908569	AFUA_5G03550, AFUA_1G03100, AFUA_7G04570, AFUA_1G02480, AFUA_4G10000, AFUA_1G10670, AFUA_5G10510, AFUA_3G10690, AFUA_2G05860, AFUA_6G03470, AFUA_7G01030, AFUA_5G09460, AFUA_4G01050	245	72	4117	3.03407	0.249667	0.0402035	1.21683
GOTERM_MF_FAT	GO:0042626~ATPase activity, coupled to transmembrane movement of substances	13	2.20339	0.000908569	AFUA_5G03550, AFUA_1G03100, AFUA_7G04570, AFUA_1G02480, AFUA_4G10000, AFUA_1G10670, AFUA_5G10510, AFUA_3G10690, AFUA_2G05860, AFUA_6G03470, AFUA_7G01030, AFUA_5G09460, AFUA_4G01050	245	72	4117	3.03407	0.249667	0.0402035	1.21683
GOTERM_MF_FAT	GO:0016820~hydrolase activity, acting on acid anhydrides, catalyzing transmembrane movement of substances	13	2.20339	0.00116738	AFUA_5G03550, AFUA_1G03100, AFUA_7G04570, AFUA_1G02480, AFUA_4G10000, AFUA_1G10670, AFUA_5G10510, AFUA_3G10690, AFUA_2G05860, AFUA_6G03470, AFUA_7G01030, AFUA_5G09460, AFUA_4G01050	245	74	4117	2.95207	0.308649	0.0450902	1.56093
GOTERM_MF_FAT	GO:0015399~primary active transmembrane transporter activity	13	2.20339	0.00186994	AFUA_5G03550, AFUA_1G03100, AFUA_7G04570, AFUA_1G02480, AFUA_4G10000, AFUA_1G10670, AFUA_5G10510, AFUA_3G10690, AFUA_2G05860, AFUA_6G03470, AFUA_7G01030, AFUA_5G09460, AFUA_4G01050	245	78	4117	2.80068	0.446478	0.0636042	2.48944
GOTERM_MF_FAT	GO:0015405~P-P-bond-hydrolysis-driven transmembrane transporter activity	13	2.20339	0.00186994	AFUA_5G03550, AFUA_1G03100, AFUA_7G04570, AFUA_1G02480, AFUA_4G10000, AFUA_1G10670, AFUA_5G10510, AFUA_3G10690, AFUA_2G05860, AFUA_6G03470, AFUA_7G01030, AFUA_5G09460, AFUA_4G01050	245	78	4117	2.80068	0.446478	0.0636042	2.48944
GOTERM_MF_FAT	GO:0042623~ATPase activity, coupled	15	2.54237	0.0381134	AFUA_5G03550, AFUA_1G03100, AFUA_7G04570, AFUA_4G10000, AFUA_1G02480, AFUA_1G10670, AFUA_5G10510, AFUA_3G10690, AFUA_2G05860, AFUA_6G03470, AFUA_7G01030, AFUA_5G09460, AFUA_2G03910, AFUA_5G07740, AFUA_4G01050	245	141	4117	1.78767	0.999995	0.442744	40.7487
GOTERM_MF_FAT	GO:0016887~ATPase activity	16	2.71186	0.0478295	AFUA_5G03550, AFUA_1G03100, AFUA_7G04570, AFUA_4G10000, AFUA_1G02480, AFUA_2G14020, AFUA_1G10670, AFUA_5G10510, AFUA_3G10690, AFUA_2G05860, AFUA_6G03470, AFUA_5G09460, AFUA_7G01030, AFUA_2G03910, AFUA_5G07740, AFUA_4G01050	245	159	4117	1.69098	1	0.490014	48.3213
SMART	SM00382:AAA	10	1.69492	0.0863152	AFUA_5G10510, AFUA_7G06680, AFUA_2G14760, AFUA_6G03470, AFUA_1G15270, AFUA_1G10720, AFUA_5G09460, AFUA_4G10000, AFUA_4G01050, AFUA_2G14020	98	113	2029	1.83222	0.998028	0.874594	60.6023
INTERPRO	IPR003593:ATPase, AAA+ type, core	10	1.69492	0.236184	AFUA_5G10510, AFUA_7G06680, AFUA_2G14760, AFUA_6G03470, AFUA_1G15270, AFUA_1G10720, AFUA_5G09460, AFUA_4G10000, AFUA_4G01050, AFUA_2G14020	423	113	7036	1.472	1	0.98069	98.1059
INTERPRO	IPR003959:ATPase, AAA-type, core	4	0.677966	0.44961	AFUA_7G06680, AFUA_2G14760, AFUA_1G15270, AFUA_1G10720	423	41	7036	1.62279	1	0.998643	99.9848
SP_PIR_KEYWORDS	atp-binding	23	3.89831	0.473746	AFUA_7G06680, AFUA_5G03550, AFUA_2G03150, AFUA_1G15270, AFUA_7G04570, AFUA_4G10000, AFUA_1G02480, AFUA_2G14020, AFUA_2G16330, AFUA_5G10510, AFUA_3G10690, AFUA_2G14760, AFUA_6G14220, AFUA_6G06870, AFUA_2G05860, AFUA_6G03470, AFUA_5G12600, AFUA_1G10720, AFUA_7G01420, AFUA_5G09460, AFUA_7G01030, AFUA_3G09550, AFUA_4G01050	586	351	9629	1.07672	1	0.980304	99.9237
SP_PIR_KEYWORDS	nucleotide-binding	27	4.57627	0.491235	AFUA_7G06680, AFUA_3G06300, AFUA_5G03550, AFUA_7G04570, AFUA_4G10000, AFUA_2G14020, AFUA_2G16330, AFUA_3G10690, AFUA_2G14760, AFUA_6G06870, AFUA_5G14060, AFUA_5G12600, AFUA_7G01420, AFUA_5G09460, AFUA_7G01030, AFUA_5G13520, AFUA_4G01050, AFUA_2G03150, AFUA_1G15270, AFUA_1G02480, AFUA_5G10510, AFUA_5G01180, AFUA_2G05860, AFUA_6G14220, AFUA_6G03470, AFUA_1G10720, AFUA_3G09550	586	420	9629	1.05633	1	0.979848	99.9477
GOTERM_MF_FAT	GO:0001883~purine nucleoside binding	38	6.44068	0.660558	AFUA_7G06680, AFUA_4G00610, AFUA_5G03550, AFUA_7G04570, AFUA_4G10000, AFUA_1G10830, AFUA_2G14020, AFUA_2G16330, AFUA_3G10690, AFUA_2G14760, AFUA_6G06870, AFUA_5G12600, AFUA_1G15120, AFUA_7G01420, AFUA_5G09460, AFUA_7G01030, AFUA_2G03910, AFUA_2G01770, AFUA_4G06750, AFUA_2G18050, AFUA_4G01050, AFUA_1G09010, AFUA_2G16630, AFUA_1G15270, AFUA_2G03150, AFUA_7G04970, AFUA_2G14480, AFUA_2G13410, AFUA_1G…	245	656	4117	0.973407	1	0.99775	100
GOTERM_MF_FAT	GO:0030554~adenyl nucleotide binding	38	6.44068	0.660558	AFUA_7G06680, AFUA_4G00610, AFUA_5G03550, AFUA_7G04570, AFUA_4G10000, AFUA_1G10830, AFUA_2G14020, AFUA_2G16330, AFUA_3G10690, AFUA_2G14760, AFUA_6G06870, AFUA_5G12600, AFUA_1G15120, AFUA_7G01420, AFUA_5G09460, AFUA_7G01030, AFUA_2G03910, AFUA_2G01770, AFUA_4G06750, AFUA_2G18050, AFUA_4G01050, AFUA_1G09010, AFUA_2G16630, AFUA_1G15270, AFUA_2G03150, AFUA_7G04970, AFUA_2G14480, AFUA_2G13410, AFUA_1G…	245	656	4117	0.973407	1	0.99775	100
GOTERM_MF_FAT	GO:0001882~nucleoside binding	38	6.44068	0.68348	AFUA_7G06680, AFUA_4G00610, AFUA_5G03550, AFUA_7G04570, AFUA_4G10000, AFUA_1G10830, AFUA_2G14020, AFUA_2G16330, AFUA_3G10690, AFUA_2G14760, AFUA_6G06870, AFUA_5G12600, AFUA_1G15120, AFUA_7G01420, AFUA_5G09460, AFUA_7G01030, AFUA_2G03910, AFUA_2G01770, AFUA_4G06750, AFUA_2G18050, AFUA_4G01050, AFUA_1G09010, AFUA_2G16630, AFUA_1G15270, AFUA_2G03150, AFUA_7G04970, AFUA_2G14480, AFUA_2G13410, AFUA_1G…	245	662	4117	0.964585	1	0.99789	100
GOTERM_MF_FAT	GO:0017076~purine nucleotide binding	42	7.11864	0.74748	AFUA_7G06680, AFUA_3G06300, AFUA_5G03550, AFUA_4G00610, AFUA_7G04570, AFUA_4G10000, AFUA_1G10830, AFUA_2G14020, AFUA_2G16330, AFUA_3G10690, AFUA_2G14760, AFUA_6G06870, AFUA_5G14060, AFUA_5G12600, AFUA_1G15120, AFUA_7G01420, AFUA_5G09460, AFUA_7G01030, AFUA_2G03910, AFUA_5G13520, AFUA_2G01770, AFUA_4G06750, AFUA_2G18050, AFUA_4G01050, AFUA_1G09010, AFUA_2G16630, AFUA_1G15270, AFUA_2G14480, AFUA_2G…	245	750	4117	0.941029	1	0.999101	100
GOTERM_MF_FAT	GO:0005524~ATP binding	29	4.91525	0.838641	AFUA_7G06680, AFUA_5G03550, AFUA_7G04570, AFUA_4G10000, AFUA_1G10830, AFUA_2G14020, AFUA_2G16330, AFUA_3G10690, AFUA_2G14760, AFUA_6G06870, AFUA_5G12600, AFUA_1G15120, AFUA_7G01420, AFUA_5G09460, AFUA_7G01030, AFUA_2G03910, AFUA_4G06750, AFUA_4G01050, AFUA_1G09010, AFUA_2G03150, AFUA_1G15270, AFUA_2G13410, AFUA_1G02480, AFUA_5G10510, AFUA_6G14220, AFUA_2G05860, AFUA_6G03470, AFUA_1G10720, AFUA_3G…	245	550	4117	0.886033	1	0.999735	100
GOTERM_MF_FAT	GO:0000166~nucleotide binding	49	8.30508	0.842677	AFUA_6G07390, AFUA_8G02560, AFUA_4G00610, AFUA_7G04570, AFUA_2G14020, AFUA_6G06870, AFUA_5G14060, AFUA_1G15120, AFUA_7G01030, AFUA_5G09460, AFUA_5G13520, AFUA_2G01770, AFUA_4G01050, AFUA_1G15270, AFUA_2G03150, AFUA_7G04970, AFUA_2G16630, AFUA_2G13410, AFUA_1G02480, AFUA_5G01180, AFUA_6G14220, AFUA_2G13540, AFUA_1G10720, AFUA_1G12830, AFUA_3G09550, AFUA_7G06680, AFUA_3G06300, AFUA_5G03550, AFUA_1G…	245	908	4117	0.906828	1	0.999702	100
GOTERM_MF_FAT	GO:0032559~adenyl ribonucleotide binding	29	4.91525	0.844066	AFUA_7G06680, AFUA_5G03550, AFUA_7G04570, AFUA_4G10000, AFUA_1G10830, AFUA_2G14020, AFUA_2G16330, AFUA_3G10690, AFUA_2G14760, AFUA_6G06870, AFUA_5G12600, AFUA_1G15120, AFUA_7G01420, AFUA_5G09460, AFUA_7G01030, AFUA_2G03910, AFUA_4G06750, AFUA_4G01050, AFUA_1G09010, AFUA_2G03150, AFUA_1G15270, AFUA_2G13410, AFUA_1G02480, AFUA_5G10510, AFUA_6G14220, AFUA_2G05860, AFUA_6G03470, AFUA_1G10720, AFUA_3G…	245	552	4117	0.882823	1	0.999679	100
GOTERM_MF_FAT	GO:0032555~purine ribonucleotide binding	33	5.59322	0.892959	AFUA_7G06680, AFUA_3G06300, AFUA_5G03550, AFUA_7G04570, AFUA_4G10000, AFUA_1G10830, AFUA_2G14020, AFUA_2G16330, AFUA_3G10690, AFUA_2G14760, AFUA_6G06870, AFUA_5G14060, AFUA_5G12600, AFUA_1G15120, AFUA_7G01420, AFUA_5G09460, AFUA_7G01030, AFUA_2G03910, AFUA_5G13520, AFUA_4G06750, AFUA_4G01050, AFUA_1G09010, AFUA_1G15270, AFUA_2G03150, AFUA_2G13410, AFUA_1G02480, AFUA_5G10510, AFUA_6G14220, AFUA_2G…	245	646	4117	0.858413	1	0.999928	100
GOTERM_MF_FAT	GO:0032553~ribonucleotide binding	33	5.59322	0.892959	AFUA_7G06680, AFUA_3G06300, AFUA_5G03550, AFUA_7G04570, AFUA_4G10000, AFUA_1G10830, AFUA_2G14020, AFUA_2G16330, AFUA_3G10690, AFUA_2G14760, AFUA_6G06870, AFUA_5G14060, AFUA_5G12600, AFUA_1G15120, AFUA_7G01420, AFUA_5G09460, AFUA_7G01030, AFUA_2G03910, AFUA_5G13520, AFUA_4G06750, AFUA_4G01050, AFUA_1G09010, AFUA_1G15270, AFUA_2G03150, AFUA_2G13410, AFUA_1G02480, AFUA_5G10510, AFUA_6G14220, AFUA_2G…	245	646	4117	0.858413	1	0.999928	100
Annotation Cluster 16	Enrichment Score: 0.8865365037087926
Category	Term	Count	%	PValue	Genes	List Total	Pop Hits	Pop Total	Fold Enrichment	Bonferroni	Benjamini	FDR
GOTERM_BP_FAT	GO:0016052~carbohydrate catabolic process	10	1.69492	0.022686	AFUA_3G07160, AFUA_2G13460, AFUA_3G00320, AFUA_5G14380, AFUA_5G01030, AFUA_2G10230, AFUA_4G10130, AFUA_2G17620, AFUA_5G03960, AFUA_2G16330	169	82	3284	2.36975	0.999552	0.723362	26.7974
GOTERM_BP_FAT	GO:0044036~cell wall macromolecule metabolic process	5	0.847458	0.0272927	AFUA_3G00320, AFUA_6G09320, AFUA_5G03980, AFUA_5G14380, AFUA_5G03960	169	23	3284	4.22434	0.999908	0.735062	31.3512
GOTERM_BP_FAT	GO:0000272~polysaccharide catabolic process	4	0.677966	0.182894	AFUA_3G07160, AFUA_3G00320, AFUA_5G14380, AFUA_5G03960	169	29	3284	2.68027	1	0.966405	93.58
GOTERM_BP_FAT	GO:0005976~polysaccharide metabolic process	4	0.677966	0.392997	AFUA_3G07160, AFUA_3G00320, AFUA_5G14380, AFUA_5G03960	169	44	3284	1.76654	1	0.997996	99.8871
GOTERM_BP_FAT	GO:0009057~macromolecule catabolic process	5	0.847458	0.82971	AFUA_3G07160, AFUA_3G00320, AFUA_5G14380, AFUA_5G03960, AFUA_2G01130	169	111	3284	0.875313	1	0.999999	100
Annotation Cluster 17	Enrichment Score: 0.8502881175450758
Category	Term	Count	%	PValue	Genes	List Total	Pop Hits	Pop Total	Fold Enrichment	Bonferroni	Benjamini	FDR
INTERPRO	IPR012941:Phenol hydroxylase, C-terminal dimerisation	3	0.508475	0.0976706	AFUA_6G03490, AFUA_3G02620, AFUA_6G03030	423	9	7036	5.54452	1	0.9101	77.9755
INTERPRO	IPR002938:Monooxygenase, FAD-binding	5	0.847458	0.13292	AFUA_6G03490, AFUA_3G03280, AFUA_3G02620, AFUA_6G03030, AFUA_2G01680	423	33	7036	2.52024	1	0.938328	87.7499
INTERPRO	IPR003042:Aromatic-ring hydroxylase-like	5	0.847458	0.216662	AFUA_6G03490, AFUA_3G03280, AFUA_3G02620, AFUA_6G03030, AFUA_2G01680	423	40	7036	2.0792	1	0.976848	97.2535
Annotation Cluster 18	Enrichment Score: 0.74817010928962
Category	Term	Count	%	PValue	Genes	List Total	Pop Hits	Pop Total	Fold Enrichment	Bonferroni	Benjamini	FDR
GOTERM_MF_FAT	GO:0016887~ATPase activity	16	2.71186	0.0478295	AFUA_5G03550, AFUA_1G03100, AFUA_7G04570, AFUA_4G10000, AFUA_1G02480, AFUA_2G14020, AFUA_1G10670, AFUA_5G10510, AFUA_3G10690, AFUA_2G05860, AFUA_6G03470, AFUA_5G09460, AFUA_7G01030, AFUA_2G03910, AFUA_5G07740, AFUA_4G01050	245	159	4117	1.69098	1	0.490014	48.3213
INTERPRO	IPR017871:ABC transporter, conserved site	7	1.18644	0.0828879	AFUA_5G10510, AFUA_8G00540, AFUA_6G03470, AFUA_5G09460, AFUA_4G10000, AFUA_4G01050, AFUA_2G14020	423	51	7036	2.28304	1	0.900214	72.023
INTERPRO	IPR003439:ABC transporter-like	6	1.01695	0.199579	AFUA_5G10510, AFUA_6G03470, AFUA_5G09460, AFUA_4G10000, AFUA_4G01050, AFUA_2G14020	423	52	7036	1.91926	1	0.973317	96.2269
INTERPRO	IPR013525:ABC-2 type transporter	3	0.508475	0.226045	AFUA_5G09460, AFUA_4G01050, AFUA_2G14020	423	15	7036	3.32671	1	0.978724	97.7
INTERPRO	IPR001140:ABC transporter, transmembrane region	3	0.508475	0.405296	AFUA_5G10510, AFUA_6G03470, AFUA_4G10000	423	23	7036	2.1696	1	0.998244	99.9524
INTERPRO	IPR017940:ABC transporter integral membrane type 1	3	0.508475	0.447414	AFUA_5G10510, AFUA_6G03470, AFUA_4G10000	423	25	7036	1.99603	1	0.998903	99.9839
Annotation Cluster 19	Enrichment Score: 0.740772192117054
Category	Term	Count	%	PValue	Genes	List Total	Pop Hits	Pop Total	Fold Enrichment	Bonferroni	Benjamini	FDR
GOTERM_MF_FAT	GO:0004568~chitinase activity	4	0.677966	0.0868365	AFUA_3G07160, AFUA_8G00700, AFUA_5G03850, AFUA_5G03960	245	18	4117	3.73424	1	0.65464	70.5806
KEGG_PATHWAY	afm00520:Amino sugar and nucleotide sugar metabolism	7	1.18644	0.254175	AFUA_3G07160, AFUA_4G01290, AFUA_8G00700, AFUA_5G03850, AFUA_8G05630, AFUA_5G03960, AFUA_2G16330	98	79	1789	1.61754	1	0.907706	94.9659
INTERPRO	IPR001223:Glycoside hydrolase, family 18, catalytic domain	3	0.508475	0.271549	AFUA_3G07160, AFUA_8G00700, AFUA_5G03960	423	17	7036	2.93534	1	0.987973	99.0574
Annotation Cluster 20	Enrichment Score: 0.6809191642903545
Category	Term	Count	%	PValue	Genes	List Total	Pop Hits	Pop Total	Fold Enrichment	Bonferroni	Benjamini	FDR
GOTERM_MF_FAT	GO:0000036~acyl carrier activity	7	1.18644	0.0227235	AFUA_8G00540, AFUA_6G03480, AFUA_3G01410, AFUA_2G12820, AFUA_8G00370, AFUA_3G12920, AFUA_6G09610	245	38	4117	3.09549	0.999299	0.347708	26.6253
INTERPRO	IPR009081:Acyl carrier protein-like	7	1.18644	0.0241976	AFUA_8G00540, AFUA_6G03480, AFUA_3G01410, AFUA_2G12820, AFUA_8G00370, AFUA_3G12920, AFUA_6G09610	423	38	7036	3.06408	0.999999	0.728807	30.2747
INTERPRO	IPR006163:Phosphopantetheine-binding	5	0.847458	0.0926323	AFUA_8G00540, AFUA_6G03480, AFUA_2G12820, AFUA_3G12920, AFUA_6G09610	423	29	7036	2.86786	1	0.906844	76.094
INTERPRO	IPR001242:Condensation domain	3	0.508475	0.20349	AFUA_8G00540, AFUA_3G12920, AFUA_6G09610	423	14	7036	3.56434	1	0.972768	96.4894
INTERPRO	IPR010071:Amino acid adenylation	3	0.508475	0.226045	AFUA_6G03480, AFUA_3G12920, AFUA_6G09610	423	15	7036	3.32671	1	0.978724	97.7
INTERPRO	IPR006162:Phosphopantetheine attachment site	4	0.677966	0.31739	AFUA_2G12820, AFUA_6G12960, AFUA_3G12920, AFUA_6G09610	423	33	7036	2.01619	1	0.993073	99.638
INTERPRO	IPR000873:AMP-dependent synthetase and ligase	5	0.847458	0.36629	AFUA_8G00540, AFUA_6G03480, AFUA_4G06850, AFUA_3G12920, AFUA_6G09610	423	51	7036	1.63074	1	0.996612	99.8788
GOTERM_MF_FAT	GO:0031177~phosphopantetheine binding	3	0.508475	0.399518	AFUA_2G12820, AFUA_3G12920, AFUA_6G09610	245	23	4117	2.19184	1	0.972166	99.8961
SP_PIR_KEYWORDS	Phosphopantetheine	3	0.508475	0.411669	AFUA_2G12820, AFUA_3G12920, AFUA_6G09610	586	23	9629	2.14327	1	0.974724	99.7345
GOTERM_MF_FAT	GO:0031406~carboxylic acid binding	4	0.677966	0.519129	AFUA_3G11980, AFUA_2G12820, AFUA_3G12920, AFUA_6G09610	245	46	4117	1.46122	1	0.988313	99.9948
GOTERM_MF_FAT	GO:0043176~amine binding	3	0.508475	0.538544	AFUA_2G12820, AFUA_3G12920, AFUA_6G09610	245	30	4117	1.68041	1	0.990058	99.997
GOTERM_MF_FAT	GO:0016597~amino acid binding	3	0.508475	0.538544	AFUA_2G12820, AFUA_3G12920, AFUA_6G09610	245	30	4117	1.68041	1	0.990058	99.997
Annotation Cluster 21	Enrichment Score: 0.6728654273905937
Category	Term	Count	%	PValue	Genes	List Total	Pop Hits	Pop Total	Fold Enrichment	Bonferroni	Benjamini	FDR
KEGG_PATHWAY	afm00500:Starch and sucrose metabolism	8	1.35593	0.125387	AFUA_2G13460, AFUA_5G01830, AFUA_6G11980, AFUA_5G07080, AFUA_8G07070, AFUA_6G09250, AFUA_4G10130, AFUA_2G16330	98	78	1789	1.87232	0.999835	0.765755	74.4737
GOTERM_MF_FAT	GO:0015926~glucosidase activity	4	0.677966	0.244993	AFUA_6G11980, AFUA_5G07080, AFUA_8G07070, AFUA_6G09250	245	29	4117	2.3178	1	0.920919	97.7294
GOTERM_MF_FAT	GO:0008422~beta-glucosidase activity	3	0.508475	0.311886	AFUA_6G11980, AFUA_5G07080, AFUA_6G09250	245	19	4117	2.65328	1	0.943921	99.3492
Annotation Cluster 22	Enrichment Score: 0.6190519710671227
Category	Term	Count	%	PValue	Genes	List Total	Pop Hits	Pop Total	Fold Enrichment	Bonferroni	Benjamini	FDR
INTERPRO	IPR001411:Tetracycline resistance protein, TetB	3	0.508475	0.138022	AFUA_8G00940, AFUA_1G12620, AFUA_6G03320	423	11	7036	4.53643	1	0.939651	88.7693
GOTERM_BP_FAT	GO:0042891~antibiotic transport	3	0.508475	0.176976	AFUA_8G00940, AFUA_1G12620, AFUA_6G03320	169	15	3284	3.88639	1	0.968074	92.9183
GOTERM_BP_FAT	GO:0015904~tetracycline transport	3	0.508475	0.176976	AFUA_8G00940, AFUA_1G12620, AFUA_6G03320	169	15	3284	3.88639	1	0.968074	92.9183
GOTERM_BP_FAT	GO:0015850~organic alcohol transport	3	0.508475	0.176976	AFUA_8G00940, AFUA_1G12620, AFUA_6G03320	169	15	3284	3.88639	1	0.968074	92.9183
GOTERM_BP_FAT	GO:0046677~response to antibiotic	3	0.508475	0.195822	AFUA_8G00940, AFUA_1G12620, AFUA_6G03320	169	16	3284	3.64349	1	0.969406	94.8313
GOTERM_BP_FAT	GO:0042493~response to drug	3	0.508475	0.214903	AFUA_8G00940, AFUA_1G12620, AFUA_6G03320	169	17	3284	3.42917	1	0.975158	96.2709
GOTERM_BP_FAT	GO:0015893~drug transport	3	0.508475	0.214903	AFUA_8G00940, AFUA_1G12620, AFUA_6G03320	169	17	3284	3.42917	1	0.975158	96.2709
GOTERM_MF_FAT	GO:0008493~tetracycline transporter activity	3	0.508475	0.22199	AFUA_8G00940, AFUA_1G12620, AFUA_6G03320	245	15	4117	3.36082	1	0.909614	96.5983
GOTERM_MF_FAT	GO:0042895~antibiotic transporter activity	3	0.508475	0.22199	AFUA_8G00940, AFUA_1G12620, AFUA_6G03320	245	15	4117	3.36082	1	0.909614	96.5983
GOTERM_MF_FAT	GO:0015307~drug:hydrogen antiporter activity	3	0.508475	0.22199	AFUA_8G00940, AFUA_1G12620, AFUA_6G03320	245	15	4117	3.36082	1	0.909614	96.5983
GOTERM_MF_FAT	GO:0015520~tetracycline:hydrogen antiporter activity	3	0.508475	0.22199	AFUA_8G00940, AFUA_1G12620, AFUA_6G03320	245	15	4117	3.36082	1	0.909614	96.5983
GOTERM_MF_FAT	GO:0015238~drug transporter activity	3	0.508475	0.266942	AFUA_8G00940, AFUA_1G12620, AFUA_6G03320	245	17	4117	2.96543	1	0.924401	98.474
GOTERM_MF_FAT	GO:0015299~solute:hydrogen antiporter activity	3	0.508475	0.378029	AFUA_8G00940, AFUA_1G12620, AFUA_6G03320	245	22	4117	2.29147	1	0.96949	99.8332
GOTERM_MF_FAT	GO:0015298~solute:cation antiporter activity	3	0.508475	0.378029	AFUA_8G00940, AFUA_1G12620, AFUA_6G03320	245	22	4117	2.29147	1	0.96949	99.8332
GOTERM_MF_FAT	GO:0015300~solute:solute antiporter activity	3	0.508475	0.420655	AFUA_8G00940, AFUA_1G12620, AFUA_6G03320	245	24	4117	2.10051	1	0.976478	99.9359
GOTERM_MF_FAT	GO:0015297~antiporter activity	3	0.508475	0.461746	AFUA_8G00940, AFUA_1G12620, AFUA_6G03320	245	26	4117	1.93893	1	0.984465	99.9762
Annotation Cluster 23	Enrichment Score: 0.6155285025457834
Category	Term	Count	%	PValue	Genes	List Total	Pop Hits	Pop Total	Fold Enrichment	Bonferroni	Benjamini	FDR
GOTERM_MF_FAT	GO:0005509~calcium ion binding	6	1.01695	0.108119	AFUA_2G13460, AFUA_1G02930, AFUA_5G07440, AFUA_2G13890, AFUA_4G10050, AFUA_4G10130	245	43	4117	2.34476	1	0.71258	78.5863
INTERPRO	IPR011992:EF-Hand type	3	0.508475	0.294309	AFUA_1G02930, AFUA_5G07440, AFUA_4G10050	423	18	7036	2.77226	1	0.991352	99.4093
INTERPRO	IPR018249:EF-HAND 2	3	0.508475	0.447414	AFUA_1G02930, AFUA_5G07440, AFUA_4G10050	423	25	7036	1.99603	1	0.998903	99.9839
Annotation Cluster 24	Enrichment Score: 0.554180961040413
Category	Term	Count	%	PValue	Genes	List Total	Pop Hits	Pop Total	Fold Enrichment	Bonferroni	Benjamini	FDR
INTERPRO	IPR000172:Glucose-methanol-choline oxidoreductase, N-terminal	3	0.508475	0.159345	AFUA_4G00610, AFUA_2G01770, AFUA_2G17620	423	12	7036	4.15839	1	0.949792	92.2328
INTERPRO	IPR007867:Glucose-methanol-choline oxidoreductase, C-terminal	3	0.508475	0.181215	AFUA_4G00610, AFUA_2G01770, AFUA_2G17620	423	13	7036	3.83852	1	0.964826	94.731
GOTERM_MF_FAT	GO:0050660~FAD binding	9	1.52542	0.264841	AFUA_4G00610, AFUA_7G04970, AFUA_2G16630, AFUA_2G14480, AFUA_1G14340, AFUA_1G12830, AFUA_2G01770, AFUA_2G17620, AFUA_2G18050	245	103	4117	1.46832	1	0.927752	98.414
COG_ONTOLOGY	Amino acid transport and metabolism	5	0.847458	0.79389	AFUA_4G00610, AFUA_1G12240, AFUA_4G07810, AFUA_2G01770, AFUA_2G17620	81	84	1267	0.93107	1	0.976505	99.9993
Annotation Cluster 25	Enrichment Score: 0.517187608069951
Category	Term	Count	%	PValue	Genes	List Total	Pop Hits	Pop Total	Fold Enrichment	Bonferroni	Benjamini	FDR
KEGG_PATHWAY	afm00190:Oxidative phosphorylation	8	1.35593	0.107311	AFUA_1G10670, AFUA_5G03550, AFUA_6G08490, AFUA_1G03100, AFUA_2G05510, AFUA_6G02960, AFUA_1G02480, AFUA_1G13480	98	75	1789	1.94721	0.999376	0.771387	68.5561
GOTERM_MF_FAT	GO:0022890~inorganic cation transmembrane transporter activity	7	1.18644	0.15894	AFUA_1G10670, AFUA_3G10690, AFUA_2G05860, AFUA_1G03100, AFUA_1G01550, AFUA_7G01030, AFUA_1G13480	245	62	4117	1.89724	1	0.828715	90.2836
GOTERM_MF_FAT	GO:0015078~hydrogen ion transmembrane transporter activity	3	0.508475	0.682319	AFUA_1G10670, AFUA_1G03100, AFUA_1G13480	245	39	4117	1.29262	1	0.998065	100
GOTERM_MF_FAT	GO:0015077~monovalent inorganic cation transmembrane transporter activity	3	0.508475	0.733472	AFUA_1G10670, AFUA_1G03100, AFUA_1G13480	245	43	4117	1.17238	1	0.99894	100
Annotation Cluster 26	Enrichment Score: 0.40777211703178495
Category	Term	Count	%	PValue	Genes	List Total	Pop Hits	Pop Total	Fold Enrichment	Bonferroni	Benjamini	FDR
INTERPRO	IPR013154:Alcohol dehydrogenase GroES-like	6	1.01695	0.199579	AFUA_4G00700, AFUA_3G03330, AFUA_3G01950, AFUA_2G13270, AFUA_8G00370, AFUA_3G02840	423	52	7036	1.91926	1	0.973317	96.2269
COG_ONTOLOGY	Energy production and conversion / General function prediction only	3	0.508475	0.40979	AFUA_4G00700, AFUA_3G03330, AFUA_2G13270	81	22	1267	2.133	0.999955	0.811699	98.0777
INTERPRO	IPR002085:Alcohol dehydrogenase superfamily, zinc-containing	5	0.847458	0.44886	AFUA_4G00700, AFUA_3G03330, AFUA_3G01950, AFUA_2G13270, AFUA_3G02840	423	57	7036	1.45909	1	0.998786	99.9845
INTERPRO	IPR013149:Alcohol dehydrogenase, zinc-binding	4	0.677966	0.636976	AFUA_4G00700, AFUA_3G01950, AFUA_2G13270, AFUA_3G02840	423	54	7036	1.23212	1	0.99995	100
Annotation Cluster 27	Enrichment Score: 0.384082616780665
Category	Term	Count	%	PValue	Genes	List Total	Pop Hits	Pop Total	Fold Enrichment	Bonferroni	Benjamini	FDR
GOTERM_MF_FAT	GO:0030246~carbohydrate binding	5	0.847458	0.330329	AFUA_3G07160, AFUA_8G06830, AFUA_6G08860, AFUA_2G17620, AFUA_5G03960	245	49	4117	1.7147	1	0.951043	99.5486
GOTERM_MF_FAT	GO:0030247~polysaccharide binding	3	0.508475	0.461746	AFUA_3G07160, AFUA_8G06830, AFUA_5G03960	245	26	4117	1.93893	1	0.984465	99.9762
GOTERM_MF_FAT	GO:0001871~pattern binding	3	0.508475	0.461746	AFUA_3G07160, AFUA_8G06830, AFUA_5G03960	245	26	4117	1.93893	1	0.984465	99.9762
Annotation Cluster 28	Enrichment Score: 0.34239523056269244
Category	Term	Count	%	PValue	Genes	List Total	Pop Hits	Pop Total	Fold Enrichment	Bonferroni	Benjamini	FDR
GOTERM_MF_FAT	GO:0016893~endonuclease activity, active with either ribo- or deoxyribonucleic acids and producing 5'-phosphomonoesters	3	0.508475	0.244424	AFUA_1G03870, AFUA_6G02270, AFUA_4G07010	245	16	4117	3.15077	1	0.92609	97.7063
GOTERM_MF_FAT	GO:0004519~endonuclease activity	4	0.677966	0.48892	AFUA_1G03870, AFUA_6G02270, AFUA_5G02330, AFUA_4G07010	245	44	4117	1.52764	1	0.985624	99.9882
GOTERM_MF_FAT	GO:0004518~nuclease activity	4	0.677966	0.786017	AFUA_1G03870, AFUA_6G02270, AFUA_5G02330, AFUA_4G07010	245	69	4117	0.97415	1	0.999378	100
Annotation Cluster 29	Enrichment Score: 0.24733498187391864
Category	Term	Count	%	PValue	Genes	List Total	Pop Hits	Pop Total	Fold Enrichment	Bonferroni	Benjamini	FDR
INTERPRO	IPR000120:Amidase signature enzyme	3	0.508475	0.3617	AFUA_1G16770, AFUA_7G01690, AFUA_7G06800	423	21	7036	2.37622	1	0.996718	99.8652
GOTERM_MF_FAT	GO:0016884~carbon-nitrogen ligase activity, with glutamine as amido-N-donor	3	0.508475	0.607481	AFUA_1G16770, AFUA_7G01690, AFUA_7G06800	245	34	4117	1.48271	1	0.995799	99.9997
GOTERM_MF_FAT	GO:0016879~ligase activity, forming carbon-nitrogen bonds	5	0.847458	0.824355	AFUA_1G16770, AFUA_7G01690, AFUA_5G13350, AFUA_7G06800, AFUA_2G01130	245	95	4117	0.884425	1	0.999653	100
Annotation Cluster 30	Enrichment Score: 0.24471247115912617
Category	Term	Count	%	PValue	Genes	List Total	Pop Hits	Pop Total	Fold Enrichment	Bonferroni	Benjamini	FDR
SMART	SM00028:TPR	3	0.508475	0.48975	AFUA_3G01710, AFUA_7G06670, AFUA_6G10410	98	34	2029	1.82683	1	0.999907	99.9035
INTERPRO	IPR013026:Tetratricopeptide region	3	0.508475	0.613683	AFUA_3G01710, AFUA_7G06670, AFUA_6G10410	423	34	7036	1.46767	1	0.999921	99.9999
INTERPRO	IPR019734:Tetratricopeptide repeat	3	0.508475	0.613683	AFUA_3G01710, AFUA_7G06670, AFUA_6G10410	423	34	7036	1.46767	1	0.999921	99.9999
Annotation Cluster 31	Enrichment Score: 0.24278389371378173
Category	Term	Count	%	PValue	Genes	List Total	Pop Hits	Pop Total	Fold Enrichment	Bonferroni	Benjamini	FDR
GOTERM_BP_FAT	GO:0005996~monosaccharide metabolic process	5	0.847458	0.496483	AFUA_8G02560, AFUA_2G14530, AFUA_1G12860, AFUA_5G01030, AFUA_2G16330	169	71	3284	1.36845	1	0.99954	99.9911
KEGG_PATHWAY	afm00010:Glycolysis / Gluconeogenesis	4	0.677966	0.569566	AFUA_8G02560, AFUA_2G13270, AFUA_5G01030, AFUA_2G16330	98	54	1789	1.35223	1	0.960168	99.9814
GOTERM_BP_FAT	GO:0019318~hexose metabolic process	4	0.677966	0.57706	AFUA_8G02560, AFUA_1G12860, AFUA_5G01030, AFUA_2G16330	169	58	3284	1.34013	1	0.999843	99.9992
GOTERM_BP_FAT	GO:0006006~glucose metabolic process	3	0.508475	0.654929	AFUA_8G02560, AFUA_5G01030, AFUA_2G16330	169	43	3284	1.35572	1	0.999951	99.9999
Annotation Cluster 32	Enrichment Score: 0.22914024903324512
Category	Term	Count	%	PValue	Genes	List Total	Pop Hits	Pop Total	Fold Enrichment	Bonferroni	Benjamini	FDR
SMART	SM00184:RING	5	0.847458	0.377584	AFUA_6G03680, AFUA_6G10410, AFUA_5G12600, AFUA_5G14650, AFUA_4G08840	98	65	2029	1.59262	1	0.99972	99.2498
INTERPRO	IPR001841:Zinc finger, RING-type	5	0.847458	0.552838	AFUA_6G03680, AFUA_6G10410, AFUA_5G12600, AFUA_5G14650, AFUA_4G08840	423	65	7036	1.27951	1	0.999811	99.9993
INTERPRO	IPR018957:Zinc finger, C3HC4 RING-type	3	0.508475	0.674306	AFUA_5G12600, AFUA_5G14650, AFUA_4G08840	423	38	7036	1.31318	1	0.999979	100
SP_PIR_KEYWORDS	zinc-finger	4	0.677966	0.860936	AFUA_6G10410, AFUA_5G12600, AFUA_5G14650, AFUA_4G08840	586	78	9629	0.842653	1	0.999626	100
Annotation Cluster 33	Enrichment Score: 0.21123240641199206
Category	Term	Count	%	PValue	Genes	List Total	Pop Hits	Pop Total	Fold Enrichment	Bonferroni	Benjamini	FDR
GOTERM_BP_FAT	GO:0033554~cellular response to stress	7	1.18644	0.395651	AFUA_2G11070, AFUA_5G12600, AFUA_2G13410, AFUA_2G18030, AFUA_6G08570, AFUA_2G03910, AFUA_5G07740	169	99	3284	1.37398	1	0.997626	99.8936
GOTERM_BP_FAT	GO:0006974~response to DNA damage stimulus	6	1.01695	0.521562	AFUA_2G11070, AFUA_5G12600, AFUA_2G13410, AFUA_6G08570, AFUA_2G03910, AFUA_5G07740	169	93	3284	1.25367	1	0.999661	99.9956
GOTERM_BP_FAT	GO:0006281~DNA repair	6	1.01695	0.521562	AFUA_2G11070, AFUA_5G12600, AFUA_2G13410, AFUA_6G08570, AFUA_2G03910, AFUA_5G07740	169	93	3284	1.25367	1	0.999661	99.9956
GOTERM_BP_FAT	GO:0006259~DNA metabolic process	6	1.01695	0.866438	AFUA_2G11070, AFUA_5G12600, AFUA_2G13410, AFUA_6G08570, AFUA_2G03910, AFUA_5G07740	169	143	3284	0.815327	1	1	100
[truncated: 95 more rows]

## Sheet: INVARIANT DOWN
ORF	4 HOURS	8 HOURS	12 HOURS	16 HOURS	ANNOTATION
[truncated: 831 more rows]

[truncated: 8 more sheets: INVARIANT DOWN Annotation, INVARIANT DOWN Clustering, EARLY DOWN, EARLY DOWN Annotation, EARLY DOWN Clustering, LATE DOWN, LATE DOWN Annotation, LATE DOWN Clustering]
