# Supplementary material for: The pH-Responsive PacC Transcription Factor of Aspergillus fumigatus Governs Epithelial Entry and Tissue Invasion during Pulmonary Aspergillosis
Source: PLoS Pathog. 2014 Oct 16;10(10):e1004413. doi: 10.1371/journal.ppat.1004413 (PMC4199764; doi:10.1371/journal.ppat.1004413)
Supplement: Dataset S2 — Genes differentially regulated, relative to wild type, in a host-infecting A. fumigatus ΔpacC ATCC mutant. Differentially-expressed genes (log2 ratios ≥ +/− 1.5 relative to wild type) were categorised as ALWAYS UP/DOWN or UP/DOWN at ≥ one time point of infection. Functional analysis of differentially-expressed gene cohorts was implemented by DAVID (http://david.abcc.ncifcrf.gov/). (XLSX) [file ppat.1004413.s002.xlsx]

## Sheet: ALWAYS UP
ORF	4 HOURS	8 HOURS	12 HOURS	16 HOURS	ANNOTATION
AFUA_8G02130	2.15249	3.47304	3.44538	3.01317	1,3-beta-glucanosyltransferase, putative
AFUA_1G03570	3.66454	5.11791	4.37163	5.12506	acid phosphatase PHOa
AFUA_1G15440	2.3768	2.30816	2.23266	1.84231	alpha-1,3-glucan synthase, putative"""///"alpha-1,3-glucan synthase Ags3
AFUA_4G10150	1.97488	2.50803	2.97475	3.20039	alpha-glucosidase"///"alpha-glucosidase AgdA, putative
AFUA_2G17790	3.7988	5.42569	3.70539	5.19152	amino acid transporter, putative
AFUA_7G08540	2.46874	2.21007	2.6026	2.05094	ankyrin repeat protein
AFUA_6G03260	2.05743	1.81701	2.94918	3.00645	aspartic endopeptidase (AP1), putative
AFUA_1G15940	2.05797	1.70526	2.13151	1.75827	Auxin Efflux Carrier superfamily
AFUA_2G16540	2.28177	3.91191	2.19996	2.53963	C2H2 finger domain protein, putative
AFUA_2G17800	2.66893	4.37788	3.60106	3.96946	C6 transcription factor, putative
AFUA_6G03230	2.25416	3.16956	3.59023	1.84295	cell wall glucanase, putative"""///"cell wall glucanase/allergen F16-like
AFUA_5G07250	2.20307	1.74996	1.84611	1.89633	DUF300 domain protein, putative
AFUA_8G06560	1.96152	2.39202	2.4681	3.52846	DUF895 domain membrane protein
AFUA_8G01970	2.84134	4.2382	4.08868	3.6418	extracellular endo-polygalacturonase, putative
AFUA_6G00220	1.63039	2.47869	3.09852	2.31796	fungal specific transcription factor, putative
AFUA_8G02060	3.65118	5.24352	3.83104	5.0584	glycan biosynthesis protein (PigL), putative
AFUA_1G01730	2.39761	2.14965	3.18946	2.36474	glycosyl hydrolase, putative
AFUA_8G02040	2.50044	3.94863	4.08495	4.16646	glycosyl transferase, putative
AFUA_8G02070	3.13967	4.4079	3.70625	4.19156	glycosyl transferase, putative
AFUA_8G02050	2.90681	4.34879	4.39162	4.07221	hypothetical protein
AFUA_8G01260	3.37006	4.5153	3.8193	3.93827	hypothetical protein
AFUA_6G00430	2.2497	2.22283	3.27627	3.50491	IgE-binding protein
AFUA_7G04950	3.86305	2.56911	2.88918	2.36453	lipase, putative
AFUA_2G16860	2.49339	3.41865	3.46311	3.14206	membrane transporter"///"MFS multidrug transporter, putative
AFUA_6G14440	2.25349	3.40988	2.69763	4.36114	MFS monosaccharide transporter, putative
AFUA_2G17730	1.63603	2.49961	2.9998	3.15537	MFS multidrug transporter, putative
AFUA_1G12240	2.33914	4.70184	3.02805	4.8484	MFS peptide transporter, putaitve
AFUA_7G01490	2.22949	3.69855	3.20006	4.5487	MFS peptide transporter, putative///"MFS peptide transporter Ptr2, putative"
AFUA_6G07750	1.86986	2.0172	2.76755	2.4819	MFS phospholipid transporter (Git1), putative
AFUA_6G04270	3.07711	3.22918	3.45321	4.26948	MFS sugar transporter, putative"""///"fructose symporter
AFUA_5G06290	2.25923	1.58039	2.89846	2.89041	MFS transporter, putative
AFUA_1G02730	1.78666	1.83698	3.0148	1.83167	mitochondrial phosphate carrier protein (Ptp), putative
AFUA_8G02090	2.55423	4.36796	4.13175	4.31628	nucleotide-sugar transporter family protein///"nucleotide-sugar transporter, putative"
AFUA_2G03510	2.03821	2.61932	2.71971	3.27231	pheromone processing carboxypeptidase (Sxa2), putative
AFUA_2G03860	2.93546	3.34723	3.98496	4.07192	plasma membrane low affinity zinc ion transporter, putative
AFUA_2G09860	3.27234	4.38533	4.06503	4.33701	purine-cytosine permease
AFUA_7G01930	2.31627	2.27954	3.39454	2.90667	sexual development protein EsdC, putative"""///"GTP-binding protein EsdC
AFUA_7G05550	4.12684	6.35473	4.11415	5.61929	sugar transporter family protein
AFUA_4G14000	3.45418	4.94278	4.32503	5.62909	tripeptidyl peptidase Sed4///tripeptidyl peptidase A
AFUA_1G11060	2.0647	1.90362	2.28199	2.17252	ubiquitin domain protein, putative
AFUA_5G03750	2.46153	2.65693	2.47156	3.05132	WW domain protein
AFUA_5G10350	1.87235	3.09997	2.67971	3.37087	hypothetical protein
AFUA_3G02040	3.46322	5.23436	4.02261	4.72413	glycosyl hydrolase, putative
AFUA_7G04910	3.8771	6.06818	4.64831	5.29396	phosphatidylglycerol specific phospholipase C

## Sheet: UP AT LEAST ONE TIMEPOINT
ORF	4 HOURS	8 HOURS	12 HOURS	16 HOURS	ANNOTATION
AFUA_6G12400	0.754689	0.356981	1.64216	0.682846	1,3-beta-glucan synthase catalytic subunit FksP
AFUA_2G12850	0.199908	2.79394	2.84357	2.67021	1,3-beta-glucanosyltransferase Gel3
AFUA_8G02130	2.15249	3.47304	3.44538	3.01317	1,3-beta-glucanosyltransferase, putative
AFUA_2G01030	-0.160182	0.124898	2.15051	0.489385	1-aminocyclopropane-1-carboxylate deaminase, putative
AFUA_3G14850	-0.331684	-0.353722	1.96327	-0.397287	3-dehydroquinate dehydratase, type II
AFUA_7G01720	2.14124	1.43424	1.06159	2.69181	3-hydroxymethyl-3-methylglutaryl-Coenzyme A lyase
AFUA_4G01380	0.621424	0.910656	1.72612	2.69299	4-nitrophenylphosphatase, putative
AFUA_4G07360	0.90884	0.712459	2.31079	1.31031	5-methyltetrahydropteroyltriglutamate--homocysteine S-methyltransferase
AFUA_1G02410	1.09681	0.218495	1.92306	1.3396	AAA family ATPase Reptin, putative
AFUA_7G06680	0.195086	0.71295	2.776	1.89994	AAA family ATPase, putative
AFUA_5G06070	1.37927	2.13549	2.50648	1.27855	ABC multidrug transporter Mdr1
AFUA_4G14130	-0.155887	-0.279756	1.64627	0.544216	ABC multidrug transporter, putative
AFUA_7G00480	-0.157306	-0.449216	1.57812	0.340896	ABC multidrug transporter, putative
AFUA_3G01400	-0.968596	-0.761075	2.29852	-0.763372	ABC multidrug transporter, putative
AFUA_5G10510	-0.816579	-0.00453281	2.11482	0.0693474	ABC transporter, putative
AFUA_8G06570	-0.399572	2.17525	1.13688	3.69334	acetyl xylan esterase, putative
AFUA_5G00720	0.820432	0.66374	2.60076	0.849101	acetyltransferase, GNAT family family
AFUA_7G00850	0.0702133	-0.0517874	1.78404	-0.424543	acetyltransferase, GNAT family, putative
AFUA_5G01330	1.12679	2.25822	0.787615	2.55089	acid phosphatase
AFUA_1G03570	3.66454	5.11791	4.37163	5.12506	acid phosphatase PHOa
AFUA_4G13390	1.01979	0.646717	0.138184	2.75467	actin-related protein ArpA
AFUA_3G12620	0.856297	0.808213	1.84414	1.59605	acyl-CoA:6-aminopenicillanic-acid-acyltransferase, putative
AFUA_3G01490	-0.7114	0.369617	1.85537	0.586859	alcohol dehydrogenase, putative
AFUA_7G01010	-1.93755	-0.718544	1.67723	-0.143199	alcohol dehydrogenase, putative
AFUA_3G01950	0.380176	1.3303	1.92055	1.47645	alcohol dehydrogenase, zinc-containing
AFUA_8G05520	0.726039	0.47092	2.48443	0.477532	aldehyde dehydrogenase family protein
AFUA_7G01000	-1.56152	-0.0597591	1.91254	0.360313	aldehyde dehydrogenase, putative
AFUA_4G08890	-1.96099	1.43737	2.41287	-0.806042	aldo-keto reductase family protein, putative
AFUA_3G13240	0.963502	2.13279	2.31306	2.31781	aldose 1-epimerase, putative
AFUA_7G04930	3.0479	2.01146	1.07627	2.68022	alkaline serine protease (PR1), putative
AFUA_4G06670	1.17874	0.63362	2.10635	1.14277	allergen Asp F7
AFUA_6G07060	1.01457	0.868837	2.07631	1.35332	alpha/beta hydrolase, putative
AFUA_3G01280	-1.60616	-1.82002	2.77139	-0.672361	alpha/beta hydrolase, putative
AFUA_8G00570	0.537577	0.509453	2.52746	1.8134	alpha/beta hydrolase, putative
AFUA_1G15440	2.3768	2.30816	2.23266	1.84231	alpha-1,3-glucan synthase, putative
AFUA_6G14480	0.662079	0.914923	2.93578	1.62053	alpha-1,3-mannosyltransferase, putative
AFUA_4G10130	1.12513	3.67056	2.77311	3.85214	alpha-amylase (Amy1), putative
AFUA_4G10150	1.97488	2.50803	2.97475	3.20039	alpha-glucosidase
AFUA_1G11250	3.01535	1.54258	1.47262	2.99633	amidohydrolase, putative
AFUA_8G06090	-0.336809	1.22204	2.45073	3.45879	amino acid permease, putative
AFUA_2G17480	2.04539	2.84406	0.751836	1.6897	amino acid transporter, putative
AFUA_2G17790	3.7988	5.42569	3.70539	5.19152	amino acid transporter, putative
AFUA_8G00720	0.819437	1.20323	1.43403	1.9493	amino acid transporter, putative
AFUA_8G01580	0.591749	0.413722	2.40187	0.674448	aminotransferase, classes I and II family
AFUA_1G00300	0.743714	1.70519	0.335231	1.66239	Ankyrin repeat protein
AFUA_8G02140	0.438779	1.6281	3.90865	0.901167	ankyrin repeat protein
AFUA_4G01580	1.16185	1.31708	1.91653	1.79762	ankyrin repeat protein
AFUA_7G08540	2.46874	2.21007	2.6026	2.05094	ankyrin repeat protein
AFUA_6G10580	0.206217	0.54205	0.185315	2.72184	antigenic CFEM domain protein, putative
AFUA_5G02010	0.96836	0.208075	2.33017	0.286443	a-pheromone processing metallopeptidase Ste23
AFUA_4G00610	-0.0399156	0.145344	1.61061	0.296332	aryl-alcohol dehydrogenase, putative
AFUA_2G13050	0.114417	-0.100584	0.913673	1.64857	arylesterase/monoxygenase
AFUA_1G00810	0.720104	0.305487	1.69915	1.04158	Asp f7-like allergen, putative
AFUA_6G03260	2.05743	1.81701	2.94918	3.00645	aspartic endopeptidase (AP1), putative
AFUA_5G13300	1.50059	4.39617	4.10869	5.74783	aspartic endopeptidase Pep1
AFUA_3G02970	1.60032	5.00802	3.71634	4.90249	aspergillopepsin, putative
AFUA_6G10650	1.15173	0.529976	1.61676	0.334553	ATP citrate lyase, subunit 1, putative
AFUA_6G10660	1.16364	0.0907793	1.80919	0.102696	ATP-citrat-lyase
AFUA_3G09960	0.656777	0.653678	2.55595	1.55463	aureobasidin resistance protein Aur1
AFUA_1G15940	2.05797	1.70526	2.13151	1.75827	Auxin Efflux Carrier superfamily
AFUA_2G14760	1.60808	1.07391	1.9498	0.20775	BCS1-like ATPase, putative
AFUA_5G14510	1.49126	1.20645	-0.0632443	3.27616	beta-lactamase, putative
AFUA_6G08840	-0.286743	0.434269	0.659107	1.70133	beta-mannosidase
AFUA_1G00540	1.32554	0.823105	2.37919	1.81695	beta-N-acetylglucosaminidase, putative
AFUA_3G02090	0.0469666	-0.463456	-1.93925	1.57127	beta-xylosidase
AFUA_1G16920	2.17999	2.27258	1.26364	1.23948	beta-xylosidase A
AFUA_7G06900	1.78831	0.584056	0.335998	1.48688	branched-chain amino acid aminotransferase, putative
AFUA_3G11330	1.5825	1.41019	1.43247	1.7403	bZIP transcription factor (AtfA), putative
AFUA_4G12470	0.660997	1.08598	1.82266	1.63066	bZIP transcription factor CpcA
AFUA_8G05460	-0.68282	-0.243542	2.48948	-0.384518	bZIP transcription factor, putative
AFUA_2G16540	2.28177	3.91191	2.19996	2.53963	C2H2 finger domain protein, putative
AFUA_1G06900	0.634975	0.563808	1.15263	1.55981	C2H2 transcription factor (Crz1), putative
AFUA_1G13050	1.17656	0.774334	2.09071	1.27247	C2H2 transcription factor, putative
AFUA_4G10120	2.68197	1.43503	1.37193	3.61912	C6 finger domain protein, putative
AFUA_4G01470	1.02242	3.70784	4.44912	2.83227	C6 finger domain protein, putative
AFUA_8G00420	-1.71166	0.762955	3.1948	2.12036	C6 finger transcription factor, putative
AFUA_3G12890	0.301597	1.39151	1.66967	0.784878	C6 transcription factor (GliZ), putative
AFUA_5G02800	1.28271	1.12986	1.64216	1.36665	C6 transcription factor, putative
AFUA_8G02640	-0.26023	-0.144481	3.13434	1.17617	C6 transcription factor, putative
AFUA_8G05270	0.994264	0.591428	1.84144	1.22423	C6 transcription factor, putative
AFUA_6G12160	1.19586	1.14534	1.64218	0.857012	C6 transcription factor, putative
AFUA_4G01390	0.826893	1.83835	2.64443	1.48623	C6 transcription factor, putative
AFUA_3G00930	0.713871	0.633323	2.3763	0.471066	C6 transcription factor, putative
AFUA_2G17800	2.66893	4.37788	3.60106	3.96946	C6 transcription factor, putative
AFUA_6G07970	0.505083	0.453492	1.28687	1.95756	calpain-like protein
AFUA_6G07900	1.62521	1.1866	0.419688	0.564699	carbon catabolite repression protein CreD, putative
AFUA_3G03600	0.559983	1.71517	3.11202	1.60965	carboxyl esterase A
AFUA_5G13710	0.124265	0.0836163	1.55147	1.08175	carboxylesterase, putative
AFUA_1G00420	1.15994	2.50937	1.11319	3.7288	carboxypeptidase S1, putative
AFUA_8G04120	1.01029	2.31535	1.19455	3.33641	carboxypeptidase S1, putative
AFUA_5G01200	0.942936	2.32276	3.29295	5.1812	carboxypeptidase S1, putative
AFUA_2G00540	-2.07902	-1.44527	1.71028	-2.69568	carboxyphosphonoenolpyruvate phosphonomutase, putative
AFUA_8G04810	1.72261	0.62689	1.94568	1.65025	casein kinase, putative
AFUA_5G02400	1.95849	0.711091	0.767119	0.465309	catabolite degradation protein, putative
AFUA_2G00150	2.44616	1.82616	1.21854	0.894992	catecholamine-O-methyltransferase, putative
AFUA_5G09830	0.536186	0.0896606	2.50591	-0.264263	cation efflux family protein, putative
AFUA_6G07980	1.09677	0.506406	1.84973	1.07692	cell division control protein 2 kinase, putative
AFUA_2G17110	0.675253	0.692798	1.52929	0.645853	cell division control protein Cdc48
AFUA_8G00610	-0.201096	-0.764577	3.28844	1.15681	cell surface protein Mas1, putative
AFUA_6G03230	2.25416	3.16956	3.59023	1.84295	cell wall glucanase, putative
AFUA_3G08110	0.0270467	-0.127606	2.84062	-0.235373	cell wall protein, putative
AFUA_6G14090	1.21436	1.22473	2.21825	1.19565	CFEM domain protein, putative
AFUA_4G00460	0.412349	-0.301402	2.91303	0.490796	chlorohydrolase family protein, putative
AFUA_8G00700	0.374803	1.47183	0.585706	2.47994	class III chitinase ChiA2
AFUA_7G05140	0.449011	0.642485	0.44323	2.11042	class III chitinase, putative
AFUA_7G03890	0.0625477	-0.269707	1.87509	-0.00708675	condensin complex component cnd2
AFUA_6G00660	2.23338	1.27386	1.54872	0.57186	conserved hypothetical protein
AFUA_8G00290	1.09406	1.05083	0.896886	1.80922	conserved hypothetical protein
AFUA_5G01420	0.161004	-0.414096	-0.814129	1.65382	conserved hypothetical protein
AFUA_6G11670	1.71236	0.756633	-1.13093	1.73709	conserved hypothetical protein
AFUA_1G01050	1.7664	0.79179	1.35492	1.60518	conserved hypothetical protein
AFUA_1G03490	2.52853	1.91218	1.43998	1.83026	conserved hypothetical protein
AFUA_1G13980	1.91455	0.314446	2.69339	1.51987	conserved hypothetical protein
AFUA_5G11500	0.341734	-0.634914	1.58952	2.02209	conserved hypothetical protein
AFUA_5G02600	1.1945	1.08137	1.08096	1.93925	conserved hypothetical protein
AFUA_2G16060	1.36845	1.47687	1.56319	1.97623	conserved hypothetical protein
AFUA_2G09820	1.15408	0.726147	2.60232	1.78367	conserved hypothetical protein
AFUA_6G11880	0.463064	1.15334	1.98287	1.09869	conserved hypothetical protein
AFUA_5G07690	-0.0311089	0.0733376	1.67647	0.329266	conserved hypothetical protein
	1.87235	3.09997	2.67971	3.37087	conserved hypothetical protein
AFUA_5G01190	-9.54e-07	1.25767	1.52811	3.67906	conserved hypothetical protein
AFUA_1G13000	-0.743087	-0.640484	2.34559	0.250774	conserved hypothetical protein
AFUA_1G08910	0.978504	0.827307	1.54825	2.53843	conserved hypothetical protein
AFUA_3G00570	1.10983	0.947779	2.64679	1.37158	conserved hypothetical protein
AFUA_2G10480	0.676613	0.48352	1.96589	0.81353	conserved hypothetical protein
AFUA_4G14660	-0.864702	1.3071	1.59052	2.49338	conserved hypothetical protein
AFUA_4G08460	1.66516	0.547413	2.0469	1.33186	conserved hypothetical protein
AFUA_3G14740	1.1255	1.46744	2.55376	2.21863	conserved hypothetical protein
AFUA_4G07290	-0.533299	0.576722	2.56001	-0.949752	conserved hypothetical protein
AFUA_5G03330	1.80502	0.843145	-0.322969	0.126089	conserved hypothetical protein
AFUA_3G03040	-0.10769	1.28766	-1.74057	2.21777	conserved hypothetical protein
AFUA_1G05370	0.261746	0.235576	1.83371	1.16682	conserved hypothetical protein
AFUA_7G05380	1.62634	1.22162	2.25588	0.747056	conserved hypothetical protein
AFUA_6G07110	-0.311551	-0.556966	1.8498	-0.331017	conserved hypothetical protein
AFUA_2G01300	0.13433	0.79106	2.254	0.227684	conserved hypothetical protein
AFUA_6G04300	2.02839	0.940513	2.48507	1.74806	conserved hypothetical protein
AFUA_1G17480	-0.149179	1.03123	1.09097	1.84192	conserved hypothetical protein
AFUA_8G00430	-0.109344	0.60021	3.98931	2.59375	conserved hypothetical protein
AFUA_4G09390	-0.212164	0.282973	1.90089	0.715511	conserved hypothetical protein
AFUA_7G01910	0.0882959	-0.0767164	2.32238	0.247175	conserved hypothetical protein
AFUA_8G02120	0.298847	1.02754	1.99857	1.09747	conserved hypothetical protein
AFUA_2G17770	1.43287	3.51658	3.38641	3.73665	conserved hypothetical protein
AFUA_6G13670	1.88682	1.44946	1.19023	1.14343	conserved hypothetical protein
AFUA_8G06490	0.662574	0.856018	1.52943	1.75671	conserved hypothetical protein
AFUA_4G11620	-2.14256	-0.755352	2.02515	-0.158267	conserved hypothetical protein
AFUA_4G14380	1.1476	0.943134	2.89226	1.58217	conserved hypothetical protein
AFUA_3G07570	0.197888	0.747189	2.74295	1.1831	conserved hypothetical protein
AFUA_3G00560	1.68531	2.23132	4.25488	1.54111	conserved hypothetical protein
AFUA_6G07470	1.22036	1.03226	1.97342	1.54728	conserved hypothetical protein
AFUA_4G09890	-0.500124	-0.552145	1.67624	-0.81244	conserved hypothetical protein
AFUA_6G00520	0.839009	0.567719	1.71381	0.751564	conserved hypothetical protein
AFUA_1G14890	1.70114	0.527582	-0.360495	0.238247	cpdP protein, putative
AFUA_1G00590	0.642756	0.197748	1.6662	0.937659	CPSF subunit A, putative
AFUA_1G09250	1.03714	0.292647	1.68965	0.691248	CUE domain protein, putative
AFUA_2G14420	0.125272	-1.4119	3.24472	0.0621314	cutinase, putative
AFUA_1G01690	-0.124411	0.082015	1.74984	-0.713552	cytochrome P450 alkane hydroxylase, putative
AFUA_1G08800	-0.985213	1.81535	2.37571	-0.62979	cytochrome P450 phenylacetate hydroxylase, putative
AFUA_8G00560	0.630681	0.542754	4.47922	4.26284	cytochrome P450, putative
AFUA_3G03710	2.77176	1.00462	1.61742	1.01923	D-aminopeptidase putative
AFUA_6G12740	0.825781	0.451592	1.75881	0.924238	dienelactone hydrolase family protein
AFUA_6G11500	-0.49958	-0.824278	1.84372	-0.909232	dipeptidase, putative
AFUA_4G12210	-0.0887899	-0.380445	1.80873	-0.55901	DNA replication helicase (Dna2), putative
AFUA_5G07740	0.145534	1.35693	0.62769	1.55123	DSB repair complex subunit Ku70, putative
AFUA_7G06250	-0.316538	0.488278	2.98768	-0.476197	DSBA-like thioredoxin domain protein
AFUA_7G01750	-0.287483	-0.108934	2.38073	1.00515	DUF218 domain protein
AFUA_5G07250	2.20307	1.74996	1.84611	1.89633	DUF300 domain protein, putative
AFUA_2G13510	2.15246	0.881192	0.902954	1.68578	DUF300 domain protein, putative
AFUA_6G05050	0.500438	0.184188	1.54406	0.974526	DUF410 domain protein
AFUA_6G00360	0.353702	0.30686	1.70107	1.09841	DUF453 domain protein, putative
AFUA_1G03760	0.765126	0.654092	1.54188	0.413928	DUF726 domain protein
AFUA_8G06560	1.96152	2.39202	2.4681	3.52846	DUF895 domain membrane protein
AFUA_3G13580	2.36986	1.50795	1.36549	0.525093	dynamin GTPase, putative
AFUA_2G01310	0.159575	0.982332	2.8665	0.622819	EF-hand domain protein
AFUA_5G02280	2.07376	1.11507	0.842832	0.321073	endo-1,3(4)-beta-glucanase, putative
AFUA_6G14540	-1.74413	2.01777	1.4898	2.02145	endo-1,3(4)-beta-glucanase, putative
AFUA_3G00470	1.67529	4.56036	2.5375	5.03912	endo-1,4-beta-xylanase, putative
AFUA_2G09350	0.315796	1.04803	0.777146	1.74683	endo-beta-1,6-glucanase, putative
AFUA_4G01290	-0.183146	1.09964	1.79473	2.04291	endo-chitosanase, pseudogene
AFUA_2G09520	0.399801	0.643154	1.62524	1.07194	endoglucanase/cellulase, putative
AFUA_6G14250	1.54802	0.873357	1.88604	1.14598	endosomal integral membrane protein (P24a), putative
AFUA_1G03170	1.03937	0.449212	1.96002	0.684938	esterase, putative
AFUA_1G11550	0.989003	0.216786	1.91923	0.228777	ethanolamine kinase, putative
AFUA_6G02520	1.21145	0.571145	1.83056	1.2629	Eukaryotic initiation factor 1A, putative
AFUA_3G08160	1.36492	0.886553	2.4637	1.93296	eukaryotic translation initiation factor eIF4A, putative
AFUA_2G01330	0.877177	0.111068	1.85905	1.79709	exosome complex subunit Rrp46, putative
AFUA_7G02440	0.390477	0.708517	1.86612	0.908429	extracellular conserved glycine-rich protein
AFUA_8G01970	2.84134	4.2382	4.08868	3.6418	extracellular endo-polygalacturonase, putative
AFUA_1G12350	0.748935	0.367373	3.2383	0.98805	extracellular fruiting body protein, putative
AFUA_2G00820	-0.765778	-0.199403	2.61493	-0.134452	extracellular GDSL-like lipase/acylhydrolase, putative
AFUA_3G13640	1.5336	2.28635	1.47317	2.11034	extracellular serine-rich protein
AFUA_6G14050	1.26301	1.91577	2.34262	3.54581	FAD binding domain protein
AFUA_7G00270	2.01579	0.400128	-0.355128	0.00432968	FAD binding monooxygenase, putative
AFUA_2G00140	1.07004	1.06208	1.36869	2.46965	FAD monooxygenase, putative
AFUA_7G00150	0.120015	0.689172	1.01083	2.208	FAD-dependent monooxygenase, putative
AFUA_2G12060	0.911525	0.426046	1.71865	0.607488	F-box and WD repeat-containing protein
AFUA_2G02570	0.923233	0.558439	0.415382	1.59455	F-box domain protein
AFUA_6G06640	1.43089	2.08401	2.00601	2.04278	FK506 suppressor Sfk1, putative
AFUA_2G08260	-0.319877	0.316504	2.06387	-0.759645	FMN binding oxidoreductase, putative
AFUA_6G04500	1.9099	1.01215	-0.667689	0.499816	FOG1 protein
AFUA_6G04270	3.07711	3.22918	3.45321	4.26948	fructose symporter
AFUA_6G06460	0.429836	0.73937	1.38198	1.73675	fumarylacetoacetate hydrolase family protein
AFUA_6G00220	1.63039	2.47869	3.09852	2.31796	fungal specific transcription factor, putative
AFUA_3G12400	0.81729	0.929951	2.04698	0.742801	G protein complex alpha subunit (GanA), putative
AFUA_8G06580	0.717101	2.75168	1.53715	4.01333	GABA permease
AFUA_4G01230	0.870987	1.10756	2.85444	1.05499	GABA permease, putative
AFUA_5G00710	0.346207	0.517879	2.7017	1.38397	GABA permease, putative
AFUA_4G09640	-0.221603	1.91372	2.89817	1.59508	GAJ protein, putative
AFUA_3G11790	0.584537	0.922612	1.08378	1.79131	galactose-proton symport, putative
AFUA_2G15750	0.376859	0.123083	2.07244	0.318207	gamma-tubulin complex component GCP4, putative
AFUA_3G05780	1.45537	1.56713	0.628974	1.29527	GATA transcription factor (LreA), putative
AFUA_2G00690	0.835905	3.8995	3.39149	4.30731	glucan 1,4-alpha-glucosidase, putative
AFUA_4G10140	0.800427	1.67522	2.19278	1.85626	glucoamylase
AFUA_1G00480	1.14301	1.00114	1.80149	1.61382	glucosamine-6-phosphate deaminase, putative
AFUA_8G04070	1.11852	1.09545	1.96234	1.90328	glucosamine-6-phosphate deaminase, putative
AFUA_4G06620	1.27009	1.52609	1.61284	1.60321	Glutamate/Leucine/Phenylalanine/Valine dehydrogenase, putative
AFUA_4G13120	1.39018	1.65536	1.98513	2.31075	glutamine synthetase
AFUA_4G01440	-0.00750065	1.12563	4.40646	4.19799	glutathione S-transferase family protein
AFUA_2G00170	0.62038	1.5344	2.34419	1.37196	glutathione-dependent formaldehyde dehydrogenase
AFUA_8G02060	3.65118	5.24352	3.83104	5.0584	glycan biosynthesis protein (PigL), putative
AFUA_5G01030	2.38808	-0.590091	4.11065	0.46738	glyceraldehyde 3-phosphate dehydrogenase (Ccg-7), putative
AFUA_2G00990	-0.454222	-0.00652981	1.6034	-0.269725	glycerophosphoryl diester phosphodiesterase family protein
AFUA_2G00680	0.118602	1.47481	0.434122	1.82781	glycosyl hydrolase, putative
	3.46322	5.23436	4.02261	4.72413	glycosyl hydrolase, putative
AFUA_1G01730	2.39761	2.14965	3.18946	2.36474	glycosyl hydrolase, putative
AFUA_8G00680	0.292899	0.732938	0.42715	2.54833	glycosyl transferase, group 2 family protein
AFUA_8G00640	1.12403	1.37365	1.01598	2.68234	glycosyl transferase, putative
AFUA_8G02040	2.50044	3.94863	4.08495	4.16646	glycosyl transferase, putative
AFUA_8G02070	3.13967	4.4079	3.70625	4.19156	glycosyl transferase, putative
AFUA_4G14730	0.065465	0.218839	4.2681	-0.285802	GNAT family acetyltransferase, putative
AFUA_7G00380	0.103355	0.809313	1.81629	0.420458	GNAT family acetyltransferase, putative
AFUA_3G01150	0.259408	-0.10724	1.70691	0.606903	GPI anchored cell wall protein, putative
AFUA_3G00510	0.775928	0.0354071	1.78433	1.0017	GPI anchored cell wall protein, putative
AFUA_6G00620	-0.270957	0.466993	1.66115	0.888774	GPI anchored hypothetical protein
AFUA_6G14010	1.29427	3.98607	3.45209	4.02097	GPI anchored protein, putative
AFUA_8G04370	0.960917	0.330834	1.95165	1.35798	GPI anchored protein, putative
AFUA_1G05790	0.796988	1.35013	2.33273	1.5463	GPI anchored serine-rich protein
AFUA_1G03630	0.297948	0.778488	1.92362	1.19289	GPI anchored serine-threonine rich protein
AFUA_7G05540	1.16896	1.38275	2.0717	1.20405	GPI maturation protein (Bst1), putative
AFUA_4G08200	0.5999	0.51161	1.72008	0.724379	GPI transamidase component PIG-U, putative
AFUA_2G04080	0.634269	0.848446	2.19272	2.16876	GPR/FUN34 family protein
AFUA_1G05210	0.828207	0.695754	2.55845	1.35523	G-protein complex gamma subunit Ste18
AFUA_2G06080	1.52603	1.06291	1.43855	1.62023	GTPase activating protein (Gyp1), putative
AFUA_4G10600	0.656086	-0.0269694	1.98982	0.788063	GTPase activating protein (Gyp5), putative
AFUA_5G00730	0.486657	2.28138	2.92359	2.69606	H /K ATPase alpha subunit, putative
AFUA_6G13190	0.613734	0.697099	0.612328	1.82548	H+/nucleoside cotransporter
AFUA_6G06470	-0.800549	1.29102	0.32931	2.90754	heat shock protein HSP30, putative
AFUA_3G14540	1.00099	2.08792	1.11953	2.64467	heat shock protein HSP30, putative
AFUA_7G05100	-1.72194	0.738783	2.03709	2.57907	hexose transporter protein
AFUA_3G14170	0.960301	0.829623	0.969595	2.53582	high-affinity hexose transporter
AFUA_5G01950	0.50745	0.0869484	2.01655	1.11743	histone H2A
AFUA_4G12150	-1.56587	-0.789537	2.32656	-0.399841	HIT domain protein
AFUA_4G10220	1.32945	0.464182	1.95484	1.35968	homeobox transcription factor (RfeB), putative
AFUA_4G10460	1.0771	0.994253	1.67819	0.868257	homocitrate synthase
AFUA_5G07210	1.49743	0.970024	2.04701	1.65065	homoserine O-acetyltransferase, putative
AFUA_4G14040	0.355606	0.817566	2.44009	0.875136	Hsp70 family protein
AFUA_8G00540	-0.348978	0.510354	4.34512	3.90886	hybrid polyketide synthase/nonribosomal peptide synthase, putative
AFUA_5G08010	0.116538	-0.611855	2.82676	0.0607367	hydrolase, carbon-nitrogen family
AFUA_3G10660	1.24901	0.299452	1.69986	0.380612	hydroxymethylglutaryl-CoA synthase
AFUA_3G13180	1.84267	0.332603	0.4276	0.740587	hypothetical protein
AFUA_4G09790	1.99298	0.262619	0.221268	0.880601	hypothetical protein
AFUA_4G07490	1.72449	0.760651	-0.0783553	1.71219	hypothetical protein
AFUA_6G08130	1.01189	0.688212	0.941384	1.61894	hypothetical protein
AFUA_8G04980	0.39235	0.101948	1.75402	1.32226	hypothetical protein
AFUA_2G10110	0.931039	0.429617	-0.344751	1.57059	hypothetical protein
AFUA_3G11190	-0.733522	-0.64627	2.1021	-0.739476	hypothetical protein
AFUA_4G08780	1.85881	0.977668	0.358154	0.910476	hypothetical protein
AFUA_3G14190	1.88139	1.77003	2.00406	0.269927	hypothetical protein
	1.53157	0.978722	1.61912	0.0786138	hypothetical protein
AFUA_3G07400	-0.392898	1.98128	1.84371	1.73623	hypothetical protein
AFUA_1G05680	0.909835	0.291289	2.42537	0.621716	hypothetical protein
AFUA_1G16680	0.410836	0.407869	1.90232	0.373867	hypothetical protein
AFUA_1G11760	2.18325	0.984375	-0.459703	1.305	hypothetical protein
AFUA_6G11720	0.537027	1.04646	1.95866	0.692608	hypothetical protein
AFUA_6G14280	2.44978	1.09506	0.22476	0.415611	hypothetical protein
AFUA_3G03290	-0.0355911	1.61503	1.81161	1.69713	hypothetical protein
AFUA_2G15670	-0.212088	0.0761247	1.69133	0.079844	hypothetical protein
AFUA_3G11850	0.794824	0.973597	1.71161	0.967147	hypothetical protein
AFUA_6G02740	1.63268	0.661998	0.438787	0.409656	hypothetical protein
AFUA_6G13710	2.19843	1.68739	0.47226	2.39956	hypothetical protein
AFUA_2G16180	1.24496	1.37733	0.964956	1.62973	hypothetical protein
AFUA_3G14210	0.600501	1.7836	0.81053	0.380208	hypothetical protein
AFUA_2G17210	-1.17697	0.556863	2.2418	-1.03424	hypothetical protein
AFUA_3G14180	1.7567	1.8827	0.0132375	0.817267	hypothetical protein
AFUA_6G06600	1.21543	0.274671	1.64578	0.280416	hypothetical protein
AFUA_6G02890	0.553997	0.459325	1.82646	1.1486	hypothetical protein
AFUA_8G02420	-0.54513	0.0362558	1.55264	1.87206	hypothetical protein
AFUA_2G11920	1.45646	0.62974	0.855888	1.57484	hypothetical protein
AFUA_5G01010	-0.0615845	0.50878	0.920099	2.95395	hypothetical protein
AFUA_2G13100	-0.360091	0.268806	2.10666	1.04084	hypothetical protein
AFUA_5G08770	1.81817	0.203767	0.882711	0.422292	hypothetical protein
AFUA_4G11740	0.382871	-0.206708	2.25853	0.716508	hypothetical protein
AFUA_3G08990	1.70317	2.08446	0.164822	2.08649	hypothetical protein
AFUA_6G13110	-0.0917759	-0.196815	2.12306	-0.038547	hypothetical protein
AFUA_7G08390	-0.468796	1.29009	1.97796	0.296904	hypothetical protein
AFUA_2G01110	-0.50347	0.0939436	0.794596	2.24119	hypothetical protein
AFUA_2G08820	0.976879	1.33403	2.30769	2.64642	hypothetical protein
AFUA_1G14420	0.397648	0.267259	1.62161	0.263594	hypothetical protein
AFUA_7G05760	-1.00293	1.49169	2.3682	-0.24073	hypothetical protein
AFUA_4G08180	0.473301	0.0731297	1.85164	-0.0801401	hypothetical protein
AFUA_1G04510	1.31377	0.15887	1.73795	0.702266	hypothetical protein
AFUA_3G02820	0.414646	1.32885	1.93697	0.523072	hypothetical protein
AFUA_6G03680	0.843658	1.15929	2.38942	1.87757	hypothetical protein
AFUA_6G13740	-0.205293	0.0124836	-0.508543	1.98048	hypothetical protein
AFUA_6G10160	1.5976	3.4106	2.99418	2.14737	hypothetical protein
AFUA_1G10220	2.09958	1.43965	1.22167	0.493496	hypothetical protein
AFUA_4G12700	0.618014	0.807637	1.95218	1.189	hypothetical protein
AFUA_3G14200	0.835656	2.55152	2.34353	0.623385	hypothetical protein
AFUA_4G01240	-1.02182	0.954122	1.88557	0.63693	hypothetical protein
AFUA_4G06040	0.791884	0.353723	1.96194	0.835116	hypothetical protein
AFUA_1G05920	-0.572167	-0.249051	2.1518	-1.16822	hypothetical protein
AFUA_3G00860	0.697582	0.99273	0.581366	1.57434	hypothetical protein
AFUA_7G05300	-0.0537853	0.427358	1.65385	0.855271	hypothetical protein
AFUA_3G07420	-0.0241451	1.45742	1.98241	2.96088	hypothetical protein
AFUA_5G02050	0.465642	0.043354	1.70155	0.563128	hypothetical protein
AFUA_1G01430	0.983479	1.21547	2.10531	1.66853	hypothetical protein
AFUA_1G15160	0.593722	0.169363	1.57735	0.36591	hypothetical protein
AFUA_6G07680	1.04972	0.500115	1.55723	0.291236	hypothetical protein
AFUA_5G07450	1.47994	1.05441	2.28555	1.60534	hypothetical protein
AFUA_7G06450	0.324128	1.29217	1.39308	1.69516	hypothetical protein
AFUA_7G02460	0.758941	0.713489	1.72273	1.21386	hypothetical protein
AFUA_8G06590	1.20744	3.59433	2.84763	4.29742	hypothetical protein
AFUA_3G09060	0.325799	0.179004	1.60318	0.0806999	hypothetical protein
AFUA_4G01370	-0.35031	0.626303	1.65243	2.7064	hypothetical protein
AFUA_8G06810	0.872934	1.09958	2.55042	1.23953	hypothetical protein
AFUA_6G06840	0.704728	0.850041	2.16162	1.67382	hypothetical protein
AFUA_1G13310	0.743043	1.54459	1.5312	1.3336	hypothetical protein
AFUA_4G11550	0.933552	0.673918	1.57015	1.41373	hypothetical protein
AFUA_5G06970	0.790166	0.352364	2.36276	1.19888	hypothetical protein
AFUA_1G10030	-0.185199	0.684009	2.32064	0.732657	hypothetical protein
AFUA_1G02770	0.455626	0.404591	0.791025	1.84932	hypothetical protein
AFUA_7G01600	0.869751	0.416381	0.873586	1.55818	hypothetical protein
AFUA_5G00590	0.980526	0.362515	1.68455	0.78211	hypothetical protein
AFUA_5G00650	-0.268077	1.06865	2.26371	0.483318	hypothetical protein
AFUA_5G14840	0.859469	1.53809	0.18603	1.87957	hypothetical protein
AFUA_1G06500	0.407414	0.399755	2.02433	0.969404	hypothetical protein
AFUA_5G02320	0.429302	1.14116	2.3917	1.17379	hypothetical protein
AFUA_2G16560	-0.422262	0.88946	1.59704	0.556605	hypothetical protein
AFUA_3G00450	0.934145	1.12401	1.79955	1.08005	hypothetical protein
AFUA_8G01860	-0.160802	0.395699	1.53278	-0.216168	hypothetical protein
AFUA_8G02050	2.90681	4.34879	4.39162	4.07221	hypothetical protein
AFUA_4G08420	0.563877	1.01066	1.50634	1.54169	hypothetical protein
AFUA_8G01260	3.37006	4.5153	3.8193	3.93827	hypothetical protein
AFUA_4G13990	-0.447916	0.785593	1.96212	0.25579	hypothetical protein
AFUA_4G00980	-1.09402	2.52023	2.92878	1.97534	hypothetical protein
AFUA_3G03360	-0.00820589	2.42513	4.06958	4.31351	hypothetical protein
AFUA_6G00680	0.540009	0.437304	2.2098	1.4773	hypothetical protein
AFUA_6G00430	2.2497	2.22283	3.27627	3.50491	IgE-binding protein
AFUA_7G00990	-0.962055	0.502813	2.91302	1.59849	integral membrane protein
AFUA_1G01910	0.78147	0.160583	1.54985	0.994959	integral membrane protein
AFUA_8G06760	1.62873	1.30905	1.8297	1.93436	integral membrane protein
AFUA_2G17930	0.335897	1.24807	3.05176	1.25053	integral membrane protein
AFUA_6G00640	1.28141	0.831299	1.41119	1.55471	integral membrane protein
AFUA_7G00540	0.310501	0.199946	3.27737	0.814782	integral membrane protein
AFUA_3G13810	1.77336	0.976176	1.54438	1.93952	integral membrane protein, putative
AFUA_2G05320	0.998575	1.71283	1.48911	1.86159	ion transporter
AFUA_3G07410	1.41757	2.43166	1.97486	2.36129	isoamyl alcohol oxidase
AFUA_6G00230	2.47603	1.69454	0.904191	1.27535	isoflavone reductase family protein
AFUA_1G01630	-0.138909	0.704816	1.67185	0.045578	isoflavone reductase family protein
AFUA_1G12440	-0.506494	0.365006	2.00806	0.737648	isoflavone reductase family protein CipA, putative
AFUA_2G13490	0.467403	0.466435	1.58867	0.572106	KH domain protein
AFUA_1G01640	0.439878	0.665703	3.2791	0.981892	kinesin family protein
AFUA_6G14220	0.0377836	0.158375	1.55846	-0.150548	kinesin family protein (KinA), putative
AFUA_3G14920	2.35922	0.993757	3.09564	1.4883	LaeA-like methyltransferase, putative
AFUA_1G12900	1.53455	1.0692	1.54126	0.860975	Leucine Rich Repeat domain protein
AFUA_6G00780	-2.7484	1.67651	0.164664	-0.957401	LINE-1 class reverse transcriptase, RNaseH, putative
AFUA_7G04950	3.86305	2.56911	2.88918	2.36453	lipase, putative
AFUA_2G11740	0.536615	0.157072	-0.366278	1.73347	LON domain serine protease, putative
AFUA_4G14640	0.438283	2.29372	1.7381	2.51025	low affinity iron transporter, putative
AFUA_3G13850	1.6291	0.71141	0.689729	0.601903	LRP16 family protein
AFUA_6G04800	0.0891094	0.164856	2.58354	-0.0146332	lysine decarboxylase-like protein
AFUA_3G14680	-0.68598	0.292093	1.71646	0.182214	lysophospholipase Plb3
AFUA_5G01340	2.11425	1.51028	0.682482	2.1054	lysophospholipase, putative
AFUA_3G14730	0.595019	1.36527	1.61848	2.49871	LysR family regulatory protein, putative
AFUA_2G13800	0.351221	0.266866	1.68762	0.566863	malate dehydrogenase
AFUA_7G05740	0.456645	0.449373	1.61819	1.20167	malate dehydrogenase, NAD-dependent
AFUA_8G04500	1.30344	0.871278	1.99624	1.11356	mannosyltransferase PMTI
AFUA_1G05800	1.29253	1.36904	1.70858	1.23143	MAP kinase kinase (Mkk2), putative
AFUA_1G15950	1.10975	0.742522	1.63667	1.09528	MAP kinase kinase (Pbs2), putative
AFUA_2G16860	2.49339	3.41865	3.46311	3.14206	membrane transporter
AFUA_7G00120	-0.0519028	0.835129	1.17774	1.88559	metallo-beta-lactamase domain protein
AFUA_8G00410	0.0111322	0.0128284	1.94626	1.15793	methionine aminopeptidase, type II, putative
AFUA_6G02400	0.592428	1.86281	0.599602	2.13461	MFS drug efflux pump, putative
AFUA_4G00150	1.06894	1.89916	3.65447	2.83431	MFS maltose transporter, putative
AFUA_3G03320	1.01664	0.93663	3.44367	1.23994	MFS monocarboxylate transporter, putative
AFUA_6G14440	2.25349	3.40988	2.69763	4.36114	MFS monosaccharide transporter, putative
AFUA_2G14590	2.06363	1.52837	1.62974	0.978213	MFS monosaccharide transporter, putative
AFUA_4G13660	0.295988	1.82653	2.80766	3.17251	MFS multidrug resistance transporter, putative
AFUA_8G06410	1.18113	1.32627	1.27573	1.76219	MFS multidrug transporter, putative
AFUA_2G17730	1.63603	2.49961	2.9998	3.15537	MFS multidrug transporter, putative
AFUA_3G01940	1.32522	2.60933	3.60537	2.50404	MFS multidrug transporter, putative
AFUA_1G12240	2.33914	4.70184	3.02805	4.8484	MFS peptide transporter, putaitve
AFUA_7G01490	2.22949	3.69855	3.20006	4.5487	MFS peptide transporter, putative
AFUA_2G10690	1.54995	2.56122	2.26973	3.41839	MFS phosphate transporter, putative
AFUA_6G07750	1.86986	2.0172	2.76755	2.4819	MFS phospholipid transporter (Git1), putative
AFUA_4G14670	-0.184613	1.13012	0.508142	2.87115	MFS quinate transporter, putative
AFUA_8G05710	1.76288	0.572206	0.542321	1.0447	MFS sugar transporter Stl1, putative
AFUA_3G12170	0.339662	0.671358	1.63464	1.65751	MFS sugar transporter, putative
AFUA_3G06730	0.543993	1.18085	1.59269	1.17959	MFS sugar transporter, putative
AFUA_8G06870	1.71957	2.99212	2.52533	3.33559	MFS sugar transporter, putative
AFUA_1G12620	0.499419	0.489215	2.08943	0.697127	MFS toxin efflux pump (AflT), putative
AFUA_4G01360	0.477813	0.311146	2.69366	2.8979	MFS transporter of unkown specificity
AFUA_2G11420	0.824059	0.35424	1.65127	2.49652	MFS transporter, putative
AFUA_3G04010	1.49141	1.40894	1.62368	2.1904	MFS transporter, putative
	1.73597	2.30342	1.8886	2.18517	MFS transporter, putative
AFUA_5G06290	2.25923	1.58039	2.89846	2.89041	MFS transporter, putative
AFUA_1G03730	0.797788	0.625944	0.450302	2.21905	MFS transporter, putative
AFUA_3G14560	0.455147	0.673914	3.35145	0.398942	MFS transporter, putative
AFUA_1G01800	0.766904	0.895688	1.5732	1.81806	MFS transporter, putative
AFUA_3G14720	1.00919	1.88422	3.31989	1.60426	MFS transporter, putative
AFUA_2G17840	0.914575	2.36878	2.485	3.25911	MFS transporter, putative
AFUA_6G00630	1.57573	0.667194	1.07729	1.04168	MFS transporter, putative
AFUA_6G04680	0.975175	0.838929	2.05189	1.03173	MIPC synthase subunit (SurA), putative
AFUA_6G12930	0.924727	1.08234	1.66244	1.69449	mitochondrial aconitate hydratase, putative
AFUA_6G14100	-0.0650473	0.504535	1.65122	0.628328	mitochondrial carnitine:acyl carnitine carrier, putative
AFUA_6G12550	1.58265	0.681382	1.72756	1.03355	mitochondrial carrier protein, putative
AFUA_6G12900	0.576893	0.383571	0.896803	1.87514	mitochondrial carrier protein, putative
AFUA_4G01260	1.26375	1.29985	3.14893	1.31209	mitochondrial chaperone ATPase (Bcs1), putative
AFUA_3G03330	-0.294875	3.23635	4.13514	3.77155	mitochondrial enoyl reductase, putative
AFUA_6G05110	1.36413	0.712534	1.69442	1.20222	mitochondrial import receptor subunit (tom40), putative
AFUA_1G02730	1.78666	1.83698	3.0148	1.83167	mitochondrial phosphate carrier protein (Ptp), putative
AFUA_5G13860	0.58654	0.582913	1.56874	0.727795	mlo3 protein
AFUA_4G14260	0.437515	0.283806	1.64549	0.973191	monocarboxylate transporter, putative
AFUA_6G09880	-0.658595	-0.179969	-0.521875	2.46532	monocarboxylate transporter-like protein
AFUA_5G10690	1.59582	1.17611	0.111606	0.496362	monosaccharide transporter
AFUA_6G03060	0.581675	0.889578	1.37478	2.20859	monosaccharide transporter
AFUA_2G07820	-0.59928	-0.213469	1.75019	-0.672265	MOSC domain protein
AFUA_4G01480	1.085	1.859	1.01015	3.52368	MSF transporter, putative
AFUA_5G02700	0.576961	1.36576	2.08283	2.83577	multidrug resistant protein
AFUA_5G00980	2.32197	1.58861	1.74334	0.512109	multidrug resistant protein
AFUA_2G05840	1.20668	1.80982	1.60134	1.61894	multidrug transporter, putative
AFUA_3G07070	0.0890665	0.462183	2.63453	1.38413	MYB DNA-binding domain protein
AFUA_1G03000	-0.90796	-0.191539	1.88709	-0.476225	MYND domain protein, putative
AFUA_6G10130	0.00012	1.43922	1.72207	3.11682	N,O-diacetyl muramidase, putative
AFUA_7G04570	0.929738	2.74463	3.12583	3.33485	Na/K ATPase alpha 1 subunit, putative
AFUA_8G05780	1.01429	0.549465	-0.310039	2.71917	NACHT and Ankyrin domain protein
AFUA_7G00180	0.027626	1.07163	1.8076	0.94879	NAD dependent epimerase/dehydratase, putative
AFUA_8G07200	0.739911	1.14491	1.38799	1.85835	neutral amino acid permease
AFUA_2G00180	1.61002	2.38687	1.82423	2.35267	neutral amino acid permease
AFUA_5G10420	1.13762	1.55816	-0.550597	0.213764	nitrate reductase, putative
AFUA_1G12850	0.127223	0.219241	2.70049	0.176246	nitrate transporter (nitrate permease)
AFUA_3G03350	0.860909	3.35187	3.97452	4.82386	nonribosomal peptide synthase, putative
AFUA_7G05430	1.6385	0.985167	1.70292	1.80652	nonsense-mediated mRNA decay factor (Upf2), putative
AFUA_5G00600	1.08715	0.89174	0.526509	1.82045	NPP1 domain protein, putative
AFUA_3G02640	0.584044	0.829751	1.53784	2.24444	nucleoside-diphosphate-sugar epimerase family protein
AFUA_8G02090	2.55423	4.36796	4.13175	4.31628	nucleotide-sugar transporter family protein
AFUA_6G11490	-0.446332	-0.568695	2.86544	-0.725107	NUDIX domain protein
AFUA_5G01000	1.51017	1.415	2.76115	0.79081	oxidoreductase, 2OG-Fe(II) oxygenase family, putative
AFUA_2G14470	0.826737	0.440808	1.68488	1.74176	oxidoreductase, FAD-binding, putative
AFUA_8G06840	-0.456277	-0.250725	1.74641	-1.13609	oxidoreductase, short chain dehydrogenase/reductase family
AFUA_5G11240	0.620241	0.532165	1.7368	1.71072	oxidoreductase, short chain dehydrogenase/reductase family
AFUA_4G14010	0.00190735	0.212364	2.56354	0.84993	oxidoreductase, short chain dehydrogenase/reductase family superfamily
AFUA_2G14460	0.311775	0.573324	1.67178	1.64313	oxidoreductase, short-chain dehydrogenase/reductase family
AFUA_6G09140	-0.697063	0.399384	2.0516	0.207665	oxidoreductase, short-chain dehydrogenase/reductase family
AFUA_5G14340	0.396296	0.681519	0.610714	2.83525	oxidoreductase, short-chain dehydrogenase/reductase family, putative
AFUA_6G03360	3.38488	2.81903	1.07298	2.30811	oxidoreductase, zinc-binding
AFUA_3G13610	1.32482	1.82095	2.60622	0.513377	oxidoreductase, zinc-binding, putative
AFUA_1G09630	1.30193	0.652539	1.27486	1.75042	PAB1 binding protein (Pbp1), putative
AFUA_4G08970	1.67056	1.54033	1.97006	1.30103	PAP2 domain protein
AFUA_3G14790	-0.596434	0.723098	1.94864	1.52842	pentAFUA_nctional AROM polypeptide, putative
AFUA_7G00910	0.0884566	0.193241	1.52925	2.28968	peptide transporter MTD1
AFUA_1G03440	0.97666	0.210165	-0.3003	1.59449	peroxisomal carrier protein, putative
AFUA_5G03430	1.65961	1.07809	1.26443	0.894565	PHD transcription factor (Rum1), putative
AFUA_2G03510	2.03821	2.61932	2.71971	3.27231	pheromone processing carboxypeptidase (Sxa2), putative
AFUA_5G01320	0.716246	1.10615	1.25307	2.40592	phosphate permease
AFUA_4G11720	1.68294	1.1536	1.17229	0.666079	phosphatidyl synthase
	3.8771	6.06818	4.64831	5.29396	phosphatidylglycerol specific phospholipase C, putative
AFUA_6G00260	2.05833	1.00829	0.497714	1.83849	phosphatidylserine decarboxylase family protein
AFUA_7G06750	-1.32744	0.944461	0.861801	1.57031	phosphoglycerate mutase family protein, putative
AFUA_7G00760	-0.0370989	-0.502991	1.85364	0.331043	phosphoglycolate phosphatase, putative
AFUA_4G08050	1.14158	0.815172	1.74601	0.903689	phosphoinositide phosphatase (Sac1), putative
AFUA_3G05630	0.495145	0.40122	2.13821	0.917966	phospholipase D1 (PLD1), putative
AFUA_5G09340	-0.154049	1.807	2.02264	1.94314	Phospholipase/Carboxylesterase superfamily
AFUA_5G01600	0.334103	0.376738	2.22628	2.31104	PHP domain protein
AFUA_7G00220	0.360143	0.979492	1.87576	1.22682	plasma membrane hexose transporter, putative
AFUA_2G03860	2.93546	3.34723	3.98496	4.07192	plasma membrane low affinity zinc ion transporter, putative
AFUA_2G04000	1.70144	1.27713	1.27972	0.0188045	Png1p
AFUA_5G07320	2.09591	0.890146	1.35736	1.02706	poly(ADP)-ribose polymerase PARP, putative
AFUA_7G00160	-0.357533	-0.166732	1.93539	2.21236	polyketide synthase, putative
AFUA_4G13780	0.993342	0.777236	0.974624	2.02958	polyphenol monooxygenase, putative
AFUA_5G03510	0.820681	0.827331	1.14735	1.93993	PQ loop repeat protein
AFUA_1G03740	0.839217	0.157444	1.60977	0.628052	prostate-specific membrane antigen
AFUA_3G06110	1.10788	1.28305	1.56243	0.752508	proteasome regulatory particle subunit (RpnC), putative
AFUA_1G09170	1.1807	0.515229	1.6411	0.818591	protein kinase activator (Mob2), putative
AFUA_5G11970	1.06415	0.828406	1.85269	0.985039	protein kinase c, putative
AFUA_5G03160	0.0421362	0.157064	2.1654	0.376859	protein kinase, putative
AFUA_1G09280	1.31527	1.16006	1.94567	1.43894	protein phosphatase 2C, putative
AFUA_4G12430	-1.7245	-0.705742	1.75022	-0.405674	PSF1 domain protein
AFUA_2G09860	3.27234	4.38533	4.06503	4.33701	purine-cytosine permease
AFUA_3G02310	-0.30575	0.433007	1.83445	0.838351	pyrroline-5-carboxylate reductase
AFUA_5G14810	1.21845	0.760911	-0.54551	1.72727	pyruvate decarboxylase, putative
AFUA_8G05280	-0.341909	0.182094	2.06809	0.146208	QDE2 protein
AFUA_4G08040	0.876661	0.676714	1.61554	0.983536	RAB GTPase Ypt5, putative
AFUA_5G11230	0.826531	0.519743	1.87242	1.32794	RAS small monomeric GTPase Ras
AFUA_1G13060	0.697634	0.216257	0.683589	1.59283	regulator of nonsense transcripts, putative
AFUA_1G07110	0.843809	0.967612	2.65637	1.40407	related to export control protein CHS7
AFUA_3G12580	-0.461013	0.34777	0.189132	1.73406	related to hexose transporter protein, putative
AFUA_5G06670	1.56461	2.23048	0.97464	2.64049	related to L-fucose permease, putative
AFUA_1G05170	0.893804	0.604925	2.79235	1.96737	related to monocarboxylate transporter
AFUA_6G14660	-2.9343	1.86578	0.394273	-1.12324	reverse transcriptase, RNaseH
AFUA_1G10020	0.339129	0.231843	1.74629	-0.204109	reverse transcriptase, RNaseH
AFUA_6G06900	0.884829	0.51397	2.06932	0.917162	Rho GTPase Rho1
AFUA_2G16490	0.468893	0.485465	1.81675	1.10743	rhomboid family membrane protein
AFUA_4G14650	-0.306944	1.42596	1.99131	3.30845	ribokinase
AFUA_7G01460	0.73608	0.649144	1.65218	1.43544	ribosomal protein S5
AFUA_3G06890	0.325478	0.556185	1.83477	0.409617	RNA rocognition motif containing protein
AFUA_1G07350	1.66602	1.27781	0.570857	0.547714	RNA12 protein, putative
AFUA_1G10310	1.69152	0.585772	0.309646	0.972744	RNase L inhibitor of the ABC superfamily, putative
AFUA_6G12300	0.742626	0.490071	1.57408	1.51379	RNP domain protein
AFUA_3G03310	-0.488941	1.26985	4.36641	1.36502	RTA1 domain protein
AFUA_3G00920	0.153362	0.00808716	2.21032	-0.323351	RTA1 domain protein, putative
AFUA_2G17810	0.258893	1.2523	1.7626	1.17394	RTA1 domain protein, putative
AFUA_3G12830	0.327487	1.39674	2.18631	0.464198	RTA1 domain protein, putative
AFUA_5G01310	-1.23431	-0.0684962	3.0911	-0.510429	RTA1 domain protein, putative
AFUA_5G05640	-0.295069	-0.333851	2.45423	-0.416781	RTA1 domain protein, putative
AFUA_1G10630	1.50099	1.37427	2.1225	1.49975	S-adenosylmethionine synthetase
AFUA_6G12110	0.645488	0.312989	-0.387156	1.73793	salicylate synthetase, putative
AFUA_3G05700	0.0915003	-0.0180717	0.60287	2.32111	Sec7 domain containing protein
AFUA_7G05370	1.40394	1.21661	2.80313	1.72183	septin AspB
AFUA_6G00160	2.23689	1.62758	-0.0868435	2.42188	Ser/Thr protein phosphatase family protein
AFUA_6G00310	0.246688	2.74592	1.67128	3.93052	serine carboxypeptidase (CpdS), putative
AFUA_1G11890	2.23495	1.14181	2.08478	0.681768	serine palmitoyltransferase 2, putative
AFUA_2G10620	1.2142	0.767304	2.72147	0.542987	serine/threonine protein kinase (YPK1), putative
AFUA_1G04950	1.37043	1.30231	2.10219	0.978957	serine/threonine protein phosphatase pp1
AFUA_7G01930	2.31627	2.27954	3.39454	2.90667	sexual development protein EsdC, putative
AFUA_5G06190	1.11703	0.915206	1.99982	1.97804	sexual development transcription factor SteA
AFUA_1G09680	0.189701	0.667487	1.73579	0.0703096	sft2 protein
AFUA_5G08420	1.19633	0.555839	1.71454	1.2729	SHO1 protein
AFUA_4G14800	1.1525	1.12541	1.35733	2.10425	short chain dehydrogenase, putative
AFUA_1G17650	-0.529277	0.463553	2.40673	1.43291	short chain dehydrogenase, putative
AFUA_6G04850	0.630909	0.30042	2.50154	1.03221	short chain dehydrogenase/reductase family protein
AFUA_8G00280	1.29537	1.76195	1.18021	1.82	short-chain dehydrogenase, putative
AFUA_3G03640	-0.220681	0.346442	2.02805	-2.0497	siderochrome-iron transporter (MirB), putative
AFUA_7G04730	1.97022	1.28886	2.97293	2.0098	siderochrome-iron transporter, putative
AFUA_7G01980	0.422431	0.856976	2.05737	0.769135	sinapyl alcohol dehydrogenase
AFUA_2G15240	1.5722	3.92504	3.45933	5.24159	small oligopeptide transporter, OPT family
AFUA_2G17180	0.250484	-0.0172329	1.79712	0.467373	sorting nexin Mvp1
AFUA_8G00440	-0.755407	-0.0464792	4.19756	1.75618	steroid monooxygenase, putative
AFUA_8G00770	1.25703	2.2165	2.48301	3.04814	sugar transporter family protein
AFUA_7G05550	4.12684	6.35473	4.11415	5.61929	sugar transporter family protein
AFUA_3G03700	0.0215721	0.867949	1.14613	2.14153	Sugar transporter subfamily
AFUA_8G04550	1.25782	1.23082	0.352345	1.94512	sulfonate biosynthesis enzyme, putative
AFUA_5G06060	0.661814	0.39698	1.67844	0.809351	sulfur metabolism regulator SkpA, putative
AFUA_8G01160	-0.351543	-0.502624	1.86865	0.45357	tartrate dehydrogenase, putative
AFUA_3G10120	1.37494	1.11455	2.07969	1.56855	TATA-box binding protein
AFUA_3G06720	0.917262	1.95164	0.87651	1.59742	ThiJ/PfpI family protein
AFUA_4G01400	-0.139115	1.50246	1.73762	1.42243	ThiJ/PfpI family protein
AFUA_1G10800	-0.975588	0.155163	1.58718	0.027689	thioesterase family protein
AFUA_7G01370	0.257856	-0.213928	1.91365	-0.1156	thiosulfate sulfurtransferase, putative
AFUA_1G01450	0.509635	1.66255	0.240754	3.13667	toxin biosynthesis protein, putative
AFUA_3G10620	1.22126	1.54604	1.77096	2.6253	transcription initiation protein
AFUA_5G00920	-0.0484018	-0.0500336	1.97644	-0.750238	transesterase (LovD), putative
AFUA_7G05260	1.46241	0.872293	2.1187	1.78236	transformer-SR ribonucleoprotein
AFUA_4G07580	1.43595	0.850967	1.76729	1.56134	translation initiation factor EF-2 gamma subunit, putative
AFUA_5G13040	1.73777	0.636798	0.521805	0.509757	translation initiation factor eif-2b delta subunit
AFUA_4G14000	3.45418	4.94278	4.32503	5.62909	tripeptidyl peptidase A
AFUA_5G09850	0.988275	1.12977	1.66915	0.752264	tRNA exportin, putative
AFUA_5G06090	1.09071	0.758117	1.6521	1.81215	type-III integral membrane protein (Ytp1), putative
AFUA_2G04980	0.491986	0.187207	2.18798	0.37247	tyrosine decarboxylase, putative
AFUA_2G15040	0.5422	0.0885315	2.37928	-0.536885	ubiquitin conjugating enzyme, putative
AFUA_1G11060	2.0647	1.90362	2.28199	2.17252	ubiquitin domain protein, putative
AFUA_1G09500	0.973421	0.526452	1.80545	0.87607	ubiquitin-protein ligase (Rsp5), putative
AFUA_2G02220	0.440494	0.66289	1.88023	0.51725	UDP-glucose:sterol glycosyltransferase
AFUA_7G01830	1.28704	0.865751	1.72535	0.795538	Ugp1
AFUA_1G03720	-1.60151	-0.825398	1.54157	-0.470053	UPF0136 domain protein
AFUA_5G06660	0.4007	0.429947	1.95025	0.906738	UPF0187 domain membrane protein
AFUA_3G12370	0.932975	-0.0941229	1.71827	0.628095	Vacuolar ATP synthase 16 kDa proteolipid subunit, putative
AFUA_3G09360	1.81319	1.40968	1.746	1.42771	vacuolar sorting ATPase Vps4, putative
AFUA_7G08290	-0.322226	1.11948	2.36515	1.35124	vegetative incompatibility WD repeat protein, putative
AFUA_4G01160	-0.306788	-1.09819	1.92495	-1.27679	von Willebrand domain protein
AFUA_6G07080	1.19491	0.46916	2.187	0.367835	WD repeat protein
AFUA_5G09020	1.38304	0.449116	3.08233	1.81888	WSC domain protein, putative
AFUA_5G03750	2.46153	2.65693	2.47156	3.05132	WW domain protein
AFUA_7G03780	0.353866	1.10929	1.70507	1.09214	YT521-B-like splicing factor, putative
AFUA_7G06570	1.32087	1.86505	1.30606	2.48102	zinc/cadmium resistance protein
AFUA_3G09310	0.967415	-0.269205	1.85667	-0.497173	hypothetical protein	deleted from AGD
AFUA_8G04060	1.18324	0.939437	2.09688	1.71223	beta-N-acetylglucosaminidase, putative
AFUA_1G06990	-2.81782	1.88277	-0.817367	-1.79138	hypothetical protein

## Sheet: UP Clustering
Annotation Cluster 1	Enrichment Score: 4.402141867748917
Category	Term	Count	%	PValue	Genes	List Total	Pop Hits	Pop Total	Fold Enrichment	Bonferroni	Benjamini	FDR
GOTERM_CC_FAT	GO:0031224~intrinsic to membrane	64	11.4695	1.37254e-07	AFUA_8G00720, AFUA_6G12550, AFUA_6G07750, AFUA_8G05710, AFUA_8G06090, AFUA_7G04570, AFUA_5G01320, AFUA_2G16490, AFUA_3G06730, AFUA_6G14280, AFUA_3G03700, AFUA_2G17790, AFUA_3G12580, AFUA_1G03440, AFUA_2G03860, AFUA_3G14170, AFUA_7G05540, AFUA_3G03310, AFUA_4G00150, AFUA_2G14590, AFUA_2G09820, AFUA_2G00180, AFUA_3G14680, AFUA_5G00730, AFUA_3G00920, AFUA_3G12370, AFUA_6G12900, AFUA_8G02090, AFUA_6G…	89	586	1307	1.60387	1.09803e-05	1.09803e-05	0.000145917
INTERPRO	IPR005828:General substrate transporter	19	3.40502	4.38036e-06	AFUA_6G07750, AFUA_6G03060, AFUA_8G05710, AFUA_3G11790, AFUA_5G01320, AFUA_8G06870, AFUA_3G12170, AFUA_3G06730, AFUA_3G03700, AFUA_4G14670, AFUA_5G10690, AFUA_6G04270, AFUA_3G12580, AFUA_3G14170, AFUA_7G00220, AFUA_2G10690, AFUA_4G00150, AFUA_7G05100, AFUA_2G14590	441	86	7036	3.52486	0.00258545	0.00258545	0.00645589
GOTERM_CC_FAT	GO:0016021~integral to membrane	59	10.5735	8.26994e-06	AFUA_8G00720, AFUA_6G12550, AFUA_6G07750, AFUA_8G05710, AFUA_8G06090, AFUA_7G04570, AFUA_5G01320, AFUA_2G16490, AFUA_3G06730, AFUA_3G03700, AFUA_2G17790, AFUA_3G12580, AFUA_1G03440, AFUA_2G03860, AFUA_3G14170, AFUA_7G05540, AFUA_3G03310, AFUA_4G00150, AFUA_2G14590, AFUA_2G09820, AFUA_2G00180, AFUA_5G00730, AFUA_3G00920, AFUA_3G12370, AFUA_6G12900, AFUA_8G02090, AFUA_1G12620, AFUA_6G04270, AFUA_3G…	89	566	1307	1.53081	0.000661379	0.000330744	0.00879155
INTERPRO	IPR005829:Sugar transporter, conserved site	18	3.22581	1.09804e-05	AFUA_3G03330, AFUA_6G03060, AFUA_8G00770, AFUA_8G05710, AFUA_3G11790, AFUA_5G01320, AFUA_8G06870, AFUA_3G12170, AFUA_3G06730, AFUA_3G03700, AFUA_4G14670, AFUA_5G10690, AFUA_6G04270, AFUA_3G14170, AFUA_7G00220, AFUA_4G00150, AFUA_7G05100, AFUA_2G14590	441	83	7036	3.46004	0.00646846	0.00323948	0.0161825
SP_PIR_KEYWORDS	transmembrane	42	7.52688	2.4244e-05	AFUA_8G00720, AFUA_6G12550, AFUA_6G07750, AFUA_8G05710, AFUA_8G06090, AFUA_5G01320, AFUA_7G04570, AFUA_3G06730, AFUA_3G03700, AFUA_2G17790, AFUA_3G12580, AFUA_1G03440, AFUA_7G05540, AFUA_3G14170, AFUA_2G10690, AFUA_2G17480, AFUA_4G00150, AFUA_2G14590, AFUA_8G07200, AFUA_1G02730, AFUA_2G09820, AFUA_5G00710, AFUA_2G00180, AFUA_8G00770, AFUA_6G03060, AFUA_1G07350, AFUA_6G14100, AFUA_3G11790, AFUA_8G…	554	364	9629	2.00548	0.00263914	0.00263914	0.0273419
GOTERM_MF_FAT	GO:0015293~symporter activity	12	2.15054	3.10821e-05	AFUA_8G02090, AFUA_3G03700, AFUA_8G00770, AFUA_6G04270, AFUA_3G12580, AFUA_7G05550, AFUA_3G14170, AFUA_8G05710, AFUA_8G06870, AFUA_3G12170, AFUA_3G06730, AFUA_6G13190	237	45	4117	4.63235	0.00931224	0.00931224	0.0415482
GOTERM_MF_FAT	GO:0015294~solute:cation symporter activity	12	2.15054	3.10821e-05	AFUA_8G02090, AFUA_3G03700, AFUA_8G00770, AFUA_6G04270, AFUA_3G12580, AFUA_7G05550, AFUA_3G14170, AFUA_8G05710, AFUA_8G06870, AFUA_3G12170, AFUA_3G06730, AFUA_6G13190	237	45	4117	4.63235	0.00931224	0.00931224	0.0415482
GOTERM_MF_FAT	GO:0005402~cation:sugar symporter activity	11	1.97133	5.83735e-05	AFUA_8G02090, AFUA_3G03700, AFUA_8G00770, AFUA_6G04270, AFUA_3G12580, AFUA_7G05550, AFUA_3G14170, AFUA_8G05710, AFUA_8G06870, AFUA_3G12170, AFUA_3G06730	237	40	4117	4.77711	0.0174175	0.008747	0.0780161
GOTERM_MF_FAT	GO:0005351~sugar:hydrogen symporter activity	11	1.97133	5.83735e-05	AFUA_8G02090, AFUA_3G03700, AFUA_8G00770, AFUA_6G04270, AFUA_3G12580, AFUA_7G05550, AFUA_3G14170, AFUA_8G05710, AFUA_8G06870, AFUA_3G12170, AFUA_3G06730	237	40	4117	4.77711	0.0174175	0.008747	0.0780161
GOTERM_MF_FAT	GO:0015295~solute:hydrogen symporter activity	11	1.97133	5.83735e-05	AFUA_8G02090, AFUA_3G03700, AFUA_8G00770, AFUA_6G04270, AFUA_3G12580, AFUA_7G05550, AFUA_3G14170, AFUA_8G05710, AFUA_8G06870, AFUA_3G12170, AFUA_3G06730	237	40	4117	4.77711	0.0174175	0.008747	0.0780161
GOTERM_MF_FAT	GO:0051119~sugar transmembrane transporter activity	11	1.97133	7.33734e-05	AFUA_8G02090, AFUA_3G03700, AFUA_8G00770, AFUA_6G04270, AFUA_3G12580, AFUA_7G05550, AFUA_3G14170, AFUA_8G05710, AFUA_8G06870, AFUA_3G12170, AFUA_3G06730	237	41	4117	4.66059	0.0218441	0.00733503	0.0980543
GOTERM_BP_FAT	GO:0008643~carbohydrate transport	11	1.97133	9.93098e-05	AFUA_8G02090, AFUA_3G03700, AFUA_8G00770, AFUA_6G04270, AFUA_3G12580, AFUA_7G05550, AFUA_3G14170, AFUA_8G05710, AFUA_8G06870, AFUA_3G12170, AFUA_3G06730	187	43	3284	4.49248	0.0288728	0.0288728	0.132287
SP_PIR_KEYWORDS	sugar transport	11	1.97133	9.9566e-05	AFUA_8G02090, AFUA_3G03700, AFUA_8G00770, AFUA_6G04270, AFUA_3G12580, AFUA_7G05550, AFUA_3G14170, AFUA_8G05710, AFUA_8G06870, AFUA_3G12170, AFUA_3G06730	554	42	9629	4.55213	0.0107945	0.00361121	0.112245
SP_PIR_KEYWORDS	membrane	37	6.63082	0.000114505	AFUA_1G03570, AFUA_8G00720, AFUA_6G12550, AFUA_8G05710, AFUA_7G04570, AFUA_3G06730, AFUA_3G03700, AFUA_2G17790, AFUA_1G03440, AFUA_7G05540, AFUA_3G14170, AFUA_6G06900, AFUA_2G17480, AFUA_4G00150, AFUA_2G14590, AFUA_8G07200, AFUA_1G02730, AFUA_2G09820, AFUA_2G00180, AFUA_6G03060, AFUA_2G02220, AFUA_3G14680, AFUA_1G07350, AFUA_6G14100, AFUA_3G11790, AFUA_8G06870, AFUA_5G00730, AFUA_3G12170, AFUA_6G…	554	326	9629	1.97268	0.0124042	0.00311557	0.129077
SP_PIR_KEYWORDS	transport	27	4.83871	0.000246277	AFUA_6G12550, AFUA_8G05710, AFUA_7G04570, AFUA_3G06730, AFUA_3G03700, AFUA_1G03440, AFUA_3G14170, AFUA_7G05540, AFUA_4G00150, AFUA_2G14590, AFUA_2G09820, AFUA_1G02730, AFUA_6G03060, AFUA_2G02220, AFUA_6G14100, AFUA_3G11790, AFUA_5G00730, AFUA_8G06870, AFUA_3G12170, AFUA_2G17180, AFUA_6G12900, AFUA_4G14670, AFUA_5G10690, AFUA_6G04270, AFUA_1G12240, AFUA_5G09850, AFUA_7G05100	554	215	9629	2.18271	0.0264903	0.00535511	0.27743
INTERPRO	IPR003663:Sugar/inositol transporter	14	2.50896	0.000334015	AFUA_6G03060, AFUA_8G05710, AFUA_3G11790, AFUA_8G06870, AFUA_3G12170, AFUA_3G06730, AFUA_3G03700, AFUA_4G14670, AFUA_5G10690, AFUA_6G04270, AFUA_3G14170, AFUA_4G00150, AFUA_7G05100, AFUA_2G14590	441	70	7036	3.19093	0.179167	0.0481606	0.491167
GOTERM_BP_FAT	GO:0055085~transmembrane transport	16	2.86738	0.000838495	AFUA_2G09820, AFUA_6G03060, AFUA_8G05710, AFUA_3G11790, AFUA_8G06870, AFUA_3G12170, AFUA_3G06730, AFUA_3G12370, AFUA_3G03700, AFUA_4G14670, AFUA_5G10690, AFUA_6G04270, AFUA_3G14170, AFUA_4G00150, AFUA_7G05100, AFUA_2G14590	187	107	3284	2.62602	0.219218	0.116381	1.11185
Annotation Cluster 2	Enrichment Score: 2.3430203241554044
Category	Term	Count	%	PValue	Genes	List Total	Pop Hits	Pop Total	Fold Enrichment	Bonferroni	Benjamini	FDR
GOTERM_MF_FAT	GO:0004180~carboxypeptidase activity	6	1.07527	0.00207792	AFUA_2G03510, AFUA_5G01200, AFUA_6G00310, AFUA_8G04120, AFUA_1G00420, AFUA_1G03740	237	17	4117	6.13105	0.465329	0.144891	2.74271
SP_PIR_KEYWORDS	carboxypeptidase	6	1.07527	0.00213045	AFUA_2G03510, AFUA_5G01200, AFUA_6G00310, AFUA_8G04120, AFUA_1G00420, AFUA_1G03740	554	17	9629	6.13442	0.207424	0.0380036	2.37685
GOTERM_MF_FAT	GO:0070008~serine-type exopeptidase activity	5	0.896057	0.00252219	AFUA_2G03510, AFUA_5G01200, AFUA_6G00310, AFUA_8G04120, AFUA_1G00420	237	11	4117	7.89605	0.532398	0.141036	3.32002
GOTERM_MF_FAT	GO:0004185~serine-type carboxypeptidase activity	5	0.896057	0.00252219	AFUA_2G03510, AFUA_5G01200, AFUA_6G00310, AFUA_8G04120, AFUA_1G00420	237	11	4117	7.89605	0.532398	0.141036	3.32002
GOTERM_MF_FAT	GO:0008238~exopeptidase activity	9	1.6129	0.00261104	AFUA_6G11500, AFUA_2G03510, AFUA_5G01200, AFUA_3G03710, AFUA_6G00310, AFUA_8G04120, AFUA_8G00410, AFUA_1G00420, AFUA_1G03740	237	43	4117	3.63586	0.54477	0.122921	3.43509
INTERPRO	IPR001563:Peptidase S10, serine carboxypeptidase	5	0.896057	0.00349778	AFUA_2G03510, AFUA_5G01200, AFUA_6G00310, AFUA_8G04120, AFUA_1G00420	441	11	7036	7.25211	0.873916	0.339106	5.03322
GOTERM_MF_FAT	GO:0070011~peptidase activity, acting on L-amino acid peptides	18	3.22581	0.00370987	AFUA_5G01200, AFUA_2G11740, AFUA_7G04930, AFUA_4G14000, AFUA_3G02970, AFUA_1G03740, AFUA_5G02010, AFUA_6G03260, AFUA_5G13300, AFUA_6G11500, AFUA_2G03510, AFUA_3G03710, AFUA_6G00310, AFUA_1G11250, AFUA_8G04120, AFUA_6G07970, AFUA_8G00410, AFUA_1G00420	237	146	4117	2.14167	0.673312	0.130506	4.8478
GOTERM_MF_FAT	GO:0017171~serine hydrolase activity	8	1.43369	0.00509026	AFUA_2G03510, AFUA_5G01200, AFUA_2G11740, AFUA_6G00310, AFUA_7G04930, AFUA_8G04120, AFUA_4G14000, AFUA_1G00420	237	38	4117	3.65712	0.784777	0.156905	6.5954
GOTERM_MF_FAT	GO:0008236~serine-type peptidase activity	8	1.43369	0.00509026	AFUA_2G03510, AFUA_5G01200, AFUA_2G11740, AFUA_6G00310, AFUA_7G04930, AFUA_8G04120, AFUA_4G14000, AFUA_1G00420	237	38	4117	3.65712	0.784777	0.156905	6.5954
GOTERM_MF_FAT	GO:0008233~peptidase activity	18	3.22581	0.00878404	AFUA_5G01200, AFUA_2G11740, AFUA_7G04930, AFUA_4G14000, AFUA_3G02970, AFUA_1G03740, AFUA_5G02010, AFUA_6G03260, AFUA_5G13300, AFUA_6G11500, AFUA_2G03510, AFUA_3G03710, AFUA_6G00310, AFUA_1G11250, AFUA_8G04120, AFUA_6G07970, AFUA_8G00410, AFUA_1G00420	237	159	4117	1.96656	0.929749	0.23323	11.1268
INTERPRO	IPR018202:Peptidase S10, serine carboxypeptidase, active site	4	0.716846	0.0153653	AFUA_2G03510, AFUA_6G00310, AFUA_8G04120, AFUA_1G00420	441	9	7036	7.09095	0.999894	0.729462	20.4053
GOTERM_BP_FAT	GO:0006508~proteolysis	19	3.40502	0.0229308	AFUA_5G06060, AFUA_5G01200, AFUA_2G11740, AFUA_7G04930, AFUA_4G14000, AFUA_3G02970, AFUA_1G03740, AFUA_5G02010, AFUA_6G03260, AFUA_5G13300, AFUA_6G11500, AFUA_2G03510, AFUA_1G09500, AFUA_6G00310, AFUA_1G11250, AFUA_8G04120, AFUA_6G07970, AFUA_8G00410, AFUA_1G00420	187	193	3284	1.72885	0.998933	0.89783	26.5965
Annotation Cluster 3	Enrichment Score: 1.6937851106390807
Category	Term	Count	%	PValue	Genes	List Total	Pop Hits	Pop Total	Fold Enrichment	Bonferroni	Benjamini	FDR
GOTERM_MF_FAT	GO:0004622~lysophospholipase activity	4	0.716846	0.00326895	AFUA_5G01340, AFUA_1G03630, AFUA_3G14680, AFUA_8G04370	237	6	4117	11.5809	0.626772	0.131333	4.28324
GOTERM_MF_FAT	GO:0004620~phospholipase activity	5	0.896057	0.0110862	AFUA_3G05630, AFUA_5G01340, AFUA_1G03630, AFUA_3G14680, AFUA_8G04370	237	16	4117	5.42853	0.965111	0.262916	13.8473
GOTERM_MF_FAT	GO:0016298~lipase activity	6	1.07527	0.0296619	AFUA_3G05630, AFUA_5G01340, AFUA_1G03630, AFUA_3G14680, AFUA_7G04950, AFUA_8G04370	237	31	4117	3.36219	0.999884	0.530119	33.1403
GOTERM_MF_FAT	GO:0004091~carboxylesterase activity	6	1.07527	0.156124	AFUA_5G01340, AFUA_1G03630, AFUA_3G14680, AFUA_2G14420, AFUA_7G04950, AFUA_8G04370	237	50	4117	2.08456	1	0.932064	89.6638
Annotation Cluster 4	Enrichment Score: 1.39910824707213
Category	Term	Count	%	PValue	Genes	List Total	Pop Hits	Pop Total	Fold Enrichment	Bonferroni	Benjamini	FDR
UP_SEQ_FEATURE	propeptide:Removed in mature form	5	0.896057	0.00545403	AFUA_1G03570, AFUA_2G12850, AFUA_3G14680, AFUA_4G14000, AFUA_6G14090	20	20	486	6.075	0.295321	0.295321	5.40441
UP_SEQ_FEATURE	signal peptide	7	1.25448	0.00757232	AFUA_1G03570, AFUA_2G12850, AFUA_3G14680, AFUA_4G14000, AFUA_4G06670, AFUA_5G13300, AFUA_6G14090	20	49	486	3.47143	0.385209	0.215914	7.4314
UP_SEQ_FEATURE	glycosylation site:N-linked (GlcNAc...)	7	1.25448	0.00839401	AFUA_1G03570, AFUA_2G12850, AFUA_5G01340, AFUA_3G14680, AFUA_7G05540, AFUA_4G14000, AFUA_6G14090	20	50	486	3.402	0.416951	0.164586	8.20708
SP_PIR_KEYWORDS	gpi-anchor	4	0.716846	0.042685	AFUA_1G03570, AFUA_2G12850, AFUA_3G14680, AFUA_6G14090	554	14	9629	4.96596	0.99139	0.493013	38.8616
SP_PIR_KEYWORDS	signal	7	1.25448	0.0652097	AFUA_1G03570, AFUA_2G12850, AFUA_3G14680, AFUA_4G14000, AFUA_4G06670, AFUA_5G13300, AFUA_6G14090	554	50	9629	2.43332	0.999358	0.558108	53.2611
GOTERM_CC_FAT	GO:0031225~anchored to membrane	4	0.716846	0.0744486	AFUA_1G03570, AFUA_2G12850, AFUA_3G14680, AFUA_6G14090	89	15	1307	3.9161	0.997949	0.872938	56.0662
SP_PIR_KEYWORDS	glycoprotein	7	1.25448	0.0760279	AFUA_1G03570, AFUA_2G12850, AFUA_5G01340, AFUA_3G14680, AFUA_7G05540, AFUA_4G14000, AFUA_6G14090	554	52	9629	2.33973	0.999819	0.577641	59.0118
SP_PIR_KEYWORDS	lipoprotein	4	0.716846	0.103949	AFUA_1G03570, AFUA_2G12850, AFUA_3G14680, AFUA_6G14090	554	20	9629	3.47617	0.999994	0.631003	71.0031
GOTERM_CC_FAT	GO:0005886~plasma membrane	6	1.07527	0.126003	AFUA_1G03570, AFUA_2G12850, AFUA_6G12400, AFUA_3G14680, AFUA_1G05210, AFUA_6G14090	89	40	1307	2.20281	0.999979	0.932361	76.112
SP_PIR_KEYWORDS	cell membrane	4	0.716846	0.142686	AFUA_1G03570, AFUA_2G12850, AFUA_3G14680, AFUA_6G14090	554	23	9629	3.02276	1	0.69839	82.3855
Annotation Cluster 5	Enrichment Score: 1.2007086646897454
Category	Term	Count	%	PValue	Genes	List Total	Pop Hits	Pop Total	Fold Enrichment	Bonferroni	Benjamini	FDR
GOTERM_MF_FAT	GO:0017171~serine hydrolase activity	8	1.43369	0.00509026	AFUA_2G03510, AFUA_5G01200, AFUA_2G11740, AFUA_6G00310, AFUA_7G04930, AFUA_8G04120, AFUA_4G14000, AFUA_1G00420	237	38	4117	3.65712	0.784777	0.156905	6.5954
GOTERM_MF_FAT	GO:0008236~serine-type peptidase activity	8	1.43369	0.00509026	AFUA_2G03510, AFUA_5G01200, AFUA_2G11740, AFUA_6G00310, AFUA_7G04930, AFUA_8G04120, AFUA_4G14000, AFUA_1G00420	237	38	4117	3.65712	0.784777	0.156905	6.5954
GOTERM_MF_FAT	GO:0004175~endopeptidase activity	8	1.43369	0.0924009	AFUA_2G11740, AFUA_7G04930, AFUA_4G14000, AFUA_6G07970, AFUA_3G02970, AFUA_5G02010, AFUA_5G13300, AFUA_6G03260	237	68	4117	2.04368	1	0.875628	72.644
SP_PIR_KEYWORDS	Serine protease	3	0.537634	0.169247	AFUA_2G11740, AFUA_7G04930, AFUA_4G14000	554	13	9629	4.01097	1	0.71725	87.6489
GOTERM_MF_FAT	GO:0004252~serine-type endopeptidase activity	3	0.537634	0.232678	AFUA_2G11740, AFUA_7G04930, AFUA_4G14000	237	16	4117	3.25712	1	0.977543	97.1015
SP_PIR_KEYWORDS	Protease	5	0.896057	0.6627	AFUA_2G11740, AFUA_7G04930, AFUA_4G14000, AFUA_8G00410, AFUA_5G13300	554	78	9629	1.11416	1	0.987567	99.9995
Annotation Cluster 6	Enrichment Score: 0.9395994136823577
Category	Term	Count	%	PValue	Genes	List Total	Pop Hits	Pop Total	Fold Enrichment	Bonferroni	Benjamini	FDR
INTERPRO	IPR002085:Alcohol dehydrogenase superfamily, zinc-containing	8	1.43369	0.0632571	AFUA_3G03330, AFUA_3G01950, AFUA_2G00170, AFUA_6G03360, AFUA_7G01010, AFUA_3G13610, AFUA_7G01980, AFUA_3G01490	441	57	7036	2.23925	1	0.97013	61.83
INTERPRO	IPR002328:Alcohol dehydrogenase, zinc-containing, conserved site	5	0.896057	0.0846981	AFUA_3G01950, AFUA_2G00170, AFUA_7G01010, AFUA_7G01980, AFUA_3G01490	441	27	7036	2.95456	1	0.987205	72.8663
INTERPRO	IPR013154:Alcohol dehydrogenase GroES-like	7	1.25448	0.103924	AFUA_3G03330, AFUA_3G01950, AFUA_2G00170, AFUA_6G03360, AFUA_7G01010, AFUA_7G01980, AFUA_3G01490	441	52	7036	2.14774	1	0.982632	80.1561
INTERPRO	IPR013149:Alcohol dehydrogenase, zinc-binding	7	1.25448	0.1191	AFUA_3G01950, AFUA_2G00170, AFUA_6G03360, AFUA_7G01010, AFUA_3G13610, AFUA_7G01980, AFUA_3G01490	441	54	7036	2.0682	1	0.987827	84.5728
COG_ONTOLOGY	Amino acid transport and metabolism / General function prediction only	3	0.537634	0.302268	AFUA_3G01950, AFUA_2G00170, AFUA_3G01490	83	17	1267	2.69383	0.999876	0.894548	94.6073
Annotation Cluster 7	Enrichment Score: 0.897868189023722
Category	Term	Count	%	PValue	Genes	List Total	Pop Hits	Pop Total	Fold Enrichment	Bonferroni	Benjamini	FDR
GOTERM_MF_FAT	GO:0004175~endopeptidase activity	8	1.43369	0.0924009	AFUA_2G11740, AFUA_7G04930, AFUA_4G14000, AFUA_6G07970, AFUA_3G02970, AFUA_5G02010, AFUA_5G13300, AFUA_6G03260	237	68	4117	2.04368	1	0.875628	72.644
GOTERM_MF_FAT	GO:0070001~aspartic-type peptidase activity	3	0.537634	0.148033	AFUA_3G02970, AFUA_5G13300, AFUA_6G03260	237	12	4117	4.34283	1	0.93137	88.2574
GOTERM_MF_FAT	GO:0004190~aspartic-type endopeptidase activity	3	0.537634	0.148033	AFUA_3G02970, AFUA_5G13300, AFUA_6G03260	237	12	4117	4.34283	1	0.93137	88.2574
Annotation Cluster 8	Enrichment Score: 0.8676249169650263
Category	Term	Count	%	PValue	Genes	List Total	Pop Hits	Pop Total	Fold Enrichment	Bonferroni	Benjamini	FDR
GOTERM_BP_FAT	GO:0006808~regulation of nitrogen utilization	4	0.716846	0.124976	AFUA_1G12440, AFUA_3G00450, AFUA_6G00230, AFUA_1G01630	187	22	3284	3.193	1	0.999621	83.1267
GOTERM_MF_FAT	GO:0016564~transcription repressor activity	4	0.716846	0.128474	AFUA_1G12440, AFUA_3G00450, AFUA_6G00230, AFUA_1G01630	237	22	4117	3.15842	1	0.912378	84.0939
INTERPRO	IPR008030:NmrA-like	4	0.716846	0.155412	AFUA_1G12440, AFUA_3G00450, AFUA_6G00230, AFUA_1G01630	441	22	7036	2.90085	1	0.994773	91.7046
Annotation Cluster 9	Enrichment Score: 0.7989145865410222
Category	Term	Count	%	PValue	Genes	List Total	Pop Hits	Pop Total	Fold Enrichment	Bonferroni	Benjamini	FDR
SMART	SM00382:AAA	14	2.50896	0.0103817	AFUA_7G06680, AFUA_3G09360, AFUA_4G01260, AFUA_2G11740, AFUA_2G17110, AFUA_5G10510, AFUA_2G14760, AFUA_7G00480, AFUA_1G02410, AFUA_4G14130, AFUA_3G01400, AFUA_5G06070, AFUA_1G10310, AFUA_1G13060	117	113	2029	2.14855	0.575035	0.575035	10.5499
INTERPRO	IPR003593:ATPase, AAA+ type, core	14	2.50896	0.0235476	AFUA_7G06680, AFUA_3G09360, AFUA_4G01260, AFUA_2G11740, AFUA_2G17110, AFUA_5G10510, AFUA_2G14760, AFUA_7G00480, AFUA_1G02410, AFUA_4G14130, AFUA_3G01400, AFUA_5G06070, AFUA_1G10310, AFUA_1G13060	441	113	7036	1.97668	0.999999	0.828022	29.6166
INTERPRO	IPR017871:ABC transporter, conserved site	7	1.25448	0.0967383	AFUA_5G10510, AFUA_7G00480, AFUA_8G00540, AFUA_4G14130, AFUA_3G01400, AFUA_1G10310, AFUA_5G06070	441	51	7036	2.18985	1	0.986363	77.6771
INTERPRO	IPR001140:ABC transporter, transmembrane region	4	0.716846	0.170945	AFUA_5G10510, AFUA_7G00480, AFUA_4G14130, AFUA_5G06070	441	23	7036	2.77472	1	0.996072	93.69
INTERPRO	IPR017940:ABC transporter integral membrane type 1	4	0.716846	0.203213	AFUA_5G10510, AFUA_7G00480, AFUA_4G14130, AFUA_5G06070	441	25	7036	2.55274	1	0.99628	96.4851
INTERPRO	IPR003439:ABC transporter-like	6	1.07527	0.223628	AFUA_5G10510, AFUA_7G00480, AFUA_4G14130, AFUA_3G01400, AFUA_1G10310, AFUA_5G06070	441	52	7036	1.84092	1	0.996076	97.6024
GOTERM_MF_FAT	GO:0042626~ATPase activity, coupled to transmembrane movement of substances	7	1.25448	0.229455	AFUA_5G10510, AFUA_7G00480, AFUA_4G14130, AFUA_3G01400, AFUA_5G06070, AFUA_7G04570, AFUA_5G00730	237	72	4117	1.68888	1	0.980216	96.9344
GOTERM_MF_FAT	GO:0043492~ATPase activity, coupled to movement of substances	7	1.25448	0.229455	AFUA_5G10510, AFUA_7G00480, AFUA_4G14130, AFUA_3G01400, AFUA_5G06070, AFUA_7G04570, AFUA_5G00730	237	72	4117	1.68888	1	0.980216	96.9344
GOTERM_MF_FAT	GO:0016820~hydrolase activity, acting on acid anhydrides, catalyzing transmembrane movement of substances	7	1.25448	0.24869	AFUA_5G10510, AFUA_7G00480, AFUA_4G14130, AFUA_3G01400, AFUA_5G06070, AFUA_7G04570, AFUA_5G00730	237	74	4117	1.64323	1	0.980002	97.8136
GOTERM_MF_FAT	GO:0042623~ATPase activity, coupled	11	1.97133	0.287986	AFUA_5G10510, AFUA_7G00480, AFUA_2G11740, AFUA_3G08160, AFUA_4G14130, AFUA_3G01400, AFUA_5G06070, AFUA_7G04570, AFUA_5G00730, AFUA_5G07740, AFUA_4G12210	237	141	4117	1.35521	1	0.985876	98.9339
GOTERM_MF_FAT	GO:0015399~primary active transmembrane transporter activity	7	1.25448	0.288422	AFUA_5G10510, AFUA_7G00480, AFUA_4G14130, AFUA_3G01400, AFUA_5G06070, AFUA_7G04570, AFUA_5G00730	237	78	4117	1.55896	1	0.983375	98.9426
GOTERM_MF_FAT	GO:0015405~P-P-bond-hydrolysis-driven transmembrane transporter activity	7	1.25448	0.288422	AFUA_5G10510, AFUA_7G00480, AFUA_4G14130, AFUA_3G01400, AFUA_5G06070, AFUA_7G04570, AFUA_5G00730	237	78	4117	1.55896	1	0.983375	98.9426
GOTERM_MF_FAT	GO:0016887~ATPase activity	12	2.15054	0.302123	AFUA_5G10510, AFUA_7G00480, AFUA_2G11740, AFUA_3G08160, AFUA_4G14130, AFUA_3G01400, AFUA_1G10310, AFUA_5G06070, AFUA_7G04570, AFUA_5G00730, AFUA_5G07740, AFUA_4G12210	237	159	4117	1.31104	1	0.98446	99.1846
COG_ONTOLOGY	Defense mechanisms	3	0.537634	0.375304	AFUA_5G10510, AFUA_7G00480, AFUA_5G06070	83	20	1267	2.28976	0.999992	0.859194	97.8011
Annotation Cluster 10	Enrichment Score: 0.7422818342692181
Category	Term	Count	%	PValue	Genes	List Total	Pop Hits	Pop Total	Fold Enrichment	Bonferroni	Benjamini	FDR
INTERPRO	IPR016040:NAD(P)-binding domain	24	4.30108	0.122917	AFUA_6G09140, AFUA_6G10650, AFUA_6G11670, AFUA_4G06620, AFUA_6G00230, AFUA_4G14010, AFUA_3G02640, AFUA_3G13610, AFUA_3G14790, AFUA_1G12440, AFUA_8G00540, AFUA_2G14460, AFUA_6G04850, AFUA_3G00450, AFUA_7G00180, AFUA_8G01860, AFUA_8G06840, AFUA_5G14340, AFUA_4G14800, AFUA_5G11240, AFUA_8G00280, AFUA_1G01630, AFUA_7G05740, AFUA_1G03490	441	285	7036	1.34355	1	0.986516	85.5292
INTERPRO	IPR002347:Glucose/ribitol dehydrogenase	10	1.79211	0.201598	AFUA_6G09140, AFUA_2G14460, AFUA_6G04850, AFUA_4G14010, AFUA_8G06840, AFUA_4G14800, AFUA_5G14340, AFUA_8G00280, AFUA_5G11240, AFUA_1G17650	441	104	7036	1.5341	1	0.996927	96.3786
INTERPRO	IPR002198:Short-chain dehydrogenase/reductase SDR	11	1.97133	0.239362	AFUA_6G09140, AFUA_8G00540, AFUA_2G14460, AFUA_6G04850, AFUA_4G14010, AFUA_8G06840, AFUA_4G14800, AFUA_5G14340, AFUA_8G00280, AFUA_5G11240, AFUA_1G17650	441	123	7036	1.42684	1	0.996895	98.227
Annotation Cluster 11	Enrichment Score: 0.6519089290980525
Category	Term	Count	%	PValue	Genes	List Total	Pop Hits	Pop Total	Fold Enrichment	Bonferroni	Benjamini	FDR
GOTERM_BP_FAT	GO:0005976~polysaccharide metabolic process	6	1.07527	0.100456	AFUA_7G05140, AFUA_6G12400, AFUA_3G00470, AFUA_2G00690, AFUA_4G10140, AFUA_6G10130	187	44	3284	2.39475	1	0.999593	75.612
GOTERM_BP_FAT	GO:0016052~carbohydrate catabolic process	8	1.43369	0.180044	AFUA_7G05140, AFUA_3G00470, AFUA_2G00690, AFUA_5G01030, AFUA_4G10130, AFUA_7G05740, AFUA_6G10130, AFUA_1G01730	187	82	3284	1.71332	1	0.999942	92.9052
GOTERM_BP_FAT	GO:0000272~polysaccharide catabolic process	4	0.716846	0.224341	AFUA_7G05140, AFUA_3G00470, AFUA_2G00690, AFUA_6G10130	187	29	3284	2.42228	1	0.999915	96.6158
GOTERM_BP_FAT	GO:0009057~macromolecule catabolic process	7	1.25448	0.60828	AFUA_5G06060, AFUA_7G05140, AFUA_3G00470, AFUA_1G09500, AFUA_2G00690, AFUA_1G13060, AFUA_6G10130	187	111	3284	1.10748	1	1	99.9996
Annotation Cluster 12	Enrichment Score: 0.5784723197596192
Category	Term	Count	%	PValue	Genes	List Total	Pop Hits	Pop Total	Fold Enrichment	Bonferroni	Benjamini	FDR
SMART	SM00382:AAA	14	2.50896	0.0103817	AFUA_7G06680, AFUA_3G09360, AFUA_4G01260, AFUA_2G11740, AFUA_2G17110, AFUA_5G10510, AFUA_2G14760, AFUA_7G00480, AFUA_1G02410, AFUA_4G14130, AFUA_3G01400, AFUA_5G06070, AFUA_1G10310, AFUA_1G13060	117	113	2029	2.14855	0.575035	0.575035	10.5499
INTERPRO	IPR003593:ATPase, AAA+ type, core	14	2.50896	0.0235476	AFUA_7G06680, AFUA_3G09360, AFUA_4G01260, AFUA_2G11740, AFUA_2G17110, AFUA_5G10510, AFUA_2G14760, AFUA_7G00480, AFUA_1G02410, AFUA_4G14130, AFUA_3G01400, AFUA_5G06070, AFUA_1G10310, AFUA_1G13060	441	113	7036	1.97668	0.999999	0.828022	29.6166
INTERPRO	IPR003959:ATPase, AAA-type, core	7	1.25448	0.0404081	AFUA_7G06680, AFUA_2G14760, AFUA_3G09360, AFUA_1G02410, AFUA_4G01260, AFUA_2G11740, AFUA_2G17110	441	41	7036	2.72396	1	0.933367	45.5523
SP_PIR_KEYWORDS	nucleotide-binding	33	5.91398	0.0612657	AFUA_7G06680, AFUA_4G01260, AFUA_1G10630, AFUA_2G11740, AFUA_5G03160, AFUA_4G08040, AFUA_1G05800, AFUA_2G17110, AFUA_8G04810, AFUA_4G07580, AFUA_7G04570, AFUA_7G05370, AFUA_2G14760, AFUA_7G00480, AFUA_1G02410, AFUA_4G14130, AFUA_6G06900, AFUA_3G12400, AFUA_5G11230, AFUA_3G09360, AFUA_3G08160, AFUA_5G11970, AFUA_5G00730, AFUA_3G13580, AFUA_5G10510, AFUA_6G14220, AFUA_6G07980, AFUA_2G10620, AFUA_3G…	554	420	9629	1.36564	0.998983	0.577434	50.9879
SP_PIR_KEYWORDS	atp-binding	26	4.6595	0.156613	AFUA_7G06680, AFUA_4G01260, AFUA_1G10630, AFUA_5G03160, AFUA_2G11740, AFUA_1G05800, AFUA_2G17110, AFUA_8G04810, AFUA_7G04570, AFUA_2G14760, AFUA_7G00480, AFUA_1G02410, AFUA_4G14130, AFUA_3G09360, AFUA_3G08160, AFUA_5G11970, AFUA_5G00730, AFUA_5G10510, AFUA_6G07980, AFUA_6G14220, AFUA_2G10620, AFUA_3G01400, AFUA_1G01640, AFUA_5G06070, AFUA_1G10310, AFUA_1G13060	554	351	9629	1.28747	1	0.709957	85.3566
GOTERM_MF_FAT	GO:0032555~purine ribonucleotide binding	36	6.45161	0.674227	AFUA_7G06680, AFUA_4G01260, AFUA_1G10630, AFUA_2G11740, AFUA_4G08040, AFUA_5G03160, AFUA_1G05800, AFUA_2G17110, AFUA_8G04810, AFUA_4G07580, AFUA_7G04570, AFUA_7G05370, AFUA_2G14760, AFUA_7G00480, AFUA_1G02410, AFUA_4G14130, AFUA_6G06900, AFUA_3G12400, AFUA_5G11230, AFUA_1G15950, AFUA_6G10660, AFUA_3G09360, AFUA_3G08160, AFUA_5G11970, AFUA_5G00730, AFUA_4G12210, AFUA_3G13580, AFUA_5G10510, AFUA_6G…	237	646	4117	0.968061	1	0.99924	100
GOTERM_MF_FAT	GO:0032553~ribonucleotide binding	36	6.45161	0.674227	AFUA_7G06680, AFUA_4G01260, AFUA_1G10630, AFUA_2G11740, AFUA_4G08040, AFUA_5G03160, AFUA_1G05800, AFUA_2G17110, AFUA_8G04810, AFUA_4G07580, AFUA_7G04570, AFUA_7G05370, AFUA_2G14760, AFUA_7G00480, AFUA_1G02410, AFUA_4G14130, AFUA_6G06900, AFUA_3G12400, AFUA_5G11230, AFUA_1G15950, AFUA_6G10660, AFUA_3G09360, AFUA_3G08160, AFUA_5G11970, AFUA_5G00730, AFUA_4G12210, AFUA_3G13580, AFUA_5G10510, AFUA_6G…	237	646	4117	0.968061	1	0.99924	100
GOTERM_MF_FAT	GO:0017076~purine nucleotide binding	41	7.34767	0.724451	AFUA_7G06680, AFUA_4G01260, AFUA_4G00610, AFUA_1G10630, AFUA_2G11740, AFUA_4G08040, AFUA_5G03160, AFUA_2G14470, AFUA_1G05800, AFUA_2G17110, AFUA_8G04810, AFUA_4G07580, AFUA_7G04570, AFUA_7G05370, AFUA_6G14280, AFUA_2G14760, AFUA_7G00480, AFUA_1G02410, AFUA_4G14130, AFUA_6G06900, AFUA_3G12400, AFUA_1G15950, AFUA_5G11230, AFUA_6G10660, AFUA_3G09360, AFUA_3G08160, AFUA_5G11970, AFUA_5G00730, AFUA_4G…	237	750	4117	0.949632	1	0.999425	100
GOTERM_MF_FAT	GO:0000166~nucleotide binding	49	8.78136	0.767133	AFUA_4G00610, AFUA_4G08040, AFUA_8G04810, AFUA_4G07580, AFUA_7G04570, AFUA_2G08260, AFUA_7G05370, AFUA_6G14280, AFUA_3G12400, AFUA_5G11230, AFUA_8G01160, AFUA_3G09360, AFUA_3G08160, AFUA_5G11970, AFUA_5G00730, AFUA_6G07980, AFUA_6G14220, AFUA_3G07410, AFUA_3G01400, AFUA_7G05260, AFUA_1G10310, AFUA_5G06070, AFUA_7G03780, AFUA_7G06680, AFUA_4G01260, AFUA_1G10630, AFUA_2G11740, AFUA_5G03160, AFUA_2G…	237	908	4117	0.937438	1	0.999703	100
GOTERM_MF_FAT	GO:0005524~ATP binding	29	5.19713	0.784023	AFUA_7G06680, AFUA_4G01260, AFUA_1G10630, AFUA_2G11740, AFUA_5G03160, AFUA_1G05800, AFUA_2G17110, AFUA_8G04810, AFUA_7G04570, AFUA_2G14760, AFUA_7G00480, AFUA_1G02410, AFUA_4G14130, AFUA_1G15950, AFUA_6G10660, AFUA_3G09360, AFUA_3G08160, AFUA_5G11970, AFUA_5G00730, AFUA_4G12210, AFUA_5G10510, AFUA_6G14220, AFUA_6G07980, AFUA_2G10620, AFUA_3G01400, AFUA_1G01640, AFUA_5G06070, AFUA_1G10310, AFUA_1G…	237	550	4117	0.915942	1	0.999772	100
GOTERM_MF_FAT	GO:0001882~nucleoside binding	35	6.2724	0.78976	AFUA_7G06680, AFUA_4G00610, AFUA_4G01260, AFUA_1G10630, AFUA_2G11740, AFUA_5G03160, AFUA_2G14470, AFUA_1G05800, AFUA_2G17110, AFUA_8G04810, AFUA_7G04570, AFUA_6G14280, AFUA_2G14760, AFUA_7G00480, AFUA_1G02410, AFUA_4G14130, AFUA_1G15950, AFUA_6G10660, AFUA_3G09360, AFUA_3G08160, AFUA_5G11970, AFUA_5G00730, AFUA_4G12210, AFUA_5G10510, AFUA_6G14220, AFUA_6G07980, AFUA_3G07410, AFUA_2G10620, AFUA_3G…	237	662	4117	0.918423	1	0.999771	100
GOTERM_MF_FAT	GO:0032559~adenyl ribonucleotide binding	29	5.19713	0.790454	AFUA_7G06680, AFUA_4G01260, AFUA_1G10630, AFUA_2G11740, AFUA_5G03160, AFUA_1G05800, AFUA_2G17110, AFUA_8G04810, AFUA_7G04570, AFUA_2G14760, AFUA_7G00480, AFUA_1G02410, AFUA_4G14130, AFUA_1G15950, AFUA_6G10660, AFUA_3G09360, AFUA_3G08160, AFUA_5G11970, AFUA_5G00730, AFUA_4G12210, AFUA_5G10510, AFUA_6G14220, AFUA_6G07980, AFUA_2G10620, AFUA_3G01400, AFUA_1G01640, AFUA_5G06070, AFUA_1G10310, AFUA_1G…	237	552	4117	0.912623	1	0.999739	100
GOTERM_MF_FAT	GO:0001883~purine nucleoside binding	34	6.09319	0.824581	AFUA_7G06680, AFUA_4G00610, AFUA_4G01260, AFUA_1G10630, AFUA_2G11740, AFUA_5G03160, AFUA_2G14470, AFUA_1G05800, AFUA_2G17110, AFUA_8G04810, AFUA_7G04570, AFUA_6G14280, AFUA_2G14760, AFUA_7G00480, AFUA_1G02410, AFUA_4G14130, AFUA_1G15950, AFUA_6G10660, AFUA_3G09360, AFUA_3G08160, AFUA_5G11970, AFUA_5G00730, AFUA_4G12210, AFUA_5G10510, AFUA_6G14220, AFUA_6G07980, AFUA_3G07410, AFUA_2G10620, AFUA_3G…	237	656	4117	0.900342	1	0.999861	100
GOTERM_MF_FAT	GO:0030554~adenyl nucleotide binding	34	6.09319	0.824581	AFUA_7G06680, AFUA_4G00610, AFUA_4G01260, AFUA_1G10630, AFUA_2G11740, AFUA_5G03160, AFUA_2G14470, AFUA_1G05800, AFUA_2G17110, AFUA_8G04810, AFUA_7G04570, AFUA_6G14280, AFUA_2G14760, AFUA_7G00480, AFUA_1G02410, AFUA_4G14130, AFUA_1G15950, AFUA_6G10660, AFUA_3G09360, AFUA_3G08160, AFUA_5G11970, AFUA_5G00730, AFUA_4G12210, AFUA_5G10510, AFUA_6G14220, AFUA_6G07980, AFUA_3G07410, AFUA_2G10620, AFUA_3G…	237	656	4117	0.900342	1	0.999861	100
Annotation Cluster 13	Enrichment Score: 0.5285193039834521
Category	Term	Count	%	PValue	Genes	List Total	Pop Hits	Pop Total	Fold Enrichment	Bonferroni	Benjamini	FDR
SMART	SM00360:RRM	7	1.25448	0.180586	AFUA_2G10480, AFUA_3G06890, AFUA_6G12300, AFUA_7G05260, AFUA_1G07350, AFUA_5G13860, AFUA_7G03780	117	67	2029	1.81184	1	0.995677	88.0891
INTERPRO	IPR000504:RNA recognition motif, RNP-1	7	1.25448	0.240114	AFUA_2G10480, AFUA_3G06890, AFUA_6G12300, AFUA_7G05260, AFUA_1G07350, AFUA_5G13860, AFUA_7G03780	441	67	7036	1.6669	1	0.996287	98.2526
INTERPRO	IPR012677:Nucleotide-binding, alpha-beta plait	5	0.896057	0.598881	AFUA_3G06890, AFUA_6G12300, AFUA_7G05260, AFUA_5G13860, AFUA_7G03780	441	66	7036	1.20869	1	0.999995	99.9999
Annotation Cluster 14	Enrichment Score: 0.49861258892636706
Category	Term	Count	%	PValue	Genes	List Total	Pop Hits	Pop Total	Fold Enrichment	Bonferroni	Benjamini	FDR
INTERPRO	IPR002067:Mitochondrial carrier protein	4	0.716846	0.0859613	AFUA_6G12900, AFUA_1G02730, AFUA_6G12550, AFUA_1G03440	441	17	7036	3.75403	1	0.983197	73.413
INTERPRO	IPR018108:Mitochondrial substrate/solute carrier	5	0.896057	0.198376	AFUA_6G12900, AFUA_1G02730, AFUA_6G12550, AFUA_1G03440, AFUA_6G14100	441	37	7036	2.15603	1	0.997368	96.1571
INTERPRO	IPR001993:Mitochondrial substrate carrier	5	0.896057	0.198376	AFUA_6G12900, AFUA_1G02730, AFUA_6G12550, AFUA_1G03440, AFUA_6G14100	441	37	7036	2.15603	1	0.997368	96.1571
GOTERM_CC_FAT	GO:0005743~mitochondrial inner membrane	6	1.07527	0.255818	AFUA_6G12900, AFUA_2G09820, AFUA_1G02730, AFUA_6G12550, AFUA_1G03440, AFUA_1G07350	89	51	1307	1.72769	1	0.991152	95.6768
GOTERM_CC_FAT	GO:0019866~organelle inner membrane	6	1.07527	0.269067	AFUA_6G12900, AFUA_2G09820, AFUA_1G02730, AFUA_6G12550, AFUA_1G03440, AFUA_1G07350	89	52	1307	1.69447	1	0.984688	96.4284
GOTERM_CC_FAT	GO:0031966~mitochondrial membrane	7	1.25448	0.305484	AFUA_6G12900, AFUA_2G09820, AFUA_1G02730, AFUA_6G12550, AFUA_6G05110, AFUA_1G03440, AFUA_1G07350	89	68	1307	1.51173	1	0.984488	97.9256
GOTERM_CC_FAT	GO:0031090~organelle membrane	11	1.97133	0.319516	AFUA_6G12900, AFUA_8G02090, AFUA_4G08200, AFUA_2G09820, AFUA_1G02730, AFUA_6G12550, AFUA_6G05110, AFUA_1G03440, AFUA_7G05540, AFUA_1G07350, AFUA_6G14280	89	124	1307	1.30274	1	0.97871	98.3302
GOTERM_CC_FAT	GO:0005740~mitochondrial envelope	7	1.25448	0.38027	AFUA_6G12900, AFUA_2G09820, AFUA_1G02730, AFUA_6G12550, AFUA_6G05110, AFUA_1G03440, AFUA_1G07350	89	74	1307	1.38916	1	0.978242	99.3822
GOTERM_CC_FAT	GO:0044429~mitochondrial part	7	1.25448	0.504836	AFUA_6G12900, AFUA_2G09820, AFUA_1G02730, AFUA_6G12550, AFUA_6G05110, AFUA_1G03440, AFUA_1G07350	89	84	1307	1.22378	1	0.993975	99.9431
GOTERM_CC_FAT	GO:0031975~envelope	8	1.43369	0.506776	AFUA_6G12900, AFUA_2G09820, AFUA_1G02730, AFUA_6G12550, AFUA_6G05110, AFUA_1G03440, AFUA_1G07350, AFUA_7G06250	89	99	1307	1.1867	1	0.991013	99.9455
GOTERM_CC_FAT	GO:0031967~organelle envelope	7	1.25448	0.630726	AFUA_6G12900, AFUA_2G09820, AFUA_1G02730, AFUA_6G12550, AFUA_6G05110, AFUA_1G03440, AFUA_1G07350	89	95	1307	1.08208	1	0.993133	99.9975
GOTERM_CC_FAT	GO:0005739~mitochondrion	7	1.25448	0.745069	AFUA_6G12900, AFUA_2G09820, AFUA_1G02730, AFUA_6G12550, AFUA_6G05110, AFUA_1G03440, AFUA_1G07350	89	107	1307	0.960727	1	0.996832	100
Annotation Cluster 15	Enrichment Score: 0.3488615629088658
Category	Term	Count	%	PValue	Genes	List Total	Pop Hits	Pop Total	Fold Enrichment	Bonferroni	Benjamini	FDR
GOTERM_MF_FAT	GO:0003678~DNA helicase activity	3	0.537634	0.108686	AFUA_1G02410, AFUA_5G07740, AFUA_4G12210	237	10	4117	5.21139	1	0.900624	78.5256
GOTERM_MF_FAT	GO:0004386~helicase activity	5	0.896057	0.834742	AFUA_1G02410, AFUA_3G08160, AFUA_5G07740, AFUA_4G12210, AFUA_1G13060	237	100	4117	0.868565	1	0.99988	100
GOTERM_BP_FAT	GO:0006259~DNA metabolic process	4	0.716846	0.990124	AFUA_1G02410, AFUA_4G11620, AFUA_5G07740, AFUA_4G12210	187	143	3284	0.491231	1	1	100
Annotation Cluster 16	Enrichment Score: 0.3122584501866827
Category	Term	Count	%	PValue	Genes	List Total	Pop Hits	Pop Total	Fold Enrichment	Bonferroni	Benjamini	FDR
SP_PIR_KEYWORDS	gtp-binding	7	1.25448	0.290459	AFUA_4G08040, AFUA_4G07580, AFUA_6G06900, AFUA_3G12400, AFUA_5G11230, AFUA_7G05370, AFUA_3G13580	554	78	9629	1.55982	1	0.860337	97.9148
INTERPRO	IPR013753:Ras	3	0.537634	0.426349	AFUA_4G08040, AFUA_6G06900, AFUA_5G11230	441	23	7036	2.08104	1	0.999916	99.9723
GOTERM_MF_FAT	GO:0019001~guanyl nucleotide binding	7	1.25448	0.454504	AFUA_4G08040, AFUA_4G07580, AFUA_6G06900, AFUA_3G12400, AFUA_5G11230, AFUA_7G05370, AFUA_3G13580	237	94	4117	1.29361	1	0.997218	99.9697
GOTERM_MF_FAT	GO:0032561~guanyl ribonucleotide binding	7	1.25448	0.454504	AFUA_4G08040, AFUA_4G07580, AFUA_6G06900, AFUA_3G12400, AFUA_5G11230, AFUA_7G05370, AFUA_3G13580	237	94	4117	1.29361	1	0.997218	99.9697
GOTERM_MF_FAT	GO:0005525~GTP binding	7	1.25448	0.454504	AFUA_4G08040, AFUA_4G07580, AFUA_6G06900, AFUA_3G12400, AFUA_5G11230, AFUA_7G05370, AFUA_3G13580	237	94	4117	1.29361	1	0.997218	99.9697
INTERPRO	IPR001806:Ras GTPase	3	0.537634	0.490211	AFUA_4G08040, AFUA_6G06900, AFUA_5G11230	441	26	7036	1.84092	1	0.999972	99.9951
GOTERM_BP_FAT	GO:0007242~intracellular signaling cascade	4	0.716846	0.611086	AFUA_4G08040, AFUA_5G11970, AFUA_6G06900, AFUA_5G11230	187	55	3284	1.2772	1	1	99.9997
GOTERM_BP_FAT	GO:0007264~small GTPase mediated signal transduction	3	0.537634	0.613956	AFUA_4G08040, AFUA_6G06900, AFUA_5G11230	187	36	3284	1.46346	1	0.999999	99.9997
INTERPRO	IPR005225:Small GTP-binding protein	3	0.537634	0.723747	AFUA_4G08040, AFUA_6G06900, AFUA_5G11230	441	40	7036	1.1966	1	1	100
Annotation Cluster 17	Enrichment Score: 0.31143867267815584
Category	Term	Count	%	PValue	Genes	List Total	Pop Hits	Pop Total	Fold Enrichment	Bonferroni	Benjamini	FDR
GOTERM_MF_FAT	GO:0046983~protein dimerization activity	4	0.716846	0.324943	AFUA_8G05460, AFUA_1G11250, AFUA_3G11330, AFUA_4G12470	237	35	4117	1.98529	1	0.98307	99.4772
SMART	SM00338:BRLZ	3	0.537634	0.443392	AFUA_8G05460, AFUA_3G11330, AFUA_4G12470	117	26	2029	2.00099	1	0.999994	99.8087
GOTERM_MF_FAT	GO:0043565~sequence-specific DNA binding	5	0.896057	0.466543	AFUA_8G05460, AFUA_3G05780, AFUA_3G11330, AFUA_4G10220, AFUA_4G12470	237	61	4117	1.42388	1	0.996758	99.9775
INTERPRO	IPR004827:Basic-leucine zipper (bZIP) transcription factor	3	0.537634	0.490211	AFUA_8G05460, AFUA_3G11330, AFUA_4G12470	441	26	7036	1.84092	1	0.999972	99.9951
SP_PIR_KEYWORDS	dna-binding	9	1.6129	0.841271	AFUA_8G05460, AFUA_8G02640, AFUA_6G12160, AFUA_3G11330, AFUA_8G05270, AFUA_3G07070, AFUA_5G01950, AFUA_4G10220, AFUA_4G12470	554	185	9629	0.845556	1	0.998753	100
Annotation Cluster 18	Enrichment Score: 0.2851546578869711
Category	Term	Count	%	PValue	Genes	List Total	Pop Hits	Pop Total	Fold Enrichment	Bonferroni	Benjamini	FDR
PIR_SUPERFAMILY	PIRSF006060:amino acid transporter	3	0.537634	0.282256	AFUA_5G00710, AFUA_8G06580, AFUA_8G06090	80	18	1357	2.82708	1	0.999999	97.1789
GOTERM_MF_FAT	GO:0015171~amino acid transmembrane transporter activity	4	0.716846	0.539439	AFUA_5G00710, AFUA_8G06580, AFUA_8G06090, AFUA_4G01230	237	49	4117	1.41807	1	0.997481	99.9969
GOTERM_MF_FAT	GO:0005275~amine transmembrane transporter activity	4	0.716846	0.539439	AFUA_5G00710, AFUA_8G06580, AFUA_8G06090, AFUA_4G01230	237	49	4117	1.41807	1	0.997481	99.9969
GOTERM_BP_FAT	GO:0006865~amino acid transport	4	0.716846	0.545304	AFUA_5G00710, AFUA_8G06580, AFUA_8G06090, AFUA_4G01230	187	50	3284	1.40492	1	0.999999	99.9973
GOTERM_BP_FAT	GO:0046942~carboxylic acid transport	4	0.716846	0.545304	AFUA_5G00710, AFUA_8G06580, AFUA_8G06090, AFUA_4G01230	187	50	3284	1.40492	1	0.999999	99.9973
GOTERM_BP_FAT	GO:0015849~organic acid transport	4	0.716846	0.545304	AFUA_5G00710, AFUA_8G06580, AFUA_8G06090, AFUA_4G01230	187	50	3284	1.40492	1	0.999999	99.9973
GOTERM_BP_FAT	GO:0015837~amine transport	4	0.716846	0.545304	AFUA_5G00710, AFUA_8G06580, AFUA_8G06090, AFUA_4G01230	187	50	3284	1.40492	1	0.999999	99.9973
PIR_SUPERFAMILY	PIRSF006060:AA_transporter	4	0.716846	0.552547	AFUA_5G00710, AFUA_8G06580, AFUA_8G06090, AFUA_4G01230	80	49	1357	1.38469	1	1	99.9825
INTERPRO	IPR004841:Amino acid permease-associated region	4	0.716846	0.585191	AFUA_5G00710, AFUA_8G06580, AFUA_8G06090, AFUA_4G01230	441	48	7036	1.32955	1	0.999994	99.9998
INTERPRO	IPR002293:Amino acid/polyamine transporter I	4	0.716846	0.599385	AFUA_5G00710, AFUA_8G06580, AFUA_8G06090, AFUA_4G01230	441	49	7036	1.30242	1	0.999994	99.9999
Annotation Cluster 19	Enrichment Score: 0.27832315436225114
Category	Term	Count	%	PValue	Genes	List Total	Pop Hits	Pop Total	Fold Enrichment	Bonferroni	Benjamini	FDR
KEGG_PATHWAY	afm00650:Butanoate metabolism	7	1.25448	0.41082	AFUA_7G01720, AFUA_3G10660, AFUA_7G01000, AFUA_4G14800, AFUA_4G08890, AFUA_3G01490, AFUA_1G17650	94	99	1789	1.34569	1	0.916453	99.5109
KEGG_PATHWAY	afm00591:Linoleic acid metabolism	4	0.716846	0.514172	AFUA_4G14800, AFUA_4G08890, AFUA_3G01490, AFUA_1G17650	94	52	1789	1.46399	1	0.936216	99.9297
KEGG_PATHWAY	afm00051:Fructose and mannose metabolism	5	0.896057	0.692262	AFUA_6G14480, AFUA_4G14800, AFUA_4G08890, AFUA_3G01490, AFUA_1G17650	94	89	1789	1.06921	1	0.961905	99.9993
Annotation Cluster 20	Enrichment Score: 0.26231558699919616
Category	Term	Count	%	PValue	Genes	List Total	Pop Hits	Pop Total	Fold Enrichment	Bonferroni	Benjamini	FDR
SMART	SM00220:S_TKc	7	1.25448	0.131624	AFUA_6G07980, AFUA_2G10620, AFUA_5G03160, AFUA_1G05800, AFUA_5G11970, AFUA_8G04810, AFUA_1G15950	117	61	2029	1.99005	0.999991	0.996931	77.8584
INTERPRO	IPR002290:Serine/threonine protein kinase	7	1.25448	0.179985	AFUA_6G07980, AFUA_2G10620, AFUA_5G03160, AFUA_1G05800, AFUA_5G11970, AFUA_8G04810, AFUA_1G15950	441	61	7036	1.83086	1	0.996244	94.6316
INTERPRO	IPR008271:Serine/threonine protein kinase, active site	7	1.25448	0.463724	AFUA_6G07980, AFUA_2G10620, AFUA_5G03160, AFUA_1G05800, AFUA_5G11970, AFUA_8G04810, AFUA_1G15950	441	87	7036	1.28371	1	0.999952	99.9897
SP_PIR_KEYWORDS	serine/threonine-protein kinase	6	1.07527	0.467041	AFUA_6G07980, AFUA_2G10620, AFUA_5G03160, AFUA_1G05800, AFUA_5G11970, AFUA_8G04810	554	78	9629	1.33699	1	0.955752	99.9173
GOTERM_MF_FAT	GO:0004674~protein serine/threonine kinase activity	7	1.25448	0.515475	AFUA_6G07980, AFUA_2G10620, AFUA_5G03160, AFUA_1G05800, AFUA_5G11970, AFUA_8G04810, AFUA_1G15950	237	100	4117	1.21599	1	0.997662	99.9938
INTERPRO	IPR017441:Protein kinase, ATP binding site	6	1.07527	0.543752	AFUA_6G07980, AFUA_2G10620, AFUA_5G03160, AFUA_1G05800, AFUA_5G11970, AFUA_8G04810	441	78	7036	1.22728	1	0.999988	99.9991
INTERPRO	IPR017442:Serine/threonine protein kinase-related	7	1.25448	0.621227	AFUA_6G07980, AFUA_2G10620, AFUA_5G03160, AFUA_1G05800, AFUA_5G11970, AFUA_8G04810, AFUA_1G15950	441	102	7036	1.09493	1	0.999994	99.9999
INTERPRO	IPR000719:Protein kinase, core	7	1.25448	0.733791	AFUA_6G07980, AFUA_2G10620, AFUA_5G03160, AFUA_1G05800, AFUA_5G11970, AFUA_8G04810, AFUA_1G15950	441	115	7036	0.971153	1	1	100
GOTERM_BP_FAT	GO:0006468~protein amino acid phosphorylation	7	1.25448	0.763045	AFUA_6G07980, AFUA_2G10620, AFUA_5G03160, AFUA_1G05800, AFUA_5G11970, AFUA_8G04810, AFUA_1G15950	187	131	3284	0.938401	1	0.999999	100
GOTERM_MF_FAT	GO:0004672~protein kinase activity	7	1.25448	0.807662	AFUA_6G07980, AFUA_2G10620, AFUA_5G03160, AFUA_1G05800, AFUA_5G11970, AFUA_8G04810, AFUA_1G15950	237	137	4117	0.887585	1	0.999807	100
SP_PIR_KEYWORDS	kinase	11	1.97133	0.827939	AFUA_1G11550, AFUA_6G07980, AFUA_2G10620, AFUA_5G03160, AFUA_1G05800, AFUA_5G11970, AFUA_8G04810, AFUA_4G14650, AFUA_1G15950, AFUA_1G09170, AFUA_6G04500	554	222	9629	0.861214	1	0.99866	100
GOTERM_BP_FAT	GO:0016310~phosphorylation	8	1.43369	0.837558	AFUA_6G07980, AFUA_2G10620, AFUA_5G03160, AFUA_1G05800, AFUA_5G11970, AFUA_8G04810, AFUA_1G15950, AFUA_3G12370	187	165	3284	0.851467	1	1	100
GOTERM_BP_FAT	GO:0006793~phosphorus metabolic process	9	1.6129	0.871138	AFUA_6G07980, AFUA_2G10620, AFUA_1G09280, AFUA_5G03160, AFUA_1G05800, AFUA_5G11970, AFUA_8G04810, AFUA_1G15950, AFUA_3G12370	187	194	3284	0.814709	1	1	100
GOTERM_BP_FAT	GO:0006796~phosphate metabolic process	9	1.6129	0.871138	AFUA_6G07980, AFUA_2G10620, AFUA_1G09280, AFUA_5G03160, AFUA_1G05800, AFUA_5G11970, AFUA_8G04810, AFUA_1G15950, AFUA_3G12370	187	194	3284	0.814709	1	1	100
Annotation Cluster 21	Enrichment Score: 0.24565114793941942
Category	Term	Count	%	PValue	Genes	List Total	Pop Hits	Pop Total	Fold Enrichment	Bonferroni	Benjamini	FDR
GOTERM_MF_FAT	GO:0070279~vitamin B6 binding	6	1.07527	0.465836	AFUA_2G04980, AFUA_2G01030, AFUA_3G00560, AFUA_1G11890, AFUA_8G01580, AFUA_2G07820	237	78	4117	1.33625	1	0.997256	99.9771
GOTERM_MF_FAT	GO:0030170~pyridoxal phosphate binding	6	1.07527	0.465836	AFUA_2G04980, AFUA_2G01030, AFUA_3G00560, AFUA_1G11890, AFUA_8G01580, AFUA_2G07820	237	78	4117	1.33625	1	0.997256	99.9771
GOTERM_MF_FAT	GO:0019842~vitamin binding	8	1.43369	0.537917	AFUA_2G04980, AFUA_2G01030, AFUA_3G00560, AFUA_1G11890, AFUA_3G03350, AFUA_8G01580, AFUA_2G07820, AFUA_5G14810	237	120	4117	1.15809	1	0.998127	99.9967
INTERPRO	IPR015421:Pyridoxal phosphate-dependent transferase, major region, subdomain 1	3	0.537634	0.891692	AFUA_2G04980, AFUA_1G11890, AFUA_8G01580	441	59	7036	0.811253	1	1	100
Annotation Cluster 22	Enrichment Score: 0.24389123392643847
Category	Term	Count	%	PValue	Genes	List Total	Pop Hits	Pop Total	Fold Enrichment	Bonferroni	Benjamini	FDR
GOTERM_MF_FAT	GO:0016407~acetyltransferase activity	5	0.896057	0.466543	AFUA_5G00720, AFUA_5G07210, AFUA_7G00380, AFUA_4G14730, AFUA_7G00850	237	61	4117	1.42388	1	0.996758	99.9775
INTERPRO	IPR000182:GCN5-related N-acetyltransferase	4	0.716846	0.540743	AFUA_5G00720, AFUA_7G00380, AFUA_4G14730, AFUA_7G00850	441	45	7036	1.41819	1	0.99999	99.999
GOTERM_MF_FAT	GO:0008080~N-acetyltransferase activity	4	0.716846	0.567001	AFUA_5G00720, AFUA_7G00380, AFUA_4G14730, AFUA_7G00850	237	51	4117	1.36246	1	0.998161	99.9986
GOTERM_MF_FAT	GO:0016410~N-acyltransferase activity	4	0.716846	0.593535	AFUA_5G00720, AFUA_7G00380, AFUA_4G14730, AFUA_7G00850	237	53	4117	1.31104	1	0.998652	99.9994
INTERPRO	IPR016181:Acyl-CoA N-acyltransferase	3	0.537634	0.710611	AFUA_7G00380, AFUA_4G14730, AFUA_7G00850	441	39	7036	1.22728	1	0.999999	100
Annotation Cluster 23	Enrichment Score: 0.2317597390308378
Category	Term	Count	%	PValue	Genes	List Total	Pop Hits	Pop Total	Fold Enrichment	Bonferroni	Benjamini	FDR
GOTERM_BP_FAT	GO:0046578~regulation of Ras protein signal transduction	3	0.537634	0.457684	AFUA_4G10600, AFUA_2G06080, AFUA_3G05700	187	27	3284	1.95128	1	0.999999	99.9713
GOTERM_MF_FAT	GO:0005083~small GTPase regulator activity	3	0.537634	0.538033	AFUA_4G10600, AFUA_2G06080, AFUA_3G05700	237	31	4117	1.68109	1	0.997795	99.9967
GOTERM_BP_FAT	GO:0051056~regulation of small GTPase mediated signal transduction	3	0.537634	0.613956	AFUA_4G10600, AFUA_2G06080, AFUA_3G05700	187	36	3284	1.46346	1	0.999999	99.9997
GOTERM_MF_FAT	GO:0030695~GTPase regulator activity	3	0.537634	0.664104	AFUA_4G10600, AFUA_2G06080, AFUA_3G05700	237	39	4117	1.33625	1	0.999206	100
GOTERM_MF_FAT	GO:0060589~nucleoside-triphosphatase regulator activity	3	0.537634	0.69096	AFUA_4G10600, AFUA_2G06080, AFUA_3G05700	237	41	4117	1.27107	1	0.999366	100
Annotation Cluster 24	Enrichment Score: 0.2013264509874474
Category	Term	Count	%	PValue	Genes	List Total	Pop Hits	Pop Total	Fold Enrichment	Bonferroni	Benjamini	FDR
INTERPRO	IPR006163:Phosphopantetheine-binding	3	0.537634	0.549425	AFUA_7G00160, AFUA_8G00540, AFUA_3G03350	441	29	7036	1.65048	1	0.999987	99.9992
GOTERM_MF_FAT	GO:0000036~acyl carrier activity	3	0.537634	0.649989	AFUA_7G00160, AFUA_8G00540, AFUA_3G03350	237	38	4117	1.37142	1	0.999239	99.9999
INTERPRO	IPR009081:Acyl carrier protein-like	3	0.537634	0.696957	AFUA_7G00160, AFUA_8G00540, AFUA_3G03350	441	38	7036	1.25958	1	0.999999	100
Annotation Cluster 25	Enrichment Score: 0.18638227603310528
Category	Term	Count	%	PValue	Genes	List Total	Pop Hits	Pop Total	Fold Enrichment	Bonferroni	Benjamini	FDR
GOTERM_BP_FAT	GO:0044272~sulfur compound biosynthetic process	3	0.537634	0.356704	AFUA_5G07210, AFUA_3G12620, AFUA_4G07360	187	22	3284	2.39475	1	0.999998	99.7205
GOTERM_BP_FAT	GO:0006790~sulfur metabolic process	3	0.537634	0.531605	AFUA_5G07210, AFUA_3G12620, AFUA_4G07360	187	31	3284	1.6995	1	1	99.9959
GOTERM_BP_FAT	GO:0016053~organic acid biosynthetic process	6	1.07527	0.660835	AFUA_5G07210, AFUA_2G17930, AFUA_3G12620, AFUA_3G02310, AFUA_4G13120, AFUA_4G07360	187	98	3284	1.07519	1	0.999999	99.9999
GOTERM_BP_FAT	GO:0046394~carboxylic acid biosynthetic process	6	1.07527	0.660835	AFUA_5G07210, AFUA_2G17930, AFUA_3G12620, AFUA_3G02310, AFUA_4G13120, AFUA_4G07360	187	98	3284	1.07519	1	0.999999	99.9999
GOTERM_BP_FAT	GO:0008652~cellular amino acid biosynthetic process	4	0.716846	0.768283	AFUA_5G07210, AFUA_3G02310, AFUA_4G13120, AFUA_4G07360	187	70	3284	1.00351	1	0.999999	100
GOTERM_BP_FAT	GO:0009309~amine biosynthetic process	4	0.716846	0.821803	AFUA_5G07210, AFUA_3G02310, AFUA_4G13120, AFUA_4G07360	187	77	3284	0.912286	1	1	100
GOTERM_BP_FAT	GO:0044271~nitrogen compound biosynthetic process	8	1.43369	0.948314	AFUA_5G07210, AFUA_3G12620, AFUA_3G02310, AFUA_4G13120, AFUA_7G04570, AFUA_4G07360, AFUA_5G00730, AFUA_3G12370	187	202	3284	0.695505	1	1	100
Annotation Cluster 26	Enrichment Score: 0.17837686614417883
Category	Term	Count	%	PValue	Genes	List Total	Pop Hits	Pop Total	Fold Enrichment	Bonferroni	Benjamini	FDR
GOTERM_BP_FAT	GO:0007017~microtubule-based process	3	0.537634	0.377529	AFUA_6G14220, AFUA_2G15750, AFUA_1G01640	187	23	3284	2.29063	1	0.999991	99.8198
GOTERM_CC_FAT	GO:0044430~cytoskeletal part	4	0.716846	0.547042	AFUA_6G14220, AFUA_2G15750, AFUA_1G01640, AFUA_7G05370	89	42	1307	1.39861	1	0.992354	99.9779
GOTERM_CC_FAT	GO:0015630~microtubule cytoskeleton	3	0.537634	0.593055	AFUA_6G14220, AFUA_2G15750, AFUA_1G01640	89	29	1307	1.51918	1	0.994128	99.9929
GOTERM_CC_FAT	GO:0005856~cytoskeleton	4	0.716846	0.694556	AFUA_6G14220, AFUA_2G15750, AFUA_1G01640, AFUA_7G05370	89	52	1307	1.12965	1	0.994862	99.9997
GOTERM_CC_FAT	GO:0043228~non-membrane-bounded organelle	7	1.25448	0.99996	AFUA_6G14220, AFUA_2G15750, AFUA_1G01640, AFUA_6G07080, AFUA_7G01460, AFUA_5G01950, AFUA_7G05370	89	275	1307	0.37381	1	1	100
GOTERM_CC_FAT	GO:0043232~intracellular non-membrane-bounded organelle	7	1.25448	0.99996	AFUA_6G14220, AFUA_2G15750, AFUA_1G01640, AFUA_6G07080, AFUA_7G01460, AFUA_5G01950, AFUA_7G05370	89	275	1307	0.37381	1	1	100
Annotation Cluster 27	Enrichment Score: 0.1772559246570105
Category	Term	Count	%	PValue	Genes	List Total	Pop Hits	Pop Total	Fold Enrichment	Bonferroni	Benjamini	FDR
INTERPRO	IPR006094:FAD linked oxidase, N-terminal	3	0.537634	0.603644	AFUA_3G07410, AFUA_2G14470, AFUA_6G14050	441	32	7036	1.49575	1	0.999993	99.9999
COG_ONTOLOGY	Energy production and conversion	4	0.716846	0.612753	AFUA_6G10660, AFUA_3G07410, AFUA_2G14470, AFUA_6G14050	83	48	1267	1.27209	1	0.928299	99.9546
INTERPRO	IPR016166:FAD-binding, type 2	3	0.537634	0.620587	AFUA_3G07410, AFUA_2G14470, AFUA_6G14050	441	33	7036	1.45042	1	0.999995	99.9999
GOTERM_MF_FAT	GO:0050660~FAD binding	5	0.896057	0.851349	AFUA_4G00610, AFUA_3G07410, AFUA_2G14470, AFUA_6G14050, AFUA_6G14280	237	103	4117	0.843267	1	0.999918	100
Annotation Cluster 28	Enrichment Score: 0.17360203539705776
Category	Term	Count	%	PValue	Genes	List Total	Pop Hits	Pop Total	Fold Enrichment	Bonferroni	Benjamini	FDR
SMART	SM00355:ZnF_C2H2	6	1.07527	0.553024	AFUA_2G16540, AFUA_5G06190, AFUA_1G06900, AFUA_1G13050, AFUA_8G06810, AFUA_4G08180	117	86	2029	1.2099	1	0.999983	99.9816
INTERPRO	IPR015880:Zinc finger, C2H2-like	6	1.07527	0.631693	AFUA_2G16540, AFUA_5G06190, AFUA_1G06900, AFUA_1G13050, AFUA_8G06810, AFUA_4G08180	441	86	7036	1.11312	1	0.999994	100
INTERPRO	IPR007087:Zinc finger, C2H2-type	4	0.716846	0.862868	AFUA_2G16540, AFUA_5G06190, AFUA_1G06900, AFUA_1G13050	441	76	7036	0.839718	1	1	100
Annotation Cluster 29	Enrichment Score: 0.16836167440750008
Category	Term	Count	%	PValue	Genes	List Total	Pop Hits	Pop Total	Fold Enrichment	Bonferroni	Benjamini	FDR
GOTERM_MF_FAT	GO:0003743~translation initiation factor activity	5	0.896057	0.479308	AFUA_3G10620, AFUA_6G02520, AFUA_3G08160, AFUA_4G07580, AFUA_5G13040	237	62	4117	1.40091	1	0.996903	99.9838
SP_PIR_KEYWORDS	Initiation factor	4	0.716846	0.631639	AFUA_6G02520, AFUA_3G08160, AFUA_4G07580, AFUA_5G13040	554	56	9629	1.24149	1	0.984805	99.9987
GOTERM_MF_FAT	GO:0008135~translation factor activity, nucleic acid binding	5	0.896057	0.700954	AFUA_3G10620, AFUA_6G02520, AFUA_3G08160, AFUA_4G07580, AFUA_5G13040	237	82	4117	1.05923	1	0.999398	100
GOTERM_BP_FAT	GO:0006412~translation	4	0.716846	0.999494	AFUA_3G10620, AFUA_6G02520, AFUA_3G08160, AFUA_7G01460	187	202	3284	0.347752	1	1	100
Annotation Cluster 30	Enrichment Score: 0.1564932803433815
Category	Term	Count	%	PValue	Genes	List Total	Pop Hits	Pop Total	Fold Enrichment	Bonferroni	Benjamini	FDR
SP_PIR_KEYWORDS	ank repeat	4	0.716846	0.594001	AFUA_4G01580, AFUA_8G05780, AFUA_7G08540, AFUA_8G02140	554	53	9629	1.31176	1	0.980359	99.9962
SMART	SM00248:ANK	4	0.716846	0.730369	AFUA_4G01580, AFUA_8G05780, AFUA_7G08540, AFUA_8G02140	117	65	2029	1.06719	1	1	99.9999
INTERPRO	IPR002110:Ankyrin	4	0.716846	0.781971	AFUA_4G01580, AFUA_8G05780, AFUA_7G08540, AFUA_8G02140	441	65	7036	0.981825	1	1	100
Annotation Cluster 31	Enrichment Score: 0.14560963327601031
Category	Term	Count	%	PValue	Genes	List Total	Pop Hits	Pop Total	Fold Enrichment	Bonferroni	Benjamini	FDR
GOTERM_CC_FAT	GO:0042175~nuclear envelope-endoplasmic reticulum network	3	0.537634	0.630167	AFUA_4G08200, AFUA_7G05540, AFUA_6G14280	89	31	1307	1.42117	1	0.995034	99.9974
GOTERM_CC_FAT	GO:0005789~endoplasmic reticulum membrane	3	0.537634	0.630167	AFUA_4G08200, AFUA_7G05540, AFUA_6G14280	89	31	1307	1.42117	1	0.995034	99.9974
GOTERM_CC_FAT	GO:0044432~endoplasmic reticulum part	3	0.537634	0.647728	AFUA_4G08200, AFUA_7G05540, AFUA_6G14280	89	32	1307	1.37676	1	0.992627	99.9985
GOTERM_CC_FAT	GO:0005783~endoplasmic reticulum	5	0.896057	0.834039	AFUA_4G08200, AFUA_2G17930, AFUA_6G13670, AFUA_7G05540, AFUA_6G14280	89	84	1307	0.874131	1	0.999241	100
GOTERM_CC_FAT	GO:0012505~endomembrane system	4	0.716846	0.87189	AFUA_8G02090, AFUA_4G08200, AFUA_7G05540, AFUA_6G14280	89	71	1307	0.827346	1	0.999602	100
Annotation Cluster 32	Enrichment Score: 0.10642830135635793
Category	Term	Count	%	PValue	Genes	List Total	Pop Hits	Pop Total	Fold Enrichment	Bonferroni	Benjamini	FDR
GOTERM_BP_FAT	GO:0006811~ion transport	8	1.43369	0.469894	AFUA_1G12850, AFUA_6G05110, AFUA_2G03860, AFUA_5G09830, AFUA_7G04570, AFUA_5G00730, AFUA_7G06570, AFUA_3G12370	187	114	3284	1.23239	1	0.999998	99.9788
GOTERM_BP_FAT	GO:0006812~cation transport	6	1.07527	0.651801	AFUA_2G03860, AFUA_5G09830, AFUA_7G04570, AFUA_5G00730, AFUA_7G06570, AFUA_3G12370	187	97	3284	1.08628	1	1	99.9999
GOTERM_BP_FAT	GO:0006163~purine nucleotide metabolic process	4	0.716846	0.712667	AFUA_1G14890, AFUA_7G04570, AFUA_5G00730, AFUA_3G12370	187	64	3284	1.09759	1	1	100
GOTERM_BP_FAT	GO:0046034~ATP metabolic process	3	0.537634	0.722041	AFUA_7G04570, AFUA_5G00730, AFUA_3G12370	187	44	3284	1.19737	1	1	100
GOTERM_BP_FAT	GO:0006754~ATP biosynthetic process	3	0.537634	0.722041	AFUA_7G04570, AFUA_5G00730, AFUA_3G12370	187	44	3284	1.19737	1	1	100
GOTERM_BP_FAT	GO:0009145~purine nucleoside triphosphate biosynthetic process	3	0.537634	0.733598	AFUA_7G04570, AFUA_5G00730, AFUA_3G12370	187	45	3284	1.17077	1	1	100
GOTERM_BP_FAT	GO:0009142~nucleoside triphosphate biosynthetic process	3	0.537634	0.733598	AFUA_7G04570, AFUA_5G00730, AFUA_3G12370	187	45	3284	1.17077	1	1	100
GOTERM_BP_FAT	GO:0009144~purine nucleoside triphosphate metabolic process	3	0.537634	0.733598	AFUA_7G04570, AFUA_5G00730, AFUA_3G12370	187	45	3284	1.17077	1	1	100
GOTERM_BP_FAT	GO:0009201~ribonucleoside triphosphate biosynthetic process	3	0.537634	0.733598	AFUA_7G04570, AFUA_5G00730, AFUA_3G12370	187	45	3284	1.17077	1	1	100
GOTERM_BP_FAT	GO:0009199~ribonucleoside triphosphate metabolic process	3	0.537634	0.733598	AFUA_7G04570, AFUA_5G00730, AFUA_3G12370	187	45	3284	1.17077	1	1	100
GOTERM_BP_FAT	GO:0009206~purine ribonucleoside triphosphate biosynthetic process	3	0.537634	0.733598	AFUA_7G04570, AFUA_5G00730, AFUA_3G12370	187	45	3284	1.17077	1	1	100
GOTERM_BP_FAT	GO:0009205~purine ribonucleoside triphosphate metabolic process	3	0.537634	0.733598	AFUA_7G04570, AFUA_5G00730, AFUA_3G12370	187	45	3284	1.17077	1	1	100
GOTERM_BP_FAT	GO:0009141~nucleoside triphosphate metabolic process	3	0.537634	0.755495	AFUA_7G04570, AFUA_5G00730, AFUA_3G12370	187	47	3284	1.12095	1	1	100
GOTERM_BP_FAT	GO:0009150~purine ribonucleotide metabolic process	3	0.537634	0.856797	AFUA_7G04570, AFUA_5G00730, AFUA_3G12370	187	59	3284	0.892957	1	1	100
GOTERM_BP_FAT	GO:0009152~purine ribonucleotide biosynthetic process	3	0.537634	0.856797	AFUA_7G04570, AFUA_5G00730, AFUA_3G12370	187	59	3284	0.892957	1	1	100
GOTERM_BP_FAT	GO:0006164~purine nucleotide biosynthetic process	3	0.537634	0.875311	AFUA_7G04570, AFUA_5G00730, AFUA_3G12370	187	62	3284	0.84975	1	1	100
GOTERM_BP_FAT	GO:0009260~ribonucleotide biosynthetic process	3	0.537634	0.875311	AFUA_7G04570, AFUA_5G00730, AFUA_3G12370	187	62	3284	0.84975	1	1	100
GOTERM_BP_FAT	GO:0009259~ribonucleotide metabolic process	3	0.537634	0.875311	AFUA_7G04570, AFUA_5G00730, AFUA_3G12370	187	62	3284	0.84975	1	1	100
GOTERM_MF_FAT	GO:0022890~inorganic cation transmembrane transporter activity	3	0.537634	0.879158	AFUA_2G03860, AFUA_5G00730, AFUA_3G12370	237	62	4117	0.840547	1	0.999952	100
GOTERM_BP_FAT	GO:0044271~nitrogen compound biosynthetic process	8	1.43369	0.948314	AFUA_5G07210, AFUA_3G12620, AFUA_3G02310, AFUA_4G13120, AFUA_7G04570, AFUA_4G07360, AFUA_5G00730, AFUA_3G12370	187	202	3284	0.695505	1	1	100
GOTERM_BP_FAT	GO:0009165~nucleotide biosynthetic process	3	0.537634	0.949841	AFUA_7G04570, AFUA_5G00730, AFUA_3G12370	187	81	3284	0.650426	1	1	100
GOTERM_BP_FAT	GO:0034404~nucleobase, nucleoside and nucleotide biosynthetic process	3	0.537634	0.964572	AFUA_7G04570, AFUA_5G00730, AFUA_3G12370	187	88	3284	0.598687	1	1	100
GOTERM_BP_FAT	GO:0034654~nucleobase, nucleoside, nucleotide and nucleic acid biosynthetic process	3	0.537634	0.964572	AFUA_7G04570, AFUA_5G00730, AFUA_3G12370	187	88	3284	0.598687	1	1	100
Annotation Cluster 33	Enrichment Score: 0.09041778770241934
Category	Term	Count	%	PValue	Genes	List Total	Pop Hits	Pop Total	Fold Enrichment	Bonferroni	Benjamini	FDR
GOTERM_MF_FAT	GO:0030528~transcription regulator activity	22	3.94265	0.621976	AFUA_5G02800, AFUA_3G12890, AFUA_3G00930, AFUA_3G10620, AFUA_6G00230, AFUA_3G05780, AFUA_6G12160, AFUA_3G10120, AFUA_3G11330, AFUA_8G05270, AFUA_4G10120, AFUA_4G01470, AFUA_4G10220, AFUA_1G12440, AFUA_5G06190, AFUA_8G05460, AFUA_3G00450, AFUA_8G02640, AFUA_8G00420, AFUA_2G17800, AFUA_1G01630, AFUA_4G12470	237	383	4117	0.99783	1	0.999062	99.9998
GOTERM_MF_FAT	GO:0003700~transcription factor activity	16	2.86738	0.713022	AFUA_5G02800, AFUA_3G12890, AFUA_3G00930, AFUA_3G05780, AFUA_6G12160, AFUA_3G11330, AFUA_8G05270, AFUA_4G10120, AFUA_4G01470, AFUA_4G10220, AFUA_5G06190, AFUA_8G05460, AFUA_8G02640, AFUA_8G00420, AFUA_2G17800, AFUA_4G12470	237	292	4117	0.951852	1	0.999455	100
GOTERM_BP_FAT	GO:0006355~regulation of transcription, DNA-dependent	18	3.22581	0.747725	AFUA_5G02800, AFUA_3G12890, AFUA_3G00930, AFUA_3G10620, AFUA_3G05780, AFUA_6G12160, AFUA_3G11330, AFUA_3G10120, AFUA_8G05270, AFUA_4G10120, AFUA_4G01470, AFUA_4G10220, AFUA_5G06190, AFUA_8G05460, AFUA_8G02640, AFUA_8G00420, AFUA_2G17800, AFUA_4G12470	187	340	3284	0.929726	1	1	100
GOTERM_BP_FAT	GO:0051252~regulation of RNA metabolic process	18	3.22581	0.747725	AFUA_5G02800, AFUA_3G12890, AFUA_3G00930, AFUA_3G10620, AFUA_3G05780, AFUA_6G12160, AFUA_3G11330, AFUA_3G10120, AFUA_8G05270, AFUA_4G10120, AFUA_4G01470, AFUA_4G10220, AFUA_5G06190, AFUA_8G05460, AFUA_8G02640, AFUA_8G00420, AFUA_2G17800, AFUA_4G12470	187	340	3284	0.929726	1	1	100
SP_PIR_KEYWORDS	dna-binding	9	1.6129	0.841271	AFUA_8G05460, AFUA_8G02640, AFUA_6G12160, AFUA_3G11330, AFUA_8G05270, AFUA_3G07070, AFUA_5G01950, AFUA_4G10220, AFUA_4G12470	554	185	9629	0.845556	1	0.998753	100
GOTERM_BP_FAT	GO:0045449~regulation of transcription	20	3.58423	0.891215	AFUA_5G02800, AFUA_3G12890, AFUA_3G00930, AFUA_3G10620, AFUA_3G05780, AFUA_6G12160, AFUA_3G11330, AFUA_3G10120, AFUA_8G05270, AFUA_4G10120, AFUA_4G01470, AFUA_4G10220, AFUA_5G01950, AFUA_1G02410, AFUA_5G06190, AFUA_8G05460, AFUA_8G02640, AFUA_8G00420, AFUA_2G17800, AFUA_4G12470	187	422	3284	0.832298	1	1	100
SMART	SM00066:GAL4	10	1.79211	0.910961	AFUA_5G02800, AFUA_3G12890, AFUA_3G00930, AFUA_8G02640, AFUA_6G12160, AFUA_8G00420, AFUA_8G05270, AFUA_2G17800, AFUA_4G10120, AFUA_4G01470	117	224	2029	0.774191	1	1	100
INTERPRO	IPR001138:Fungal transcriptional regulatory protein, N-terminal	10	1.79211	0.946664	AFUA_5G02800, AFUA_3G12890, AFUA_3G00930, AFUA_8G02640, AFUA_6G12160, AFUA_8G00420, AFUA_8G05270, AFUA_2G17800, AFUA_4G10120, AFUA_4G01470	441	224	7036	0.712261	1	1	100
GOTERM_MF_FAT	GO:0003677~DNA binding	24	4.30108	0.957779	AFUA_5G02800, AFUA_3G12890, AFUA_3G00930, AFUA_5G03430, AFUA_3G05780, AFUA_6G12160, AFUA_3G10120, AFUA_3G11330, AFUA_8G05270, AFUA_4G10120, AFUA_4G01470, AFUA_4G12210, AFUA_4G10220, AFUA_5G01950, AFUA_5G06190, AFUA_8G05460, AFUA_8G02640, AFUA_8G00420, AFUA_6G00220, AFUA_2G17800, AFUA_5G07740, AFUA_3G07070, AFUA_1G13060, AFUA_4G12470	237	540	4117	0.772058	1	0.999999	100
Annotation Cluster 34	Enrichment Score: 0.08795100163574067
Category	Term	Count	%	PValue	Genes	List Total	Pop Hits	Pop Total	Fold Enrichment	Bonferroni	Benjamini	FDR
SP_PIR_KEYWORDS	protein transport	4	0.716846	0.580914	AFUA_2G17180, AFUA_2G09820, AFUA_2G02220, AFUA_7G05540	554	52	9629	1.33699	1	0.980741	99.9945
GOTERM_BP_FAT	GO:0045184~establishment of protein localization	6	1.07527	0.910966	AFUA_2G17180, AFUA_2G09820, AFUA_4G08040, AFUA_2G02220, AFUA_7G05540, AFUA_1G14420	187	141	3284	0.747298	1	1	100
GOTERM_BP_FAT	GO:0015031~protein transport	6	1.07527	0.910966	AFUA_2G17180, AFUA_2G09820, AFUA_4G08040, AFUA_2G02220, AFUA_7G05540, AFUA_1G14420	187	141	3284	0.747298	1	1	100
GOTERM_BP_FAT	GO:0008104~protein localization	6	1.07527	0.92274	AFUA_2G17180, AFUA_2G09820, AFUA_4G08040, AFUA_2G02220, AFUA_7G05540, AFUA_1G14420	187	145	3284	0.726683	1	1	100
Annotation Cluster 35	Enrichment Score: 0.07352072391822842
Category	Term	Count	%	PValue	Genes	List Total	Pop Hits	Pop Total	Fold Enrichment	Bonferroni	Benjamini	FDR
SP_PIR_KEYWORDS	Monooxygenase	9	1.6129	0.305681	AFUA_7G00150, AFUA_2G00140, AFUA_8G00440, AFUA_4G13780, AFUA_1G01690, AFUA_1G08800, AFUA_8G00560, AFUA_7G00270, AFUA_6G14280	554	111	9629	1.40926	1	0.863071	98.3673
COG_ONTOLOGY	Secondary metabolites biosynthesis, transport, and catabolism	6	1.07527	0.841	AFUA_6G06460, AFUA_8G00540, AFUA_3G03350, AFUA_1G01690, AFUA_1G08800, AFUA_8G00560	83	107	1267	0.855985	1	0.989919	100
INTERPRO	IPR017973:Cytochrome P450, C-terminal region	3	0.537634	0.867142	AFUA_1G01690, AFUA_1G08800, AFUA_8G00560	441	55	7036	0.870254	1	1	100
INTERPRO	IPR001128:Cytochrome P450	3	0.537634	0.958264	AFUA_1G01690, AFUA_1G08800, AFUA_8G00560	441	77	7036	0.62161	1	1	100
SP_PIR_KEYWORDS	heme	3	0.537634	0.960091	AFUA_1G01690, AFUA_1G08800, AFUA_8G00560	554	85	9629	0.613442	1	0.999976	100
GOTERM_MF_FAT	GO:0020037~heme binding	4	0.716846	0.969883	AFUA_5G10420, AFUA_1G01690, AFUA_1G08800, AFUA_8G00560	237	118	4117	0.588858	1	1	100
GOTERM_MF_FAT	GO:0046906~tetrapyrrole binding	4	0.716846	0.971228	AFUA_5G10420, AFUA_1G01690, AFUA_1G08800, AFUA_8G00560	237	119	4117	0.58391	1	1	100
GOTERM_MF_FAT	GO:0009055~electron carrier activity	8	1.43369	0.975015	AFUA_5G10420, AFUA_6G11670, AFUA_1G01690, AFUA_1G08800, AFUA_8G00560, AFUA_1G10310, AFUA_4G01370, AFUA_6G14280	237	221	4117	0.628826	1	1	100
SP_PIR_KEYWORDS	iron	4	0.716846	0.981363	AFUA_1G01690, AFUA_1G08800, AFUA_8G00560, AFUA_1G04950	554	129	9629	0.538942	1	0.999992	100
GOTERM_MF_FAT	GO:0005506~iron ion binding	6	1.07527	0.995313	AFUA_5G10420, AFUA_2G17930, AFUA_1G01690, AFUA_1G08800, AFUA_8G00560, AFUA_1G04950	237	213	4117	0.489333	1	1	100
Annotation Cluster 36	Enrichment Score: 0.07170746752972623
Category	Term	Count	%	PValue	Genes	List Total	Pop Hits	Pop Total	Fold Enrichment	Bonferroni	Benjamini	FDR
GOTERM_MF_FAT	GO:0004386~helicase activity	5	0.896057	0.834742	AFUA_1G02410, AFUA_3G08160, AFUA_5G07740, AFUA_4G12210, AFUA_1G13060	237	100	4117	0.868565	1	0.99988	100
GOTERM_MF_FAT	GO:0070035~purine NTP-dependent helicase activity	3	0.537634	0.854403	AFUA_3G08160, AFUA_5G07740, AFUA_4G12210	237	58	4117	0.898516	1	0.999913	100
GOTERM_MF_FAT	GO:0008026~ATP-dependent helicase activity	3	0.537634	0.854403	AFUA_3G08160, AFUA_5G07740, AFUA_4G12210	237	58	4117	0.898516	1	0.999913	100
Annotation Cluster 37	Enrichment Score: 0.05948803109543416
Category	Term	Count	%	PValue	Genes	List Total	Pop Hits	Pop Total	Fold Enrichment	Bonferroni	Benjamini	FDR
GOTERM_BP_FAT	GO:0065003~macromolecular complex assembly	3	0.537634	0.794678	AFUA_3G10620, AFUA_3G10120, AFUA_5G01950	187	51	3284	1.03303	1	1	100
GOTERM_BP_FAT	GO:0043933~macromolecular complex subunit organization	3	0.537634	0.85009	AFUA_3G10620, AFUA_3G10120, AFUA_5G01950	187	58	3284	0.908353	1	1	100
GOTERM_BP_FAT	GO:0006350~transcription	8	1.43369	0.981475	AFUA_1G02410, AFUA_3G10620, AFUA_8G02640, AFUA_6G12160, AFUA_3G10120, AFUA_6G00220, AFUA_8G05270, AFUA_5G01950	187	231	3284	0.60819	1	1	100
Annotation Cluster 38	Enrichment Score: 0.05530775879478201
Category	Term	Count	%	PValue	Genes	List Total	Pop Hits	Pop Total	Fold Enrichment	Bonferroni	Benjamini	FDR
GOTERM_MF_FAT	GO:0008270~zinc ion binding	36	6.45161	0.741831	AFUA_5G02800, AFUA_3G12890, AFUA_3G00930, AFUA_3G01950, AFUA_3G10620, AFUA_2G04000, AFUA_2G00170, AFUA_6G12160, AFUA_6G03360, AFUA_4G08180, AFUA_3G13610, AFUA_5G02010, AFUA_7G01980, AFUA_2G16540, AFUA_1G06900, AFUA_8G00420, AFUA_7G01010, AFUA_1G13050, AFUA_2G17800, AFUA_3G01490, AFUA_3G03330, AFUA_6G03680, AFUA_5G11970, AFUA_3G05780, AFUA_5G03430, AFUA_4G01470, AFUA_4G10120, AFUA_8G05270, AFUA_1G…	237	665	4117	0.940402	1	0.999543	100
GOTERM_MF_FAT	GO:0043167~ion binding	58	10.3943	0.8895	AFUA_3G10620, AFUA_2G04000, AFUA_2G09350, AFUA_2G00170, AFUA_6G12160, AFUA_8G00560, AFUA_4G08180, AFUA_2G07820, AFUA_6G10130, AFUA_7G01980, AFUA_5G02010, AFUA_2G16540, AFUA_1G06900, AFUA_1G13050, AFUA_8G00420, AFUA_5G14810, AFUA_8G01160, AFUA_3G01490, AFUA_3G05780, AFUA_5G11970, AFUA_4G10120, AFUA_8G05270, AFUA_8G00700, AFUA_2G17930, AFUA_1G15440, AFUA_8G02640, AFUA_5G01330, AFUA_6G07680, AFUA_8G…	237	1127	4117	0.893998	1	0.999963	100
GOTERM_MF_FAT	GO:0043169~cation binding	58	10.3943	0.8895	AFUA_3G10620, AFUA_2G04000, AFUA_2G09350, AFUA_2G00170, AFUA_6G12160, AFUA_8G00560, AFUA_4G08180, AFUA_2G07820, AFUA_6G10130, AFUA_7G01980, AFUA_5G02010, AFUA_2G16540, AFUA_1G06900, AFUA_1G13050, AFUA_8G00420, AFUA_5G14810, AFUA_8G01160, AFUA_3G01490, AFUA_3G05780, AFUA_5G11970, AFUA_4G10120, AFUA_8G05270, AFUA_8G00700, AFUA_2G17930, AFUA_1G15440, AFUA_8G02640, AFUA_5G01330, AFUA_6G07680, AFUA_8G…	237	1127	4117	0.893998	1	0.999963	100
GOTERM_MF_FAT	GO:0046914~transition metal ion binding	45	8.06452	0.942546	AFUA_5G02800, AFUA_3G12890, AFUA_5G10420, AFUA_3G00930, AFUA_3G01950, AFUA_3G10620, AFUA_2G04000, AFUA_2G00170, AFUA_1G08800, AFUA_6G12160, AFUA_8G00560, AFUA_4G08180, AFUA_3G13610, AFUA_6G03360, AFUA_2G07820, AFUA_7G01980, AFUA_5G02010, AFUA_2G16540, AFUA_1G06900, AFUA_1G01690, AFUA_8G00420, AFUA_7G01010, AFUA_1G13050, AFUA_2G17800, AFUA_3G01490, AFUA_3G03330, AFUA_6G03680, AFUA_3G00560, AFUA_5G…	237	928	4117	0.842359	1	0.999997	100
GOTERM_MF_FAT	GO:0046872~metal ion binding	51	9.13978	0.956229	AFUA_2G04000, AFUA_3G10620, AFUA_2G00170, AFUA_6G12160, AFUA_8G00560, AFUA_4G08180, AFUA_2G07820, AFUA_7G01980, AFUA_5G02010, AFUA_2G16540, AFUA_1G06900, AFUA_8G00420, AFUA_1G13050, AFUA_3G01490, AFUA_5G14810, AFUA_8G01160, AFUA_5G11970, AFUA_3G05780, AFUA_4G10120, AFUA_8G05270, AFUA_2G17930, AFUA_8G02640, AFUA_5G01330, AFUA_6G07680, AFUA_8G06810, AFUA_8G00410, AFUA_5G02800, AFUA_3G12890, AFUA_5G…	237	1055	4117	0.83975	1	0.999999	100
Annotation Cluster 39	Enrichment Score: 0.023124513142987437
Category	Term	Count	%	PValue	Genes	List Total	Pop Hits	Pop Total	Fold Enrichment	Bonferroni	Benjamini	FDR
GOTERM_CC_FAT	GO:0031981~nuclear lumen	3	0.537634	0.913878	AFUA_3G10620, AFUA_3G10120, AFUA_6G07080	89	58	1307	0.759589	1	0.999866	100
GOTERM_CC_FAT	GO:0070013~intracellular organelle lumen	3	0.537634	0.955282	AFUA_3G10620, AFUA_3G10120, AFUA_6G07080	89	69	1307	0.638495	1	0.99998	100
GOTERM_CC_FAT	GO:0043233~organelle lumen	3	0.537634	0.955282	AFUA_3G10620, AFUA_3G10120, AFUA_6G07080	89	69	1307	0.638495	1	0.99998	100
GOTERM_CC_FAT	GO:0031974~membrane-enclosed lumen	3	0.537634	0.96906	AFUA_3G10620, AFUA_3G10120, AFUA_6G07080	89	75	1307	0.587416	1	0.999991	100
Annotation Cluster 40	Enrichment Score: 0.01831440800912829
Category	Term	Count	%	PValue	Genes	List Total	Pop Hits	Pop Total	Fold Enrichment	Bonferroni	Benjamini	FDR
SP_PIR_KEYWORDS	dna-binding	9	1.6129	0.841271	AFUA_8G05460, AFUA_8G02640, AFUA_6G12160, AFUA_3G11330, AFUA_8G05270, AFUA_3G07070, AFUA_5G01950, AFUA_4G10220, AFUA_4G12470	554	185	9629	0.845556	1	0.998753	100
SP_PIR_KEYWORDS	transcription regulation	5	0.896057	0.977985	AFUA_1G02410, AFUA_8G02640, AFUA_6G12160, AFUA_8G05270, AFUA_5G01950	554	152	9629	0.571739	1	0.99999	100
GOTERM_BP_FAT	GO:0006350~transcription	8	1.43369	0.981475	AFUA_1G02410, AFUA_3G10620, AFUA_8G02640, AFUA_6G12160, AFUA_3G10120, AFUA_6G00220, AFUA_8G05270, AFUA_5G01950	187	231	3284	0.60819	1	1	100
SP_PIR_KEYWORDS	nucleus	13	2.32975	0.986084	AFUA_4G11620, AFUA_6G12160, AFUA_3G11330, AFUA_8G05270, AFUA_6G07080, AFUA_5G01950, AFUA_4G10220, AFUA_1G02410, AFUA_8G05460, AFUA_8G02640, AFUA_5G09850, AFUA_3G07070, AFUA_4G12470	554	355	9629	0.636482	1	0.999991	100
SP_PIR_KEYWORDS	Transcription	5	0.896057	0.987399	AFUA_1G02410, AFUA_8G02640, AFUA_6G12160, AFUA_8G05270, AFUA_5G01950	554	165	9629	0.526693	1	0.999991	100
INTERPRO	IPR007219:Fungal specific transcription factor	4	0.716846	0.98755	AFUA_8G02640, AFUA_6G12160, AFUA_6G00220, AFUA_8G05270	441	126	7036	0.506497	1	1	100
Annotation Cluster 41	Enrichment Score: 0.009367614097173698
Category	Term	Count	%	PValue	Genes	List Total	Pop Hits	Pop Total	Fold Enrichment	Bonferroni	Benjamini	FDR
SP_PIR_KEYWORDS	wd repeat	4	0.716846	0.945344	AFUA_5G02400, AFUA_7G08290, AFUA_6G07080, AFUA_2G12060	554	105	9629	0.662128	1	0.999964	100
SMART	SM00320:WD40	4	0.716846	0.972496	AFUA_5G02400, AFUA_7G08290, AFUA_6G07080, AFUA_2G12060	117	119	2029	0.58292	1	1	100
INTERPRO	IPR001680:WD40 repeat	4	0.716846	0.982204	AFUA_5G02400, AFUA_7G08290, AFUA_6G07080, AFUA_2G12060	441	119	7036	0.536291	1	1	100
INTERPRO	IPR019782:WD40 repeat 2	3	0.537634	0.985424	AFUA_5G02400, AFUA_7G08290, AFUA_2G12060	441	96	7036	0.498583	1	1	100
INTERPRO	IPR017986:WD40 repeat, region	3	0.537634	0.98698	AFUA_5G02400, AFUA_7G08290, AFUA_2G12060	441	98	7036	0.488408	1	1	100
INTERPRO	IPR015943:WD40/YVTN repeat-like	4	0.716846	0.988769	AFUA_5G02400, AFUA_7G08290, AFUA_6G07080, AFUA_2G12060	441	128	7036	0.498583	1	1	100
INTERPRO	IPR019781:WD40 repeat, subgroup	3	0.537634	0.990195	AFUA_5G02400, AFUA_7G08290, AFUA_2G12060	441	103	7036	0.464699	1	1	100

## Sheet: ALWAYS DOWN
ORF	4 HOURS	8 HOURS	12 HOURS	16 HOURS	ANNOTATION
AFUA_6G11390	-2.1491	-2.42541	-2.75144	-3.29084	1,3-beta-glucanosyltransferase Gel2
AFUA_5G00790	-2.38159	-2.76343	-3.0415	-3.67886	ABC multidrug transporter, putative
AFUA_6G03350	-2.39766	-3.52673	-1.9573	-4.30241	acetyltransferase, GNAT family, putative
AFUA_2G00720	-2.81745	-2.93636	-2.17285	-2.95644	aldehyde dehydrogenase, putative
AFUA_3G14030	-4.86927	-3.69572	-4.87592	-3.8849	alkaline phosphatase
AFUA_6G13760	-2.6059	-2.24403	-2.65615	-2.55128	alpha-1,2-mannosidase, putative subfamily
AFUA_1G16250	-4.035	-1.84409	-2.13436	-1.88293	alpha-glucosidase B
AFUA_4G09320	-5.72497	-3.66217	-5.7436	-6.05152	antigenic dipeptidyl-peptidase Dpp4
AFUA_3G11970	-3.96102	-2.76769	-3.2472	-3.79907	C2H2 transcription factor PacC, putative
AFUA_3G13600	-2.04974	-1.87155	-2.00618	-1.9703	C6 transcription factor, putative
AFUA_3G10690	-2.73919	-2.37295	-3.07837	-3.76318	calcium-translocating P-type ATPase(PMCA-type),putative
AFUA_7G01030	-2.84142	-1.65491	-2.41054	-1.58675	Calcium-transporting ATPase 1 (PMC1), putative
AFUA_2G09450	-4.11844	-4.44286	-3.81052	-4.48046	carboxylic acid transport protein
AFUA_8G02660	-1.97823	-2.39716	-2.49321	-2.72696	chromate ion transporter, putative
AFUA_7G00580	-3.86695	-3.08841	-4.47445	-4.66377	conserved hypothetical protein
AFUA_4G00930	-3.93454	-2.70738	-4.14035	-3.65615	CorA family metal ion transporter, putative
AFUA_8G07080	-3.55719	-4.11672	-7.01509	-7.04917	elastinolytic metalloproteinase Mep
AFUA_2G14490	-2.21697	-4.42803	-1.82007	-4.76492	endoglucanase, putative
AFUA_3G07870	-3.30227	-2.51272	-2.21005	-3.08644	extracellular serine-rich protein
AFUA_6G13750	-5.50908	-4.15282	-4.77258	-5.00809	ferric-chelate reductase, putative
AFUA_7G00440	-2.05867	-2.42335	-2.90122	-2.65063	GABA permease, putative
AFUA_7G05610	-2.69709	-2.37688	-2.75302	-2.87056	glucanase, putative
AFUA_6G12240	-4.92533	-4.2567	-4.32925	-5.16109	Glycerophosphoryl diester phosphodiesterase family family
AFUA_7G00450	-3.54245	-2.72596	-3.2295	-3.11109	GPI anchored protein, putative
AFUA_4G00750	-2.72763	-2.77103	-1.91663	-3.41439	hypothetical protein
AFUA_4G13760	-1.99469	-2.04156	-3.18346	-3.64274	hypothetical protein
AFUA_3G08130	-2.11919	-1.96103	-2.91011	-2.47003	hypothetical protein
AFUA_8G01030	-2.49923	-2.90764	-2.10446	-2.51874	hypothetical protein
AFUA_4G09310	-2.46979	-2.45759	-2.4597	-3.96394	hypothetical protein
AFUA_5G01570	-3.31842	-2.13805	-2.85834	-3.30953	hypothetical protein
AFUA_3G00770	-2.08632	-2.90036	-2.79868	-2.89879	hypothetical protein
AFUA_5G11190	-1.77418	-1.76115	-1.71052	-2.88129	hypothetical protein
AFUA_5G00870	-2.57226	-1.87447	-2.63325	-3.23206	hypothetical protein
AFUA_3G10500	-1.90081	-2.17118	-3.1331	-2.77474	hypothetical protein
AFUA_6G00140	-1.94218	-2.32558	-2.65429	-2.24016	hypothetical protein
AFUA_8G00980	-2.9529	-2.02874	-2.41164	-2.33575	hypothetical protein
AFUA_8G06960	-2.54194	-2.8457	-3.07457	-3.43805	hypothetical protein
AFUA_4G08850	-1.94481	-1.8697	-2.12361	-1.91918	hypothetical protein
AFUA_8G02450	-5.19469	-3.61931	-3.41687	-4.97116	hypothetical protein
AFUA_7G06160	-2.72461	-2.22317	-2.4728	-1.6919	hypothetical protein
AFUA_4G01560	-2.5674	-3.00244	-5.28038	-4.8887	MFS myo-inositol transporter, putative
AFUA_6G14500	-3.84879	-3.66078	-4.21104	-2.58607	MFS sugar transporter, putative
AFUA_2G07910	-1.72058	-1.59516	-2.29075	-1.63124	myo-inositol transporter
AFUA_4G09990	-3.37231	-3.10812	-3.58653	-3.4618	Nucleoside transporter family
AFUA_5G01580	-4.92846	-1.78258	-2.80106	-3.65352	oxidoreductase, short chain dehydrogenase/reductase family
AFUA_8G06880	-2.98247	-2.70417	-3.39634	-2.98782	pectin methylesterase, putative
AFUA_3G03010	-5.39543	-2.98687	-4.08455	-2.88483	phosphate-repressible phosphate permease
AFUA_8G01850	-5.52413	-2.45961	-3.39631	-3.54959	phosphate-repressible phosphate permease
AFUA_3G03000	-3.07368	-1.6825	-2.57527	-2.62747	phosphatidylethanolamine-binding protein, putative
AFUA_6G00470	-3.88154	-2.4218	-3.57076	-3.04988	plasma membrane zinc ion transporter, putative
AFUA_8G02550	-5.68884	-3.64082	-3.58845	-2.70678	Ptr2-like MFS peptide transporter, putative
AFUA_2G01320	-2.89688	-2.42078	-2.4526	-2.60965	P-type ATPase, putative
AFUA_4G08840	-2.30833	-2.94894	-3.14807	-2.17858	RING finger domain protein, putative
AFUA_2G09030	-2.75826	-2.48013	-2.99924	-3.10003	secreted dipeptidyl peptidase

## Sheet: DOWN AT LEAST ONE TIMEPOINT
ORF	4 HOURS	8 HOURS	12 HOURS	16 HOURS	ANNOTATION
AFUA_6G11390	-2.1491	-2.42541	-2.75144	-3.29084	1,3-beta-glucanosyltransferase Gel2
AFUA_8G05880	-1.57225	-0.453181	-1.25093	-1.10903	10 kDa chaperonin (GroES/Cpn10), putative
AFUA_6G13310	-1.52914	-1.23664	-1.21925	-1.48696	26S proteasome non-ATPase regulatory subunit 9, putative
AFUA_4G10370	-2.40502	-1.58874	-1.45289	-1.3269	3-demethylubiquinone-9 3-methyltransferase
AFUA_5G10090	-2.82553	-1.3125	-0.763543	-1.43873	3-demethylubiquinone-9 3-methyltransferase, putative
AFUA_3G03860	-2.44276	-1.81335	-1.69683	0.310687	3-hydroxyacyl-CoA dehydrogenase, putative
AFUA_2G17450	-0.521185	-1.20073	-1.77411	-1.52229	3-hydroxyanthranilate 3,4-dioxygenase
AFUA_1G14380	-1.55814	-0.81031	-0.520709	-0.315187	3-ketoacyl-acyl carrier protein reductase
AFUA_1G10100	-1.72219	-0.0079813	0.397305	-0.232853	3-oxoacyl-(acyl-carrier-protein) reductase
AFUA_1G11560	-1.4832	-1.73513	-1.88493	-3.71344	4-hydroxyphenylpyruvate dioxygenase, putative
AFUA_3G03570	0.0703454	0.233874	-1.7776	-1.13315	67 kDa myosin-cross-reactive antigen family protein
AFUA_5G09970	-0.272069	-0.614657	-1.8793	-1.21287	67 kDa myosin-cross-reactive antigen family protein
AFUA_1G17440	0.561185	-0.02174	-2.27031	1.68622	ABC drug exporter AbcA
AFUA_5G00790	-2.38159	-2.76343	-3.0415	-3.67886	ABC multidrug transporter, putative
AFUA_3G07300	-1.05473	-1.0786	-1.12477	-1.84897	ABC multidrug transporter, putative
AFUA_3G03670	0.473262	-1.58226	0.852616	-1.09912	ABC multidrug transporter, putative
AFUA_5G09460	-0.504558	-0.319899	-1.63839	-0.658966	ABC transporter, putative
AFUA_6G07920	-0.739224	-0.450259	-1.98871	-1.65547	acetyltransferase, GNAT family family
AFUA_8G05690	-1.79182	0.199468	-0.159616	-0.67107	acetyltransferase, GNAT family family
AFUA_3G03650	-0.267052	-1.41251	1.41693	-2.02538	acetyltransferase, GNAT family, putative
AFUA_6G03350	-2.39766	-3.52673	-1.9573	-4.30241	acetyltransferase, GNAT family, putative
AFUA_4G06640	-2.27796	-1.27069	-2.21682	-0.615231	acid sphingomyelinase
AFUA_1G10820	-1.76634	-0.694924	-0.446214	-0.600058	adenylylsulfate kinase
AFUA_7G02070	0.368316	-0.154053	-1.60075	-0.439333	AIF-like mitochondrial oxidoreductase (Nfrl), putative
AFUA_7G01010	-1.93755	-0.718544	1.67723	-0.143199	alcohol dehydrogenase, putative
AFUA_2G17460	-1.02184	-0.656204	-1.80181	-0.636097	aldehyde dehydrogenase, putative
AFUA_2G00720	-2.81745	-2.93636	-2.17285	-2.95644	aldehyde dehydrogenase, putative
AFUA_1G09750	-0.445125	-0.520917	-1.913	-1.51921	aldehyde reductase (AKR1), putative
AFUA_4G08890	-1.96099	1.43737	2.41287	-0.806042	aldo-keto reductase family protein, putative
AFUA_3G14030	-4.86927	-3.69572	-4.87592	-3.8849	alkaline phosphatase
AFUA_4G11800	-1.60784	-3.81025	-4.36784	-1.19353	alkaline serine protease Alp1
AFUA_5G01440	-2.16081	-0.66246	0.265322	-0.608814	allergen, putative
AFUA_2G04020	-0.220205	-0.734024	-1.7881	-0.474031	alpha,alpha-trehalose phosphate synthase subunit, putative
AFUA_3G01280	-1.60616	-1.82002	2.77139	-0.672361	alpha/beta hydrolase, putative
AFUA_1G10790	-0.469221	-0.251372	-1.61445	-0.835706	alpha-1,2-mannosidase family protein, putative
AFUA_6G13760	-2.6059	-2.24403	-2.65615	-2.55128	alpha-1,2-mannosidase, putative subfamily
AFUA_1G15150	-0.371696	-1.57119	-2.61609	-1.74959	alpha-amylase (amyE)
AFUA_2G13460	0.560808	-0.0552111	1.07271	-2.01621	alpha-amylase, putative
AFUA_1G16250	-4.035	-1.84409	-2.13436	-1.88293	alpha-glucosidase B
AFUA_1G17170	-1.60806	-2.24933	-0.268448	-1.42009	alpha-ketoglutarate-dependent taurine dioxygenase
AFUA_5G09140	-1.80829	-0.479984	-3.02267	-1.64005	amidase, putative
AFUA_7G05840	-1.67375	-1.04427	-0.0695953	-0.742565	amidohydrolase family protein
AFUA_6G09640	-0.972499	-2.43029	-3.0391	-3.79644	aminotransferase GliI
AFUA_1G10930	1.20174	-0.291274	0.44859	-2.35243	ammonium transporter
AFUA_4G09320	-5.72497	-3.66217	-5.7436	-6.05152	antigenic dipeptidyl-peptidase Dpp4
AFUA_5G13030	-1.95049	-0.512241	-1.02775	-1.11146	Apc13 domain protein
AFUA_5G02990	-1.78152	-1.99937	0.564568	-2.89666	aromatic amino acid aminotransferase, putative
AFUA_2G15950	-1.04929	-3.2033	-1.86001	-2.89047	aspartic endopeptidase, putative
AFUA_5G08170	-0.382374	-0.614992	-2.10062	-0.516861	autophagocytosis protein Aut1, putative
AFUA_5G02390	0.238379	0.524236	-1.85198	0.30538	Auxin Efflux Carrier superfamily
AFUA_3G01430	-2.37317	-0.903954	-1.11789	-1.10177	benzodiazepine receptor family protein
AFUA_6G08700	-2.47823	-0.595967	-1.70028	-1.14558	beta glucosidase, putative
AFUA_3G02090	0.0469666	-0.463456	-1.93925	1.57127	beta-xylosidase
AFUA_2G04570	-2.44831	-0.930067	-1.68593	-1.30891	BNR/Asp-box repeat domain protein
AFUA_7G01520	-2.51873	-0.981029	-1.55624	-1.67389	BolA domain protein
AFUA_5G01990	-1.77913	-1.7868	-1.19845	-0.722518	BYS1 domain protein, putative
AFUA_6G12150	-0.531479	0.0960255	0.747343	-1.53298	bZIP transcription factor (Atf7), putative
AFUA_1G03150	-0.10491	-1.13036	-0.653778	-1.90911	c-14 sterol reductase
AFUA_3G11970	-3.96102	-2.76769	-3.2472	-3.79907	C2H2 transcription factor PacC, putative
AFUA_1G02860	-2.15949	-0.0443983	-0.161774	-1.00501	C2H2 transcription factor, putative
AFUA_8G02440	-1.81423	-1.98195	-0.0941048	-2.56254	C-4 methyl sterol oxidase, putative
AFUA_3G13600	-2.04974	-1.87155	-2.00618	-1.9703	C6 transcription factor, putative
AFUA_5G14290	-1.04266	-0.771867	-1.83537	-2.47823	C6 transcription factor, putative
AFUA_2G17860	1.02036	0.0032835	-2.65809	1.71034	C6 transcription factor, putative
AFUA_1G17150	-1.50998	-2.1914	-1.61156	-2.05306	C6 transcription factor, putative
AFUA_5G09990	-0.62379	-0.643986	-2.04752	0.0476155	C6 transcription factor, putative
AFUA_7G04820	0.0950561	-0.727603	-0.907975	-1.78456	C6 transcription factor, putative
AFUA_2G05360	-1.82193	-1.07909	-0.466606	-2.02809	C6 transcription factor, putative
AFUA_3G10690	-2.73919	-2.37295	-3.07837	-3.76318	calcium-translocating P-type ATPase(PMCA-type),putative
AFUA_7G01030	-2.84142	-1.65491	-2.41054	-1.58675	Calcium-transporting ATPase 1 (PMC1), putative
AFUA_2G09450	-4.11844	-4.44286	-3.81052	-4.48046	carboxylic acid transport protein
AFUA_2G00540	-2.07902	-1.44527	1.71028	-2.69568	carboxyphosphonoenolpyruvate phosphonomutase, putative
AFUA_8G04360	-0.326956	-0.348942	-1.53749	-0.622649	CCCH zinc finger protein
AFUA_6G08910	-0.757451	-0.168768	-1.83795	-0.3533	cell division-like protein
AFUA_4G11400	-1.67638	-0.243141	-0.739771	-0.200695	cell surface receptor/MFS transporter (FLVCR), putative
AFUA_1G13760	-0.04356	-0.301427	-1.61077	-0.877723	cell wall anchored protein, putative
AFUA_2G14630	-1.25402	-0.551277	0.32016	-1.56119	cell wall glycosyl hydrolase family 88 (YteR), putative
AFUA_6G12450	-1.92611	-0.669171	-3.42888	-2.97543	chaperone/heat shock protein Hsp12, putative
AFUA_1G17370	-2.08797	0.533192	-1.44407	-0.651895	chaperone/heat shock protein Hsp9, putative
AFUA_6G10700	-1.91691	-0.799957	-1.05667	-1.08474	chaperonin, putative
AFUA_8G02660	-1.97823	-2.39716	-2.49321	-2.72696	chromate ion transporter, putative
AFUA_8G01410	-0.291324	-1.85986	-1.62298	-2.54684	class V chitinase ChiB1
AFUA_2G07840	-3.23263	-1.76533	-2.1728	-2.71031	competence/damage-inducible protein CinA, putative
AFUA_3G12790	-1.5281	-1.30533	-2.20276	-1.88838	conserved glutamic acid-rich protein
AFUA_8G02290	-1.57816	-1.1969	-1.98438	-0.511715	conserved hypothetical protein
AFUA_3G01480	-1.66326	-1.55071	-1.40997	-2.65216	conserved hypothetical protein
AFUA_8G00830	-0.808092	-1.61004	-3.20838	-2.88115	conserved hypothetical protein
AFUA_2G15530	0.533061	-0.708791	-2.48998	-1.21945	conserved hypothetical protein
AFUA_3G00660	-1.9678	-1.05998	-1.56161	-1.5243	conserved hypothetical protein
AFUA_3G12070	-0.604384	-0.424262	-0.253783	-2.23405	conserved hypothetical protein
AFUA_7G05200	-1.50551	-1.23601	-1.33522	-2.45234	conserved hypothetical protein
AFUA_1G02640	0.778515	0.0485654	-2.02946	1.22328	conserved hypothetical protein
AFUA_2G04140	-1.19788	-0.982831	-1.27547	-1.58946	conserved hypothetical protein
AFUA_2G04210	-2.21905	-1.44455	-2.9157	-1.06706	conserved hypothetical protein
AFUA_2G12680	-1.60738	-3.33028	-3.10868	-4.32004	conserved hypothetical protein
AFUA_3G13620	-1.21556	-0.340181	-1.40666	-1.78171	conserved hypothetical protein
AFUA_5G02250	-1.34078	-0.414509	-2.11341	-2.14026	conserved hypothetical protein
AFUA_4G01030	-1.23607	0.0266438	-1.59185	-0.199086	conserved hypothetical protein
AFUA_6G11420	-1.14431	-0.646736	-2.05345	-0.732014	conserved hypothetical protein
AFUA_6G14400	0.120157	-0.268663	-2.64454	0.996526	conserved hypothetical protein
AFUA_2G12370	-1.16252	-0.955805	-2.12998	-0.922329	conserved hypothetical protein
AFUA_5G14070	-0.934833	-0.487085	-0.882763	-1.66198	conserved hypothetical protein
AFUA_2G05990	-1.44815	-1.21113	-2.39874	-1.43235	conserved hypothetical protein
AFUA_6G02570	0.50931	-0.365615	-2.07798	-1.01683	conserved hypothetical protein
AFUA_8G02670	-1.72148	-1.77637	-1.97812	-2.06142	conserved hypothetical protein
AFUA_7G00580	-3.86695	-3.08841	-4.47445	-4.66377	conserved hypothetical protein
AFUA_2G06200	0.387547	-0.485528	-2.18071	-1.09009	conserved hypothetical protein
AFUA_1G02280	-0.0671892	-0.344422	-1.83181	-1.41177	conserved hypothetical protein
AFUA_2G00500	-0.38984	-2.72518	-0.113892	-2.71363	conserved hypothetical protein
AFUA_4G09330	-1.90804	-0.259246	-0.748133	-0.666633	conserved hypothetical protein
AFUA_5G09530	-1.69878	-1.42403	-1.6602	-0.979531	conserved hypothetical protein
AFUA_3G07310	-1.46679	-0.900798	-1.93034	-1.46114	conserved hypothetical protein
AFUA_6G12460	-1.87761	-0.554687	-2.81404	-2.81939	conserved hypothetical protein
AFUA_5G04040	-2.2858	-0.241675	-0.885425	-0.837898	conserved hypothetical protein
AFUA_2G00880	-0.809811	0.0619354	-1.66078	-0.990112	conserved hypothetical protein
AFUA_3G08870	-1.39231	-0.790644	-1.73617	-0.575219	conserved hypothetical protein
AFUA_1G12190	-1.47858	-1.00378	-1.99504	-0.762891	conserved hypothetical protein
AFUA_2G08290	-1.04275	-0.517388	-1.57442	-1.21301	conserved hypothetical protein
AFUA_3G03040	-0.10769	1.28766	-1.74057	2.21777	conserved hypothetical protein
AFUA_4G09920	-3.28717	-0.812387	-1.9814	-1.57419	conserved hypothetical protein
AFUA_2G15810	-0.850496	0.161013	-1.54592	-1.04569	conserved hypothetical protein
AFUA_3G00960	-1.86818	-0.0373898	-0.0397797	0.309284	conserved hypothetical protein
AFUA_3G07900	-2.38643	-1.74359	0.105281	-2.55378	conserved hypothetical protein
AFUA_6G13860	-1.6511	-0.469892	-1.09486	-1.20301	conserved hypothetical protein
AFUA_1G05940	-2.19734	-0.549526	-0.910597	-0.764054	conserved hypothetical protein
AFUA_1G05820	-2.36673	-0.650258	-1.13296	-1.20381	conserved hypothetical protein
AFUA_6G13840	-4.2201	-1.77514	-1.50705	-1.62583	conserved hypothetical protein
AFUA_2G15510	-2.06852	-1.10071	-1.44777	-1.3481	conserved hypothetical protein
AFUA_5G01770	-1.78141	-0.945453	0.0308132	-0.770979	conserved hypothetical protein
AFUA_6G10080	-2.24811	-1.04758	-0.595493	-1.56157	conserved hypothetical protein
AFUA_7G00280	-1.18889	-2.09579	-0.475174	-2.34707	conserved hypothetical protein
AFUA_4G11620	-2.14256	-0.755352	2.02515	-0.158267	conserved hypothetical protein
AFUA_5G14930	-1.639	0.309071	0.93189	-0.239718	conserved hypothetical protein
AFUA_3G12740	-1.76831	-0.807433	-0.576867	-1.13633	copper resistance-associated P-type ATPase, putative
AFUA_4G00930	-3.93454	-2.70738	-4.14035	-3.65615	CorA family metal ion transporter, putative
AFUA_7G01040	-2.12195	-1.22239	0.464544	-1.3543	cytidine deaminase, putative
AFUA_7G02030	-1.72184	-0.233261	-0.608845	-0.846452	cytochrome c oxidase assembly protein (Pet117), putative
AFUA_2G13010	-1.72	-0.438478	-0.902686	-1.02225	cytochrome c oxidase polypeptide vib
AFUA_4G09980	-1.59244	-0.596227	-0.333929	-1.451	cytochrome P450 monooxygenase, putative
AFUA_6G09670	0.2758	-3.37542	-4.86247	-6.06989	cytochrome P450 oxidoreductase GliC
AFUA_6G09730	-0.273931	-4.03265	-4.77268	-6.17516	cytochrome P450 oxidoreductase GliF
AFUA_5G01710	-2.27196	1.12971	-1.27487	-1.78686	cytochrome P450 phenylacetate 2-hydroxylase, putative
AFUA_8G00960	-2.16873	-1.0765	0.0970507	-0.897138	cytochrome P450, putative
AFUA_6G02210	-1.18582	-0.80285	-1.98708	-0.274627	cytochrome P450, putative
AFUA_4G07150	-2.25508	-0.77566	-1.31383	-1.13007	cytochrome-c oxydase chain VIIc-like protein
AFUA_7G05350	-1.21507	-2.06869	-3.11212	-2.43838	delta-9 fatty acid desaturase; stearoyl-CoA desaturase
AFUA_3G07140	-2.05041	-0.4526	-1.09513	-0.749292	developmental regulator FluG
AFUA_2G05810	-1.591	-0.959711	-1.58128	-1.3099	dienelactone hydrolase
AFUA_8G05040	-1.72224	-0.835716	-0.78299	-0.0218458	dihydrodipicolinate synthetase family protein
AFUA_2G01280	-1.99865	0.999981	-0.0481873	-0.557826	D-mandelate dehydrogenase, putative
AFUA_2G13410	-0.516586	-0.812034	-2.4133	-1.29946	DNA mismatch repair protein (Pms1), putative
AFUA_6G08170	-1.39901	-0.702601	-1.57568	-1.06181	DNA polymerase V, putative
AFUA_3G13040	-0.819608	-0.949478	-1.93442	-1.16114	DUF1168 domain protein
AFUA_1G09360	-1.60508	-0.328451	-0.48145	-0.887049	DUF1242 domain protein, putative
AFUA_3G00720	-0.680616	-0.837483	-0.328686	-1.68117	DUF500 and UBA/TS-N domain protein
AFUA_3G01340	-2.15696	-1.15862	-1.12991	-1.18389	DUF636 domain protein
AFUA_5G06910	-3.03227	-0.406145	-0.881854	0.215539	DUF636 domain protein
AFUA_1G12860	-1.06705	-1.03531	-2.35593	-1.98304	DUF718 domain protein
AFUA_1G02890	-2.16499	-0.716749	-0.296675	-1.68035	dUTPase (Dut), putaive
AFUA_7G05950	-1.59059	-0.554058	-0.19877	-0.604676	EF-hand protein
AFUA_8G07080	-3.55719	-4.11672	-7.01509	-7.04917	elastinolytic metalloproteinase Mep
AFUA_1G17120	-1.6452	-0.483178	-0.874444	-0.613284	elongation factor-1 gamma
AFUA_6G14540	-1.74413	2.01777	1.4898	2.02145	endo-1,3(4)-beta-glucanase, putative
AFUA_6G07480	-1.2192	-0.623877	0.976196	-1.91159	endoglucanase C
AFUA_8G06830	0.159973	-2.00922	-1.67713	-1.71091	endoglucanase, putative
AFUA_2G14540	-1.87784	-1.5396	-1.04582	-1.80602	endoglucanase, putative
AFUA_2G14490	-2.21697	-4.42803	-1.82007	-4.76492	endoglucanase, putative
AFUA_6G11600	-2.14819	-0.498789	-0.902486	-0.0795689	endoglucanase, putative
AFUA_1G01540	-1.67055	-1.22504	0.780549	-0.931767	Endonuclease/Exonuclease/phosphatase family family
AFUA_5G03620	-1.74998	-0.146309	-0.804228	-0.508363	endonuclease/transposase
AFUA_3G07560	-1.92785	-0.381007	-1.78354	-1.60641	enoyl-CoA hydratase/isomerase family protein
AFUA_2G14850	-1.8217	-0.58412	0.298682	-0.944282	enoyl-CoA hydratase/isomerase family protein
AFUA_3G14620	-0.577497	0.0670047	-2.14301	-0.678128	extracellular endo-1,5-alpha-L-arabinase, putative
AFUA_3G08680	-0.502502	-0.24048	-1.7102	-0.421952	extracellular exo-polygalacturonase, putative
AFUA_8G07090	-3.15502	-0.86514	-0.662872	-0.305973	extracellular proline-serine rich protein
AFUA_3G07870	-3.30227	-2.51272	-2.21005	-3.08644	extracellular serine-rich protein
AFUA_5G00540	-0.79988	-1.88016	-0.114873	-2.55945	extracellular signaling protein FacC, putative
AFUA_3G08850	-1.59257	-0.111938	0.280594	0.0634441	FAD dependent sulfhydryl oxidase Erv1, putative
AFUA_2G01580	-0.185549	-0.964745	-2.14022	-0.68052	FAD monooxygenase, putative
AFUA_4G10770	0.121545	-0.522972	-1.86609	-0.742054	fatty acid oxygenase PpoA, putative
AFUA_2G04520	-1.5617	-0.392128	-1.1497	-0.153941	Fe-containing alcohol dehydrogenase, putative
AFUA_6G13750	-5.50908	-4.15282	-4.77258	-5.00809	ferric-chelate reductase, putative
AFUA_1G04130	-1.63459	-0.670284	-1.31397	-0.752591	FG-GAP repeat protein, putative
AFUA_6G12170	-1.73721	-0.208028	-0.552019	-0.977839	FKBP-type peptidyl-prolyl isomerase, putative
AFUA_2G08180	-0.723567	-1.48434	-2.89791	-2.65035	flotillin domain protein
AFUA_8G06130	-1.6812	-0.654837	-0.8809	-0.771433	FluG family protein
AFUA_6G13280	-1.58154	-0.138543	-0.776676	-0.726712	Fox2 protein
AFUA_8G06440	-1.91797	-0.704415	-0.8628	0.277843	fructosyl amino acid oxidase, putative
AFUA_4G06420	-1.92342	-0.0781088	-0.981122	-0.545015	fungal specific transcription factor, putative
AFUA_6G02670	0.713953	-0.351483	-1.87065	-0.607895	G2-specific protein kinase (NimA), putative
AFUA_7G00440	-2.05867	-2.42335	-2.90122	-2.65063	GABA permease, putative
AFUA_6G09700	-0.0779476	-1.87738	-4.16379	-6.89021	gliotoxin biosynthesis protein GliK
AFUA_7G05610	-2.69709	-2.37688	-2.75302	-2.87056	glucanase, putative
AFUA_5G14210	-2.51066	-0.720059	-2.17771	-1.25424	glucose-repressible gene protein-related protein
AFUA_1G06100	-2.14266	-0.195354	-1.13658	-0.599805	glutaredoxin
AFUA_6G09690	-0.513379	-3.94808	-5.56179	-7.26349	glutathione S-transferase GliG
AFUA_1G01370	-1.94636	-0.844566	-0.56731	-0.551102	glutathione S-transferase, putative
AFUA_8G02560	-1.97844	-0.607339	-0.313806	-0.162854	glyceraldehyde-3-phosphate dehydrogenase, putative
AFUA_6G12240	-4.92533	-4.2567	-4.32925	-5.16109	Glycerophosphoryl diester phosphodiesterase family family
AFUA_5G00670	-1.75203	-1.42573	-2.98194	-1.47294	glycosyl hydrolase family 35, putative
AFUA_3G07860	-1.35775	-1.57195	-1.539	-1.96042	glycosyl transferase, putative
AFUA_4G14070	-0.752866	-2.59321	0.220143	-2.38295	glycosyl transferase, putative
AFUA_7G05010	-2.2299	-0.178941	-0.0539141	-0.653453	glyoxalase family protein
AFUA_5G14830	-1.07817	0.129974	-1.69811	0.27031	glyoxalase family protein
AFUA_3G01580	-1.74893	-0.594598	0.495749	-0.173626	GMC oxidoreductase, putative
AFUA_2G00570	-1.37366	-1.58333	0.0878086	-1.6946	GNAT family acetyltransferase, putative
AFUA_4G11570	-0.453658	-0.641582	-1.86328	-0.725086	G-patch domain protein (TFIP11), putative
AFUA_7G00450	-3.54245	-2.72596	-3.2295	-3.11109	GPI anchored protein, putative
AFUA_1G09650	-0.403419	-0.94652	-2.03731	-0.454445	GPI anchored protein, putative
AFUA_7G00970	-1.32936	-1.31597	-1.73229	-2.64498	GPI-anchored serine-threonine rich protein
AFUA_6G13850	-2.49433	-2.30954	-1.15912	-1.45863	GTPase activating protein (Evi5), putative
AFUA_4G12490	-2.01142	-0.315095	-2.15486	-1.23127	guanine nucleotide exchange factor VPS9, putative
AFUA_6G01980	-1.98738	-0.295974	-1.72904	-0.947474	haemolysin-III family protein
AFUA_2G07750	-1.7227	-0.683707	-0.811571	-0.265036	haloacid dehalogenase, type II
AFUA_5G14780	-1.58545	0.753521	-1.71835	-1.92052	heat shock trehalose synthase, putative
AFUA_8G07340	-2.10242	-2.59847	-1.16798	-2.69783	HET domain protein
AFUA_7G05100	-1.72194	0.738783	2.03709	2.57907	hexose transporter protein
AFUA_4G00730	-0.760655	0.00805139	-2.58467	-0.597981	HHE domain protein
AFUA_8G01530	-0.333885	0.419644	-1.61392	-0.0437975	HHE domain protein
AFUA_6G11330	-1.81771	-1.69759	-1.69474	-1.35322	histidine acid phosphatase, putative
AFUA_3G05360	-1.7617	-0.532108	-0.158241	-0.797216	histone H2A
AFUA_1G04690	-0.345192	-0.181751	-1.5423	-0.545699	HIT finger domain protein, putative
AFUA_3G13740	-2.05771	-1.70971	-1.80134	-0.403523	HSP70 family protein
AFUA_5G02350	-1.93122	-0.673947	-0.836903	-1.00177	hydrolase, carbon-nitrogen family, putative
AFUA_8G05890	0.0555997	0.0171947	-1.75795	-0.153651	hydrophobin, putative
AFUA_8G07060	-0.948292	-0.553189	-1.98002	-1.7852	hydrophobin, putative
AFUA_6G00460	0.887648	-0.0588617	-1.88528	0.410849	hypothetical protein
AFUA_4G06980	-0.343159	0.0464005	-2.32213	-1.41206	hypothetical protein
AFUA_8G01080	-1.18404	-2.03297	-3.03186	-2.11149	hypothetical protein
AFUA_2G10250	-0.330971	0.150777	-3.33718	-0.513613	hypothetical protein
AFUA_2G15720	-0.211475	-0.235954	-1.91127	-1.20049	hypothetical protein
AFUA_4G00750	-2.72763	-2.77103	-1.91663	-3.41439	hypothetical protein
AFUA_4G06650	-2.35413	-2.15756	-1.46616	-2.68995	hypothetical protein
AFUA_2G13590	-0.800281	-1.14696	-1.65074	-0.980544	hypothetical protein
AFUA_4G13760	-1.99469	-2.04156	-3.18346	-3.64274	hypothetical protein
AFUA_1G12360	-1.99702	0.392195	0.350768	-1.17254	hypothetical protein
AFUA_7G06910	-0.909921	-1.41946	-1.96138	-1.15209	hypothetical protein
AFUA_1G17050	-1.09478	-0.128926	-1.93201	-0.186461	hypothetical protein
AFUA_3G08130	-2.11919	-1.96103	-2.91011	-2.47003	hypothetical protein
AFUA_8G01030	-2.49923	-2.90764	-2.10446	-2.51874	hypothetical protein
AFUA_5G00100	-1.03599	0.161891	-1.19313	-1.55478	hypothetical protein
AFUA_3G15080	0.434123	-0.583056	-2.3373	-1.62734	hypothetical protein
AFUA_5G06790	0.359865	-0.0690312	-2.17873	-0.902505	hypothetical protein
AFUA_5G14710	0.566342	-0.658513	0.414156	-1.80579	hypothetical protein
AFUA_4G09310	-2.46979	-2.45759	-2.4597	-3.96394	hypothetical protein
AFUA_5G01570	-3.31842	-2.13805	-2.85834	-3.30953	hypothetical protein
AFUA_2G16710	-1.59047	-0.925803	-0.730228	-1.33254	hypothetical protein
AFUA_3G00770	-2.08632	-2.90036	-2.79868	-2.89879	hypothetical protein
AFUA_2G01490	-0.606986	-0.082952	0.131038	-2.15403	hypothetical protein
AFUA_4G00500	-1.00956	-0.207432	-2.83641	0.533815	hypothetical protein
AFUA_1G15190	-2.19451	-0.0521431	-0.323037	-0.75478	hypothetical protein
AFUA_3G07100	0.209024	0.190904	-1.72646	1.10824	hypothetical protein
AFUA_8G06340	-0.287424	-0.436344	-1.65541	-0.617735	hypothetical protein
AFUA_1G02380	-1.2708	-0.60023	-2.24911	-1.13351	hypothetical protein
AFUA_3G03850	-1.78034	-1.1735	-0.065052	-0.570044	hypothetical protein
AFUA_5G01560	-1.48566	-1.28196	-1.84111	-0.770652	hypothetical protein
AFUA_4G08100	-0.29504	-0.375188	-1.76817	0.00209999	hypothetical protein
AFUA_2G04540	-2.01407	-1.05313	-0.933252	-0.685897	hypothetical protein
AFUA_5G07460	-0.668219	-0.787336	-1.80832	-0.802402	hypothetical protein
AFUA_2G08880	-1.68899	-0.723222	-1.14691	-1.18311	hypothetical protein
AFUA_5G11190	-1.77418	-1.76115	-1.71052	-2.88129	hypothetical protein
AFUA_4G00450	-0.470444	0.12815	-2.29894	1.37656	hypothetical protein
AFUA_1G15660	0.181025	-0.268256	-1.52414	-0.398285	hypothetical protein
AFUA_7G00680	-1.52173	-0.350267	-0.0585356	-0.160983	hypothetical protein
AFUA_2G10020	-2.32029	-0.716224	-2.95824	-2.44017	hypothetical protein
AFUA_3G02020	-0.164555	-0.601771	-1.58065	-0.440946	hypothetical protein
AFUA_5G00870	-2.57226	-1.87447	-2.63325	-3.23206	hypothetical protein
AFUA_3G10500	-1.90081	-2.17118	-3.1331	-2.77474	hypothetical protein
AFUA_1G05400	-2.12903	-0.0805645	-0.425612	-1.25713	hypothetical protein
AFUA_1G02260	-0.461459	0.506408	-1.81334	-1.60284	hypothetical protein
AFUA_1G13120	-0.115585	-0.606444	-1.85327	-1.20315	hypothetical protein
AFUA_6G00140	-1.94218	-2.32558	-2.65429	-2.24016	hypothetical protein
AFUA_8G00980	-2.9529	-2.02874	-2.41164	-2.33575	hypothetical protein
AFUA_6G11990	-0.419942	-0.143017	-1.55107	-0.546064	hypothetical protein
AFUA_1G03160	-1.46349	-0.801164	-1.05037	-2.17216	hypothetical protein
AFUA_2G14820	-1.31257	-0.952045	-1.54911	-1.01324	hypothetical protein
AFUA_8G06900	-0.33776	0.387678	-1.76658	-0.377216	hypothetical protein
AFUA_6G04470	-1.49289	0.115039	-1.58918	0.635361	hypothetical protein
AFUA_3G00350	-1.75417	-0.727506	-1.42123	-1.20583	hypothetical protein
AFUA_8G06960	-2.54194	-2.8457	-3.07457	-3.43805	hypothetical protein
AFUA_6G14380	-1.67894	-0.241463	-1.94428	0.21883	hypothetical protein
AFUA_3G11170	-0.135994	0.417627	-1.88018	-1.24531	hypothetical protein
AFUA_3G14870	0.225393	-0.343833	0.646265	-2.03636	hypothetical protein
AFUA_5G05910	-1.06954	-0.785273	-1.13088	-1.6948	hypothetical protein
AFUA_2G11120	0.0126967	-0.634014	-2.64448	-2.10706	hypothetical protein
AFUA_4G08850	-1.94481	-1.8697	-2.12361	-1.91918	hypothetical protein
AFUA_7G07040	-1.82307	-0.364313	-0.850127	-1.3698	hypothetical protein
AFUA_2G05080	-1.92691	-0.905656	0.147718	0.0951395	hypothetical protein
AFUA_2G03470	-1.99333	-0.344389	-0.84027	-0.89087	hypothetical protein
AFUA_8G02450	-5.19469	-3.61931	-3.41687	-4.97116	hypothetical protein
AFUA_7G05490	0.109744	0.313746	-1.0097	-2.05606	hypothetical protein
AFUA_1G15040	-0.461452	-0.746383	-1.22709	-1.53678	hypothetical protein
AFUA_7G08300	-2.67206	0.0588255	1.30011	-0.888482	hypothetical protein
AFUA_3G12090	-2.02701	-0.857057	-2.18241	-2.33426	hypothetical protein
AFUA_4G08640	-1.72082	0.14211	0.478525	1.38091	hypothetical protein
AFUA_2G05700	-2.59483	-0.254759	-0.0751262	-1.1502	hypothetical protein
AFUA_1G10460	-2.44711	-1.42737	-1.47735	-2.14171	hypothetical protein
AFUA_4G09450	-1.7576	-0.174613	-0.677192	-0.233259	hypothetical protein
AFUA_3G08150	-1.57575	-0.945517	-1.34937	-1.06354	hypothetical protein
AFUA_4G10610	-3.27424	-1.28984	-2.3783	-1.39819	hypothetical protein
AFUA_3G14660	-1.81408	-0.0575027	-0.770861	-0.706773	hypothetical protein
AFUA_4G09340	-2.65322	-0.482491	-1.18065	-0.736427	hypothetical protein
AFUA_6G04370	-0.707729	-0.638613	-1.80479	-1.57587	hypothetical protein
AFUA_1G12270	-2.45094	-0.412006	-0.825333	-1.46707	hypothetical protein
AFUA_1G16720	-0.596027	-0.197217	-1.74583	-1.21367	hypothetical protein
AFUA_5G02500	-1.68725	-0.718781	-1.93037	-1.3715	hypothetical protein
AFUA_2G12600	-0.724651	-1.09674	-0.172128	-1.86304	hypothetical protein
AFUA_7G07050	-2.73177	0.265719	1.36461	-0.813236	hypothetical protein
AFUA_3G09120	-1.84528	-0.542106	0.958567	-0.84068	hypothetical protein
AFUA_3G01240	-2.71312	-0.794137	-1.29262	-0.74548	hypothetical protein
AFUA_3G03810	-1.6942	-1.06575	-1.75382	0.393794	hypothetical protein
AFUA_6G02290	-1.36962	-0.816895	-0.939255	-1.69552	hypothetical protein
AFUA_7G06360	-2.08107	-1.01836	-1.56197	-1.13891	hypothetical protein
AFUA_2G00240	-1.80015	-0.591834	-0.634897	-1.86704	hypothetical protein
AFUA_6G03400	-2.31947	-0.600312	-1.83541	-0.885698	hypothetical protein
AFUA_4G14180	-1.68966	-1.29987	0.537285	-1.83195	hypothetical protein
AFUA_2G05050	-1.96389	-0.918819	-1.56835	-1.03095	hypothetical protein
AFUA_1G14820	-2.90961	0.0845294	1.32156	-1.17108	hypothetical protein
AFUA_5G14680	-2.10137	0.0558224	-2.96969	-3.41716	hypothetical protein
AFUA_5G10250	-2.7942	-1.56039	-1.39559	-3.36476	hypothetical protein
AFUA_6G12200	-1.70342	-0.164685	-0.609777	-1.1688	hypothetical protein
AFUA_3G10510	-2.81247	-0.586188	-0.573908	-0.892122	hypothetical protein
AFUA_8G01920	-2.3712	-0.277632	-0.46093	-1.4743	hypothetical protein
AFUA_4G09300	-1.92741	-1.36273	1.33651	-2.0613	hypothetical protein
AFUA_6G01850	-2.09821	-0.391907	0.427196	0.146112	hypothetical protein
AFUA_1G02620	-1.71212	-0.651367	-0.393456	-0.869501	hypothetical protein
AFUA_1G13550	-1.5953	-0.127832	-2.23596	-1.59591	hypothetical protein
AFUA_4G08750	-2.09774	-0.711966	-0.504668	-0.755191	hypothetical protein
AFUA_8G00790	-1.81359	-0.698179	-1.44264	-0.97816	hypothetical protein
AFUA_7G02220	-2.69376	-1.46989	-3.19518	-3.48956	hypothetical protein
AFUA_1G12740	-1.79107	-1.39837	-1.50074	-1.29673	hypothetical protein
AFUA_2G11820	-1.75908	-1.14653	-0.388712	-0.694032	hypothetical protein
AFUA_3G11880	-4.27759	-0.648248	-2.00883	-1.10935	hypothetical protein
AFUA_4G08680	-1.89254	-0.380017	-0.63825	-0.850598	hypothetical protein
AFUA_7G05940	-1.75439	-0.560706	-0.918823	-0.183038	hypothetical protein
AFUA_7G06160	-2.72461	-2.22317	-2.4728	-1.6919	hypothetical protein
AFUA_4G06410	-1.04782	-0.971939	-1.71367	-1.29171	hypothetical protein
AFUA_6G02040	-1.80867	-0.649897	0.0519876	-0.0451784	hypothetical protein
AFUA_7G02510	-0.634095	-1.64717	-1.23768	-1.66034	hypothetical protein
AFUA_6G08180	-1.95771	-0.346443	-0.528446	-0.666907	hypothetical protein
AFUA_8G01120	-1.96239	-1.05264	-1.21376	-1.1238	hypothetical protein
AFUA_6G03100	-1.77352	-1.12379	0.109407	-0.675233	hypothetical protein
AFUA_6G03800	-1.73345	-0.076333	-1.47406	-1.48045	hypothetical protein
AFUA_2G13160	-1.61969	-0.754762	-0.852735	-1.31045	hypothetical protein
AFUA_8G05030	-2.75057	-0.594222	-0.472587	-0.96105	hypothetical protein
AFUA_1G11480	-1.85332	-0.853309	-0.349561	-0.848658	hypothetical protein
AFUA_3G01610	-2.1094	-0.903766	-0.0375423	-0.797015	hypothetical protein
AFUA_1G07430	-1.8297	-0.685838	-1.35282	-0.986167	hypothetical protein
AFUA_3G10330	-2.23112	-0.661007	-0.991967	-1.08409	hypothetical protein
AFUA_8G01840	-2.03748	0.35988	-0.872793	-1.51493	hypothetical protein
AFUA_7G02010	-3.26061	-1.70149	-1.58514	-0.486545	hypothetical protein
AFUA_8G05600	-1.45161	-0.117296	-1.60385	-1.57957	hypothetical protein
AFUA_6G02830	-1.73488	-0.270747	-0.626907	-0.862767	hypothetical protein
AFUA_2G00580	-1.82961	0.0467424	1.11109	-1.02538	hypothetical protein
AFUA_5G13100	-1.54809	-0.121832	-1.74117	-1.09674	hypothetical protein
AFUA_7G01780	-2.9096	-0.586012	-1.54175	-1.33225	hypothetical protein
AFUA_2G10580	-1.75416	0.122931	-0.535942	-0.244134	hypothetical protein
AFUA_6G08630	-1.71968	-0.756988	-0.883155	-0.431551	hypothetical protein
AFUA_6G12000	-1.69686	-0.443778	-1.55075	-0.780337	hypothetical protein
AFUA_6G03190	-2.37502	-0.288169	0.0893469	0.985966	hypothetical protein
AFUA_3G14650	-1.90862	0.072195	0.333616	-0.0196762	hypothetical protein
AFUA_3G02260	-1.71869	-0.90271	-1.10001	-1.42928	hypothetical protein
AFUA_8G05650	-1.72933	-0.432841	0.389805	-0.600966	hypothetical protein
AFUA_6G04700	-1.73907	-0.58386	-1.20595	-1.24123	imidazoleglycerol-phosphate dehydratase
AFUA_5G00770	-0.615762	-2.24941	-2.13714	-2.68449	integral membrane protein, putative
AFUA_1G11380	-0.959315	-0.535953	-2.13934	-0.566862	integral membrane protein, putative
AFUA_7G06040	-1.77028	-0.514112	-0.19383	-1.03432	integral membrane protein, putative
AFUA_6G12220	-1.7744	-1.1903	-2.06529	-1.27652	isochorismatase family hydrolase, putative
AFUA_2G08950	-1.70065	-0.502595	-0.207377	0.141319	isochorismatase family hydrolase, putative
AFUA_6G03140	-1.09275	-1.08337	-1.16774	-2.0817	isp4 protein, putative
AFUA_2G03150	-1.93285	-0.794257	-2.04898	-1.68124	kinesin family protein
AFUA_6G14530	-3.31226	-1.40704	-1.34551	-0.641522	L-cystine transporter, putative
AFUA_8G04920	0.0532627	0.685521	-1.17574	-2.23927	LEA domain protein
AFUA_3G11550	-0.549547	0.279127	-1.87576	-0.953384	LEA domain protein
AFUA_3G09430	-2.38164	0.91136	0.0333791	-0.820284	LINE-1 class reverse transcriptase, RNaseH, putative
AFUA_3G15370	-2.68899	1.39771	0.184363	-1.10765	LINE-1 class reverse transcriptase, RNaseH, putative
AFUA_2G18080	-2.78968	1.56982	0.0745406	-1.01491	LINE-1 class reverse transcriptase, RNaseH, putative
AFUA_4G14870	-2.89581	1.52044	0.245563	-1.11784	LINE-1 class reverse transcriptase, RNaseH, putative
AFUA_8G06290	-2.66396	1.42395	-0.204995	-1.38123	LINE-1 class reverse transcriptase, RNaseH, putative
AFUA_6G00780	-2.7484	1.67651	0.164664	-0.957401	LINE-1 class reverse transcriptase, RNaseH, putative
AFUA_8G00310	-2.65671	1.61122	0.121264	-1.21184	LINE-1 class reverse transcriptase, RNaseH, putative
AFUA_1G17190	-0.838349	-1.66038	-0.501432	-1.50098	long-chain-fatty-acid-CoA ligase, putative
AFUA_7G02340	-2.24678	-0.817636	-0.993934	-1.18892	L-PSP endoribonuclease family protein (Hmf1), putative
AFUA_4G09580	-3.23993	-2.13806	-0.449785	-2.20649	major allergen Asp F2
AFUA_8G01100	-0.0250587	-0.130371	-2.0554	-0.602178	Melibiase subfamily, putative
AFUA_6G09650	-0.749398	-1.96413	-3.01368	-4.06226	membrane dipeptidase GliJ
AFUA_7G04970	-0.326972	-1.65585	0.145898	-0.516056	metalloreductase, putative
AFUA_2G02090	-1.6551	-1.20506	-0.946672	-1.58343	methylated-DNA-protein-cysteine methyltransferase
AFUA_2G04890	-0.379616	-1.11777	-1.97578	-0.914844	methyltransferase
AFUA_7G01670	-0.984432	-0.471699	-2.003	-2.30511	MFS amino acid transporter, putative
AFUA_6G09710	0.581137	-2.99717	-4.30594	-5.53101	MFS gliotoxin efflux pump GliA
AFUA_7G00780	-2.478	-1.08901	-1.65158	-1.05745	MFS monocarboxylate transporter, putative
AFUA_2G11520	0.979868	-0.353132	0.992671	-2.22951	MFS monosaccharide transporter, putative
AFUA_4G01560	-2.5674	-3.00244	-5.28038	-4.8887	MFS myo-inositol transporter, putative
AFUA_6G14500	-3.84879	-3.66078	-4.21104	-2.58607	MFS sugar transporter, putative
AFUA_6G02220	-2.34088	-0.960418	-0.219695	-1.13051	MFS toxin efflux pump, putative
AFUA_6G11320	0.541007	-1.3486	-0.547046	-2.39371	MFS transporter, putative
AFUA_4G13900	0.125935	-0.274538	0.986976	-2.17397	MFS transporter, putative
AFUA_6G00710	-2.33808	-1.47217	-1.8356	-0.646876	MFS transporter, putative
AFUA_1G17680	-1.61638	-0.605973	-1.58234	0.00140381	MFS transporter, putative
AFUA_4G13090	-0.498662	-1.15846	0.128789	-1.54378	MFS transporter, putative
AFUA_4G01000	-1.77954	-0.582047	-0.818025	0.562675	MFS transporter, putative
AFUA_3G01370	-2.13516	-0.750634	-1.22193	-1.09704	MFS transporter, putative
AFUA_3G03820	-1.84874	-1.25671	-1.51072	0.602614	MFS transporter, putative
AFUA_3G14260	-1.26251	-0.74205	-1.64413	-1.37927	mismatched base pair and cruciform DNA recognition protein, putative
AFUA_8G01400	-2.39015	-1.96784	-1.17825	-1.58709	mitochondrial carrier protein (Pet8), putative
AFUA_3G11480	-1.70798	-0.703202	0.103789	-0.364636	mitochondrial methylglutaconyl-CoA hydratase (Auh), putative
AFUA_3G11820	-1.91819	-0.488461	-0.959372	-1.0466	mitochondrial oligoribonuclease, putative
AFUA_1G06200	-1.66955	-1.95899	-1.15348	-1.37048	Mn2+ homeostasis protein (Per1), putative
AFUA_2G11710	0.45256	-0.384511	-1.56939	-0.113259	Mob1 family protein
AFUA_7G01580	-2.37566	-0.956999	-0.598464	-1.18184	molybdopterin synthase small subunit CnxG
AFUA_6G13780	-2.37155	-0.297008	-1.48754	-0.650735	multidrug resistant protein, putative
AFUA_4G13820	-1.74738	0.231526	1.27271	-1.51099	multidrug transporter, putative
AFUA_1G03020	-2.36278	-0.375514	-0.900697	-1.33599	My026 protein
AFUA_3G02270	-0.912981	-0.92208	-1.64397	-2.00883	mycelial catalase Cat1
AFUA_2G07910	-1.72058	-1.59516	-2.29075	-1.63124	myo-inositol transporter
AFUA_8G06470	-2.00433	-0.845517	-0.535913	-0.28287	N,N-dimethylglycine oxidase
AFUA_7G08500	-1.97999	1.07792	0.481392	-0.18717	NACHT and WD40 domain protein
AFUA_4G00560	-0.697297	-0.175698	-2.35286	-0.830112	NAD binding Rossmann fold oxidoreductase, putative
AFUA_6G02960	-1.80499	-0.716408	-1.50191	-1.21806	NADH-ubiquinone oxidoreductase 105 kDa subunit
AFUA_6G04620	-1.9189	-0.295548	-0.644295	-0.87565	NADH-ubiquinone oxidoreductase B14 subunit, putative
AFUA_3G13910	-2.06382	-0.552638	-0.985166	-1.19524	NADH-ubiquinone oxidoreductase B18 subunit, putative
AFUA_2G07940	-1.80082	-0.49571	-1.14092	-1.10869	NADPH-cytochrome P450 reductase (CprA), putative
AFUA_4G01570	-2.37599	-1.4351	-2.8785	-2.50391	neutral amino acid permease
AFUA_2G05180	-1.60638	-0.928192	-0.468235	-1.41042	NF-X1 finger and helicase domain protein, putative
AFUA_6G08560	-2.05676	-0.700497	-2.00109	-1.62674	nonribosomal peptide synthase (NRPS), putative
AFUA_6G09610	-0.590565	-0.504058	-2.8884	-1.91951	nonribosomal peptide synthase, putative
AFUA_1G17200	-0.952156	-1.30046	-0.461663	-1.82509	nonribosomal peptide synthase, putative
AFUA_6G03480	-0.0564542	-1.19595	-2.64428	-2.11744	nonribosomal peptide synthetase, putative
AFUA_2G17050	-1.19402	-0.350121	-1.83391	-0.6445	nuclear export protein Noc3
AFUA_4G09990	-3.37231	-3.10812	-3.58653	-3.4618	Nucleoside transporter family
AFUA_2G03000	-1.60397	-1.00613	-2.06951	-1.16534	nucleoside transporter, putative
AFUA_1G10720	0.0446949	-0.156904	-1.29611	-1.87489	origin recognition complex subunit Orc1, putative
AFUA_7G00710	-1.02139	-1.05917	0.306022	-1.70253	oxalate/formate antiporter, putative
AFUA_6G09970	-0.924731	-0.782771	-1.54763	-0.793635	oxidoreductase, short chain dehydrogenase/reductase family
AFUA_5G01580	-4.92846	-1.78258	-2.80106	-3.65352	oxidoreductase, short chain dehydrogenase/reductase family
AFUA_5G09150	-1.74007	-0.929574	-2.19364	-0.546118	oxidoreductase, short-chain dehydrogenase/reductase family
AFUA_1G15610	0.0269194	-0.271908	-1.79473	-0.58874	oxidoreductase, zinc-binding dehydrogenase family, putative
AFUA_2G00760	-0.568078	-1.74773	-1.45866	-2.36466	pectate lyase A
AFUA_8G06880	-2.98247	-2.70417	-3.39634	-2.98782	pectin methylesterase, putative
AFUA_6G02140	-1.35802	-1.35962	-1.9641	-1.86181	peptidyl prolyl cis-trans isomerase (CypC), putative
AFUA_5G13350	-0.427832	-0.548065	-1.96897	-1.28754	peptidyl-prolyl cis-trans isomerase, putative
AFUA_6G04020	-2.07652	-0.692606	-1.42529	-0.950662	peptidyl-tRNA hydrolase domain protein
AFUA_5G07360	-0.333395	0.220953	-2.25831	-0.393863	peroxisomal copper amine oxidase
AFUA_6G03490	0.39881	-1.47519	-2.38932	-1.0785	phenol 2-monooxygenase, putative
AFUA_3G03010	-5.39543	-2.98687	-4.08455	-2.88483	phosphate-repressible phosphate permease
AFUA_8G01850	-5.52413	-2.45961	-3.39631	-3.54959	phosphate-repressible phosphate permease
AFUA_3G03000	-3.07368	-1.6825	-2.57527	-2.62747	phosphatidylethanolamine-binding protein, putative
AFUA_3G01530	-3.20859	-1.88933	-2.17903	-1.07232	phosphatidylglycerol specific phospholipase, putative
AFUA_1G17590	-1.69855	-1.67772	-0.794222	-0.332454	phosphoesterase superfamily protein
AFUA_6G08500	0.321056	0.138669	-1.99747	-1.08853	phosphoglycerate mutase family protein
AFUA_2G14310	0.368461	-0.157002	-1.70523	-0.868461	phosphoribulokinase/uridine kinase family protein
AFUA_5G14690	-1.28187	0.379562	-2.32984	-3.54102	phosphorylase, putative
AFUA_6G00470	-3.88154	-2.4218	-3.57076	-3.04988	plasma membrane zinc ion transporter, putative
AFUA_5G09130	-2.48396	-0.91395	-2.53478	-1.92771	polysaccharide deacetylase family protein
AFUA_1G15280	-1.70444	-0.626224	-1.40925	-1.31006	polysaccharide deacetylase family protein
AFUA_8G01480	-0.184254	-1.10586	-1.58703	-0.290652	potassium channel, putative
AFUA_8G02200	-2.01963	-0.302358	-1.19635	0.220963	proline permease
AFUA_7G01090	-1.63634	-0.541604	-0.683283	-0.120267	proline permease
AFUA_1G15800	-0.809586	-0.797727	-1.88267	-0.81918	protein phosphatase 2C, putative
AFUA_4G12430	-1.7245	-0.705742	1.75022	-0.405674	PSF1 domain protein
AFUA_8G02550	-5.68884	-3.64082	-3.58845	-2.70678	Ptr2-like MFS peptide transporter, putative
AFUA_2G01320	-2.89688	-2.42078	-2.4526	-2.60965	P-type ATPase, putative
AFUA_1G09810	-1.93144	-0.819473	-0.711762	-1.19984	PUA RNA binding domain protein, putative
AFUA_2G00810	0.648043	0.509213	-2.10662	-0.668598	purine nucleoside permease, putative
AFUA_1G11590	-1.58067	-1.44521	-0.268168	-0.226862	quinate 5-dehydrogenase
AFUA_7G08210	-2.04925	1.29037	-0.566743	-1.79514	reverse transcriptase, putative
AFUA_8G01040	-2.3565	1.66702	0.224768	-0.95761	reverse transcriptase, RNaseH
AFUA_4G00820	-2.96582	1.68502	-0.00946999	-1.24679	reverse transcriptase, RNaseH
AFUA_6G14660	-2.9343	1.86578	0.394273	-1.12324	reverse transcriptase, RNaseH
AFUA_6G09470	-2.77817	1.43169	0.0259967	-0.821586	reverse transcriptase, RNaseH, putative
AFUA_6G02270	-0.753367	-0.259239	-1.82181	-1.10065	ribonuclease P/MRP complex subunit Pop1, putative
AFUA_2G16880	-2.05556	-0.0747032	-1.23365	-0.642734	ribosomal protein L37a
AFUA_2G08130	-1.69948	-0.466843	-1.35647	-1.2487	ribosomal protein L41
AFUA_2G02270	-2.49039	-0.600079	-1.20774	-1.3912	ribosomal protein S14p/S29e
AFUA_1G16330	-1.87513	-0.0679951	-1.53713	-1.04561	ribosome assembly protein Noc2, putative
AFUA_8G06450	-2.36428	-0.469235	-1.30585	-0.290556	Rieske 2Fe-2S family protein, putative
AFUA_4G08840	-2.30833	-2.94894	-3.14807	-2.17858	RING finger domain protein, putative
AFUA_5G14650	-1.66627	-0.912685	-0.125936	-0.165853	RING finger protein
AFUA_3G05840	0.180277	0.0353084	-1.91147	-0.382258	RNA-binding protein rnp24, putative
AFUA_5G01230	-0.170276	-2.20623	-0.518347	0.156982	RTA1 domain protein, putative
AFUA_2G05260	-1.03404	-1.22528	-1.67767	-0.578332	salicylate hydroxylase
AFUA_2G00770	-1.36273	-0.927652	-1.84982	-0.745806	salicylate hydroxylase
AFUA_2G09030	-2.75826	-2.48013	-2.99924	-3.10003	secreted dipeptidyl peptidase
AFUA_4G14420	-2.18123	-1.66204	-0.134264	-1.03666	secreted glycosyl hydrolase, putative
AFUA_2G13880	-0.581726	-0.632467	-1.67891	-1.07585	SH3 domain protein
AFUA_5G07670	-1.26098	-0.919559	-1.59152	-1.7452	SH3 domain signalling protein
AFUA_5G14310	-1.08575	-1.06376	-2.07836	-1.3392	short chain dehydrogenase/reductase family protein
AFUA_3G03640	-0.220681	0.346442	2.02805	-2.0497	siderochrome-iron transporter (MirB), putative
AFUA_7G06060	-1.073	-1.8273	-1.51246	-1.7071	siderochrome-iron transporter (Sit1), putative
AFUA_2G01990	-1.74525	-0.838	-0.814014	-1.109	Signal recognition particle 14kD protein domain containing protein
AFUA_7G04280	-1.77872	-0.574031	-0.735015	-0.352682	small nuclear ribonucleoprotein (LSM5), putative
AFUA_3G12200	-0.590483	-0.353963	-1.9493	0.399383	small oligopeptide transporter, OPT family
AFUA_1G14610	-0.447665	-0.465616	-2.00977	-0.289421	smp2 protein
AFUA_2G09670	-1.67848	-0.327106	-0.406061	-1.05601	SNARE protein (Ufe1), putative
AFUA_6G13290	-1.1759	-0.77129	-0.806859	-1.66097	SNF2 family helicase/ATPase, putative
AFUA_4G09440	-2.75762	-2.05572	-2.13363	-1.70656	sodium P-type ATPase, putative
AFUA_2G00130	-1.09196	-1.19665	-1.68476	-1.21714	solid-state culture specific protein, putative
AFUA_6G03200	-2.12834	-0.537622	-0.450707	0.264659	solute symporter family transporter
AFUA_6G12420	0.212103	-0.995058	-0.0570869	-1.63105	SprT family metallopeptidase, putative
AFUA_2G00320	-0.285404	-1.67334	0.166826	-1.74412	sterol delta 5,6-desaturase, putative
AFUA_1G10830	0.0647659	-1.10889	-2.26938	-1.49492	succinyl-CoA synthetase, putative
AFUA_1G15330	-2.26453	-1.01003	-1.04405	-0.666428	T10O22.24
AFUA_1G04150	-0.8189	0.15236	-1.29909	-1.64647	tartrate dehydrogenase
AFUA_5G01430	-1.50705	-0.297609	-1.7946	-1.29163	ThiJ/PfpI family protein
AFUA_3G01210	-1.66656	-1.00719	-2.14698	-1.21616	ThiJ/PfpI family protein
AFUA_6G09740	-1.02904	-3.29227	-4.32887	-5.02325	thioredoxin reductase GliT
AFUA_7G01900	-1.91381	-0.0745401	-0.543108	-0.786818	TOM core complex subunit Tom6, putative
AFUA_2G04260	-1.63874	-0.646112	-1.65115	-0.613037	transcription factor, putative
AFUA_5G13520	-0.650612	-0.768878	-1.6775	-1.03347	translocation elongation factor EF-Tu, putative
AFUA_1G17160	-1.45895	-1.83733	-1.18366	-1.4203	transporter, putative
AFUA_2G01740	-0.648248	0.078002	-1.86532	-0.460893	transporter, putative
AFUA_2G03570	-2.11569	-0.986809	-0.34753	-1.07491	transposase
AFUA_3G03770	-1.57713	-0.567418	-0.143394	-0.881268	transposase
AFUA_6G14000	-1.90891	0.62911	-0.484745	-0.733137	Tri7-like toxin biosynthesis protein, putative
AFUA_2G08320	-1.57028	-0.405651	-0.261945	-0.408811	U3 small nucleolar ribonucleoprotein subunit (Imp3), putative
AFUA_2G12020	-1.64178	-1.29493	0.0869503	-0.802387	U6 snRNA-associated Sm-like protein LSM4, putative
AFUA_1G13480	-1.94367	-0.345276	-0.566047	-0.706079	ubiquinol-cytochrome C reductase complex subunit UcrQ, putative
AFUA_2G01130	-2.28465	-0.791234	-1.63352	-0.107584	ubiquitin conjugating enzyme (UbcJ), putative
AFUA_7G00360	-0.25235	-0.182239	-1.66855	-0.755335	UDP-galactose 4-epimerase, putative
AFUA_4G14090	-0.788239	-1.73193	1.43839	-1.27937	UDP-glucose 4-epimerase
AFUA_3G07910	-3.92423	-2.65534	-0.243169	-3.04592	UDP-glucose 4-epimerase, putative
AFUA_4G07750	-1.76508	-0.486123	-0.2061	-0.846426	UPF0041 domain protein
AFUA_1G03720	-1.60151	-0.825398	1.54157	-0.470053	UPF0136 domain protein
AFUA_8G04760	-1.52322	-0.510045	-0.257235	0.178652	ureidoglycolate hydrolase
AFUA_1G16310	-0.959839	-0.255655	-1.64608	-0.497348	uv-induced protein uvi22
AFUA_1G10670	-1.05136	-0.968965	-1.80659	-1.19199	Vacuolar ATP synthase subunit H, putative
AFUA_1G14390	-2.20068	-0.830704	-0.0323505	-0.742024	zinc binding dehydrogenase family protein
AFUA_4G09560	-2.96726	-2.22657	-0.214322	-2.93109	ZIP Zinc transporter, putative
AFUA_3G09200	-0.532357	-1.31951	-1.51586	-1.67648	hypothetical protein
AFUA_6G09840	-0.86967	-0.465498	-2.06886	-1.05944
AFUA_7G01120	-1.1492	0.155985	-2.22893	-1.62966
AFUA_6G03170	-2.22081	-1.38887	-1.9288	-1.18265	hypothetical protein
AFUA_7G00980	-1.79509	-1.28449	0.786984	-0.851979	hypothetical protein
AFUA_3G03110	-1.77258	-0.614057	-0.134002	-0.907785	conserved hypothetical protein
AFUA_3G03120	-2.61046	1.03961	1.40053	-1.33684	hypothetical protein
AFUA_5G07610	-2.21415	-0.808476	-1.77833	-1.26021	tRNA
AFUA_1G06990	-2.81782	1.88277	-0.817367	-1.79138	U1 small nuclear RNA
AFUA_7G08230	-1.83856	-0.293462	0.0920191	-0.561042	hypothetical protein

## Sheet: DOWN Clustering
Annotation Cluster 1	Enrichment Score: 1.6149227903387
Category	Term	Count	%	PValue	Genes	List Total	Pop Hits	Pop Total	Fold Enrichment	Bonferroni	Benjamini	FDR
GOTERM_MF_FAT	GO:0046873~metal ion transmembrane transporter activity	9	1.77515	8.13803e-05	AFUA_4G00930, AFUA_3G10690, AFUA_2G01320, AFUA_4G09440, AFUA_6G00470, AFUA_8G01480, AFUA_7G01030, AFUA_4G09560, AFUA_3G12740	188	33	4117	5.97244	0.0234044	0.0234044	0.108189
GOTERM_BP_FAT	GO:0006811~ion transport	14	2.76134	0.000455502	AFUA_4G00930, AFUA_2G01320, AFUA_4G09440, AFUA_6G00470, AFUA_8G01480, AFUA_3G03010, AFUA_3G12740, AFUA_4G09560, AFUA_1G10670, AFUA_3G10690, AFUA_8G02660, AFUA_7G01030, AFUA_8G01850, AFUA_6G03200	131	114	3284	3.07861	0.112924	0.112924	0.594818
GOTERM_MF_FAT	GO:0043492~ATPase activity, coupled to movement of substances	11	2.16963	0.00134841	AFUA_1G10670, AFUA_3G10690, AFUA_2G01320, AFUA_3G03670, AFUA_4G09440, AFUA_5G00790, AFUA_5G09460, AFUA_3G07300, AFUA_7G01030, AFUA_1G17440, AFUA_3G12740	188	72	4117	3.34567	0.324736	0.178256	1.77871
GOTERM_MF_FAT	GO:0042626~ATPase activity, coupled to transmembrane movement of substances	11	2.16963	0.00134841	AFUA_1G10670, AFUA_3G10690, AFUA_2G01320, AFUA_3G03670, AFUA_4G09440, AFUA_5G00790, AFUA_5G09460, AFUA_3G07300, AFUA_7G01030, AFUA_1G17440, AFUA_3G12740	188	72	4117	3.34567	0.324736	0.178256	1.77871
GOTERM_MF_FAT	GO:0016820~hydrolase activity, acting on acid anhydrides, catalyzing transmembrane movement of substances	11	2.16963	0.00166948	AFUA_1G10670, AFUA_3G10690, AFUA_2G01320, AFUA_3G03670, AFUA_4G09440, AFUA_5G00790, AFUA_5G09460, AFUA_3G07300, AFUA_7G01030, AFUA_1G17440, AFUA_3G12740	188	74	4117	3.25525	0.385056	0.149622	2.1979
GOTERM_BP_FAT	GO:0030001~metal ion transport	8	1.57791	0.00190825	AFUA_4G00930, AFUA_3G10690, AFUA_6G00470, AFUA_8G01480, AFUA_7G01030, AFUA_6G03200, AFUA_4G09560, AFUA_3G12740	131	46	3284	4.35977	0.394892	0.154181	2.47012
GOTERM_MF_FAT	GO:0015399~primary active transmembrane transporter activity	11	2.16963	0.00249754	AFUA_1G10670, AFUA_3G10690, AFUA_2G01320, AFUA_3G03670, AFUA_4G09440, AFUA_5G00790, AFUA_5G09460, AFUA_3G07300, AFUA_7G01030, AFUA_1G17440, AFUA_3G12740	188	78	4117	3.08831	0.516978	0.166335	3.27141
GOTERM_MF_FAT	GO:0015405~P-P-bond-hydrolysis-driven transmembrane transporter activity	11	2.16963	0.00249754	AFUA_1G10670, AFUA_3G10690, AFUA_2G01320, AFUA_3G03670, AFUA_4G09440, AFUA_5G00790, AFUA_5G09460, AFUA_3G07300, AFUA_7G01030, AFUA_1G17440, AFUA_3G12740	188	78	4117	3.08831	0.516978	0.166335	3.27141
GOTERM_BP_FAT	GO:0006812~cation transport	11	2.16963	0.00446605	AFUA_4G00930, AFUA_1G10670, AFUA_3G10690, AFUA_2G01320, AFUA_4G09440, AFUA_6G00470, AFUA_8G01480, AFUA_7G01030, AFUA_6G03200, AFUA_4G09560, AFUA_3G12740	131	97	3284	2.84284	0.691861	0.254948	5.69272
GOTERM_MF_FAT	GO:0022890~inorganic cation transmembrane transporter activity	9	1.77515	0.00641149	AFUA_1G10670, AFUA_1G10930, AFUA_3G10690, AFUA_2G01320, AFUA_4G09440, AFUA_2G13010, AFUA_7G01030, AFUA_1G13480, AFUA_3G12740	188	62	4117	3.17888	0.846146	0.312264	8.19959
GOTERM_BP_FAT	GO:0009141~nucleoside triphosphate metabolic process	7	1.38067	0.00969191	AFUA_1G10670, AFUA_3G10690, AFUA_2G01320, AFUA_4G09440, AFUA_1G02890, AFUA_7G01030, AFUA_3G12740	131	47	3284	3.73364	0.922804	0.400873	11.9733
INTERPRO	IPR006068:ATPase, P-type cation-transporter, C-terminal	4	0.788955	0.0103281	AFUA_3G10690, AFUA_2G01320, AFUA_4G09440, AFUA_7G01030	340	10	7036	8.27765	0.99121	0.906243	13.7194
GOTERM_MF_FAT	GO:0015662~ATPase activity, coupled to transmembrane movement of ions, phosphorylative mechanism	5	0.986193	0.0185206	AFUA_3G10690, AFUA_2G01320, AFUA_4G09440, AFUA_7G01030, AFUA_3G12740	188	23	4117	4.76064	0.995661	0.596134	22.0148
INTERPRO	IPR001757:ATPase, P-type, K/Mg/Cd/Cu/Zn/Na/Ca/Na/H-transporter	5	0.986193	0.0194473	AFUA_3G10690, AFUA_2G01320, AFUA_4G09440, AFUA_7G01030, AFUA_3G12740	340	22	7036	4.70321	0.999871	0.893418	24.3569
INTERPRO	IPR008250:ATPase, P-type, ATPase-associated region	5	0.986193	0.0194473	AFUA_3G10690, AFUA_2G01320, AFUA_4G09440, AFUA_7G01030, AFUA_3G12740	340	22	7036	4.70321	0.999871	0.893418	24.3569
GOTERM_MF_FAT	GO:0042625~ATPase activity, coupled to transmembrane movement of ions	6	1.18343	0.0196237	AFUA_1G10670, AFUA_3G10690, AFUA_2G01320, AFUA_4G09440, AFUA_7G01030, AFUA_3G12740	188	35	4117	3.7541	0.996872	0.561281	23.1726
SP_PIR_KEYWORDS	phosphoprotein	6	1.18343	0.0208514	AFUA_3G10690, AFUA_2G01320, AFUA_4G09440, AFUA_3G05360, AFUA_7G01030, AFUA_3G12740	503	31	9629	3.70512	0.867728	0.867728	20.7121
INTERPRO	IPR004014:ATPase, P-type cation-transporter, N-terminal	4	0.788955	0.0221111	AFUA_3G10690, AFUA_2G01320, AFUA_4G09440, AFUA_7G01030	340	13	7036	6.36742	0.999963	0.817188	27.2259
INTERPRO	IPR018303:ATPase, P-type phosphorylation site	5	0.986193	0.0226712	AFUA_3G10690, AFUA_2G01320, AFUA_4G09440, AFUA_7G01030, AFUA_3G12740	340	23	7036	4.49872	0.999971	0.775496	27.8161
INTERPRO	IPR005834:Haloacid dehalogenase-like hydrolase	6	1.18343	0.0278176	AFUA_3G10690, AFUA_2G01320, AFUA_4G09440, AFUA_7G01030, AFUA_2G07750, AFUA_3G12740	340	36	7036	3.44902	0.999997	0.799727	33.0349
GOTERM_BP_FAT	GO:0006754~ATP biosynthetic process	6	1.18343	0.028341	AFUA_1G10670, AFUA_3G10690, AFUA_2G01320, AFUA_4G09440, AFUA_7G01030, AFUA_3G12740	131	44	3284	3.41846	0.99948	0.716409	31.3721
GOTERM_BP_FAT	GO:0046034~ATP metabolic process	6	1.18343	0.028341	AFUA_1G10670, AFUA_3G10690, AFUA_2G01320, AFUA_4G09440, AFUA_7G01030, AFUA_3G12740	131	44	3284	3.41846	0.99948	0.716409	31.3721
GOTERM_BP_FAT	GO:0009142~nucleoside triphosphate biosynthetic process	6	1.18343	0.0309034	AFUA_1G10670, AFUA_3G10690, AFUA_2G01320, AFUA_4G09440, AFUA_7G01030, AFUA_3G12740	131	45	3284	3.34249	0.99974	0.692538	33.7046
GOTERM_BP_FAT	GO:0009145~purine nucleoside triphosphate biosynthetic process	6	1.18343	0.0309034	AFUA_1G10670, AFUA_3G10690, AFUA_2G01320, AFUA_4G09440, AFUA_7G01030, AFUA_3G12740	131	45	3284	3.34249	0.99974	0.692538	33.7046
GOTERM_BP_FAT	GO:0009144~purine nucleoside triphosphate metabolic process	6	1.18343	0.0309034	AFUA_1G10670, AFUA_3G10690, AFUA_2G01320, AFUA_4G09440, AFUA_7G01030, AFUA_3G12740	131	45	3284	3.34249	0.99974	0.692538	33.7046
GOTERM_BP_FAT	GO:0009199~ribonucleoside triphosphate metabolic process	6	1.18343	0.0309034	AFUA_1G10670, AFUA_3G10690, AFUA_2G01320, AFUA_4G09440, AFUA_7G01030, AFUA_3G12740	131	45	3284	3.34249	0.99974	0.692538	33.7046
GOTERM_BP_FAT	GO:0009206~purine ribonucleoside triphosphate biosynthetic process	6	1.18343	0.0309034	AFUA_1G10670, AFUA_3G10690, AFUA_2G01320, AFUA_4G09440, AFUA_7G01030, AFUA_3G12740	131	45	3284	3.34249	0.99974	0.692538	33.7046
GOTERM_BP_FAT	GO:0009201~ribonucleoside triphosphate biosynthetic process	6	1.18343	0.0309034	AFUA_1G10670, AFUA_3G10690, AFUA_2G01320, AFUA_4G09440, AFUA_7G01030, AFUA_3G12740	131	45	3284	3.34249	0.99974	0.692538	33.7046
GOTERM_BP_FAT	GO:0009205~purine ribonucleoside triphosphate metabolic process	6	1.18343	0.0309034	AFUA_1G10670, AFUA_3G10690, AFUA_2G01320, AFUA_4G09440, AFUA_7G01030, AFUA_3G12740	131	45	3284	3.34249	0.99974	0.692538	33.7046
INTERPRO	IPR000695:ATPase, P-type, H+ transporting proton pump	3	0.591716	0.0413844	AFUA_2G01320, AFUA_7G01030, AFUA_3G12740	340	7	7036	8.86891	1	0.854458	45.1599
GOTERM_BP_FAT	GO:0009150~purine ribonucleotide metabolic process	6	1.18343	0.0820801	AFUA_1G10670, AFUA_3G10690, AFUA_2G01320, AFUA_4G09440, AFUA_7G01030, AFUA_3G12740	131	59	3284	2.54936	1	0.91814	67.4203
GOTERM_BP_FAT	GO:0009152~purine ribonucleotide biosynthetic process	6	1.18343	0.0820801	AFUA_1G10670, AFUA_3G10690, AFUA_2G01320, AFUA_4G09440, AFUA_7G01030, AFUA_3G12740	131	59	3284	2.54936	1	0.91814	67.4203
GOTERM_BP_FAT	GO:0006164~purine nucleotide biosynthetic process	6	1.18343	0.0967676	AFUA_1G10670, AFUA_3G10690, AFUA_2G01320, AFUA_4G09440, AFUA_7G01030, AFUA_3G12740	131	62	3284	2.426	1	0.93121	73.6236
GOTERM_BP_FAT	GO:0009259~ribonucleotide metabolic process	6	1.18343	0.0967676	AFUA_1G10670, AFUA_3G10690, AFUA_2G01320, AFUA_4G09440, AFUA_7G01030, AFUA_3G12740	131	62	3284	2.426	1	0.93121	73.6236
GOTERM_BP_FAT	GO:0009260~ribonucleotide biosynthetic process	6	1.18343	0.0967676	AFUA_1G10670, AFUA_3G10690, AFUA_2G01320, AFUA_4G09440, AFUA_7G01030, AFUA_3G12740	131	62	3284	2.426	1	0.93121	73.6236
GOTERM_BP_FAT	GO:0009165~nucleotide biosynthetic process	7	1.38067	0.0993749	AFUA_1G10670, AFUA_3G10690, AFUA_2G01320, AFUA_4G09440, AFUA_7G01030, AFUA_2G17450, AFUA_3G12740	131	81	3284	2.16643	1	0.918118	74.6034
GOTERM_MF_FAT	GO:0042623~ATPase activity, coupled	11	2.16963	0.105789	AFUA_1G10670, AFUA_3G10690, AFUA_2G01320, AFUA_3G03670, AFUA_4G09440, AFUA_5G00790, AFUA_5G09460, AFUA_3G07300, AFUA_7G01030, AFUA_1G17440, AFUA_3G12740	188	141	4117	1.70843	1	0.869137	77.4
GOTERM_BP_FAT	GO:0006163~purine nucleotide metabolic process	6	1.18343	0.107255	AFUA_1G10670, AFUA_3G10690, AFUA_2G01320, AFUA_4G09440, AFUA_7G01030, AFUA_3G12740	131	64	3284	2.35019	1	0.916802	77.3639
GOTERM_MF_FAT	GO:0015077~monovalent inorganic cation transmembrane transporter activity	5	0.986193	0.129143	AFUA_1G10670, AFUA_2G01320, AFUA_4G09440, AFUA_2G13010, AFUA_1G13480	188	43	4117	2.54639	1	0.89306	84.1059
GOTERM_BP_FAT	GO:0034404~nucleobase, nucleoside and nucleotide biosynthetic process	7	1.38067	0.133373	AFUA_1G10670, AFUA_3G10690, AFUA_2G01320, AFUA_4G09440, AFUA_7G01030, AFUA_2G17450, AFUA_3G12740	131	88	3284	1.9941	1	0.932058	84.6558
GOTERM_BP_FAT	GO:0034654~nucleobase, nucleoside, nucleotide and nucleic acid biosynthetic process	7	1.38067	0.133373	AFUA_1G10670, AFUA_3G10690, AFUA_2G01320, AFUA_4G09440, AFUA_7G01030, AFUA_2G17450, AFUA_3G12740	131	88	3284	1.9941	1	0.932058	84.6558
GOTERM_MF_FAT	GO:0015082~di-, tri-valent inorganic cation transmembrane transporter activity	3	0.591716	0.162585	AFUA_3G10690, AFUA_7G01030, AFUA_3G12740	188	16	4117	4.10605	1	0.933965	90.5585
GOTERM_MF_FAT	GO:0016887~ATPase activity	11	2.16963	0.184281	AFUA_1G10670, AFUA_3G10690, AFUA_2G01320, AFUA_3G03670, AFUA_4G09440, AFUA_5G00790, AFUA_5G09460, AFUA_3G07300, AFUA_7G01030, AFUA_1G17440, AFUA_3G12740	188	159	4117	1.51502	1	0.948368	93.341
GOTERM_MF_FAT	GO:0019829~cation-transporting ATPase activity	3	0.591716	0.212606	AFUA_1G10670, AFUA_3G10690, AFUA_7G01030	188	19	4117	3.45773	1	0.957645	95.8384
GOTERM_MF_FAT	GO:0015078~hydrogen ion transmembrane transporter activity	3	0.591716	0.535083	AFUA_1G10670, AFUA_2G13010, AFUA_1G13480	188	39	4117	1.68453	1	0.998577	99.9962
GOTERM_BP_FAT	GO:0044271~nitrogen compound biosynthetic process	8	1.57791	0.698846	AFUA_1G10670, AFUA_3G10690, AFUA_2G01320, AFUA_6G04700, AFUA_4G09440, AFUA_7G01030, AFUA_2G17450, AFUA_3G12740	131	202	3284	0.99282	1	0.999995	100
Annotation Cluster 2	Enrichment Score: 1.3120258899563144
Category	Term	Count	%	PValue	Genes	List Total	Pop Hits	Pop Total	Fold Enrichment	Bonferroni	Benjamini	FDR
INTERPRO	IPR000182:GCN5-related N-acetyltransferase	7	1.38067	0.0199232	AFUA_3G03650, AFUA_6G07920, AFUA_8G05690, AFUA_6G03350, AFUA_2G00570, AFUA_3G01610, AFUA_4G09300	340	45	7036	3.21908	0.999897	0.840441	24.877
GOTERM_MF_FAT	GO:0008080~N-acetyltransferase activity	7	1.38067	0.0266458	AFUA_3G03650, AFUA_6G07920, AFUA_8G05690, AFUA_6G03350, AFUA_2G00570, AFUA_3G01610, AFUA_4G09300	188	51	4117	3.00574	0.999614	0.625584	30.1781
GOTERM_MF_FAT	GO:0016410~N-acyltransferase activity	7	1.38067	0.0315382	AFUA_3G03650, AFUA_6G07920, AFUA_8G05690, AFUA_6G03350, AFUA_2G00570, AFUA_3G01610, AFUA_4G09300	188	53	4117	2.89231	0.999911	0.645186	34.7043
GOTERM_MF_FAT	GO:0016407~acetyltransferase activity	7	1.38067	0.0567823	AFUA_3G03650, AFUA_6G07920, AFUA_8G05690, AFUA_6G03350, AFUA_2G00570, AFUA_3G01610, AFUA_4G09300	188	61	4117	2.51299	1	0.757708	54.0469
INTERPRO	IPR016181:Acyl-CoA N-acyltransferase	4	0.788955	0.289623	AFUA_3G03650, AFUA_6G07920, AFUA_8G05690, AFUA_2G00570	340	39	7036	2.12247	1	0.998492	99.2254
Annotation Cluster 3	Enrichment Score: 1.028504200207621
Category	Term	Count	%	PValue	Genes	List Total	Pop Hits	Pop Total	Fold Enrichment	Bonferroni	Benjamini	FDR
GOTERM_MF_FAT	GO:0015103~inorganic anion transmembrane transporter activity	3	0.591716	0.0598607	AFUA_8G02660, AFUA_8G01850, AFUA_3G03010	188	9	4117	7.29965	1	0.722808	56.0022
GOTERM_BP_FAT	GO:0015698~inorganic anion transport	3	0.591716	0.0676969	AFUA_8G02660, AFUA_8G01850, AFUA_3G03010	131	11	3284	6.83692	1	0.900186	60.0639
GOTERM_BP_FAT	GO:0006820~anion transport	3	0.591716	0.116733	AFUA_8G02660, AFUA_8G01850, AFUA_3G03010	131	15	3284	5.01374	1	0.918829	80.3165
GOTERM_MF_FAT	GO:0008509~anion transmembrane transporter activity	3	0.591716	0.162585	AFUA_8G02660, AFUA_8G01850, AFUA_3G03010	188	16	4117	4.10605	1	0.933965	90.5585
Annotation Cluster 4	Enrichment Score: 0.912796684019715
Category	Term	Count	%	PValue	Genes	List Total	Pop Hits	Pop Total	Fold Enrichment	Bonferroni	Benjamini	FDR
UP_SEQ_FEATURE	signal peptide	7	1.38067	0.00405137	AFUA_6G11390, AFUA_2G09030, AFUA_4G11800, AFUA_4G09580, AFUA_2G15950, AFUA_8G07080, AFUA_3G02270	18	49	486	3.85714	0.180385	0.180385	3.81755
UP_SEQ_FEATURE	glycosylation site:N-linked (GlcNAc...)	6	1.18343	0.0224733	AFUA_6G11390, AFUA_2G09030, AFUA_4G11800, AFUA_4G09580, AFUA_2G15950, AFUA_3G02270	18	50	486	3.24	0.671676	0.427004	19.5819
SP_PIR_KEYWORDS	Secreted	5	0.986193	0.0252634	AFUA_2G09030, AFUA_4G11800, AFUA_4G09580, AFUA_2G15950, AFUA_3G02270	503	22	9629	4.35071	0.914261	0.707187	24.5594
GOTERM_CC_FAT	GO:0005576~extracellular region	6	1.18343	0.0333675	AFUA_8G06830, AFUA_2G09030, AFUA_4G11800, AFUA_4G09580, AFUA_6G11600, AFUA_3G02270	57	43	1307	3.19951	0.840002	0.840002	28.2846
SP_PIR_KEYWORDS	zymogen	4	0.788955	0.0401215	AFUA_4G11800, AFUA_2G15950, AFUA_8G07080, AFUA_3G02270	503	15	9629	5.10484	0.980377	0.730276	36.3013
SP_PIR_KEYWORDS	signal	7	1.38067	0.0443746	AFUA_6G11390, AFUA_2G09030, AFUA_4G11800, AFUA_4G09580, AFUA_2G15950, AFUA_8G07080, AFUA_3G02270	503	50	9629	2.68004	0.987188	0.663562	39.3418
SP_PIR_KEYWORDS	glycoprotein	6	1.18343	0.132936	AFUA_6G11390, AFUA_2G09030, AFUA_4G11800, AFUA_4G09580, AFUA_2G15950, AFUA_3G02270	503	52	9629	2.20882	0.999999	0.819442	79.2174
GOTERM_MF_FAT	GO:0008236~serine-type peptidase activity	4	0.788955	0.247493	AFUA_2G13590, AFUA_2G09030, AFUA_4G09320, AFUA_4G11800	188	38	4117	2.30515	1	0.963475	97.7224
GOTERM_MF_FAT	GO:0017171~serine hydrolase activity	4	0.788955	0.247493	AFUA_2G13590, AFUA_2G09030, AFUA_4G09320, AFUA_4G11800	188	38	4117	2.30515	1	0.963475	97.7224
GOTERM_MF_FAT	GO:0004175~endopeptidase activity	4	0.788955	0.603814	AFUA_2G13590, AFUA_4G11800, AFUA_2G15950, AFUA_8G07080	188	68	4117	1.28817	1	0.999312	99.9996
GOTERM_BP_FAT	GO:0006508~proteolysis	8	1.57791	0.65171	AFUA_6G09650, AFUA_2G09030, AFUA_5G08170, AFUA_4G09320, AFUA_4G11800, AFUA_2G15950, AFUA_2G01130, AFUA_8G07080	131	193	3284	1.03912	1	0.999985	99.9999
GOTERM_MF_FAT	GO:0070011~peptidase activity, acting on L-amino acid peptides	7	1.38067	0.659263	AFUA_2G13590, AFUA_6G09650, AFUA_2G09030, AFUA_4G09320, AFUA_4G11800, AFUA_2G15950, AFUA_8G07080	188	146	4117	1.04995	1	0.999676	99.9999
GOTERM_MF_FAT	GO:0008233~peptidase activity	7	1.38067	0.738118	AFUA_2G13590, AFUA_6G09650, AFUA_2G09030, AFUA_4G09320, AFUA_4G11800, AFUA_2G15950, AFUA_8G07080	188	159	4117	0.964104	1	0.999926	100
SP_PIR_KEYWORDS	Protease	4	0.788955	0.780447	AFUA_2G09030, AFUA_4G11800, AFUA_2G15950, AFUA_8G07080	503	78	9629	0.9817	1	0.998661	100
Annotation Cluster 5	Enrichment Score: 0.852058475255633
Category	Term	Count	%	PValue	Genes	List Total	Pop Hits	Pop Total	Fold Enrichment	Bonferroni	Benjamini	FDR
GOTERM_MF_FAT	GO:0043492~ATPase activity, coupled to movement of substances	11	2.16963	0.00134841	AFUA_1G10670, AFUA_3G10690, AFUA_2G01320, AFUA_3G03670, AFUA_4G09440, AFUA_5G00790, AFUA_5G09460, AFUA_3G07300, AFUA_7G01030, AFUA_1G17440, AFUA_3G12740	188	72	4117	3.34567	0.324736	0.178256	1.77871
GOTERM_MF_FAT	GO:0042626~ATPase activity, coupled to transmembrane movement of substances	11	2.16963	0.00134841	AFUA_1G10670, AFUA_3G10690, AFUA_2G01320, AFUA_3G03670, AFUA_4G09440, AFUA_5G00790, AFUA_5G09460, AFUA_3G07300, AFUA_7G01030, AFUA_1G17440, AFUA_3G12740	188	72	4117	3.34567	0.324736	0.178256	1.77871
GOTERM_MF_FAT	GO:0016820~hydrolase activity, acting on acid anhydrides, catalyzing transmembrane movement of substances	11	2.16963	0.00166948	AFUA_1G10670, AFUA_3G10690, AFUA_2G01320, AFUA_3G03670, AFUA_4G09440, AFUA_5G00790, AFUA_5G09460, AFUA_3G07300, AFUA_7G01030, AFUA_1G17440, AFUA_3G12740	188	74	4117	3.25525	0.385056	0.149622	2.1979
GOTERM_MF_FAT	GO:0015399~primary active transmembrane transporter activity	11	2.16963	0.00249754	AFUA_1G10670, AFUA_3G10690, AFUA_2G01320, AFUA_3G03670, AFUA_4G09440, AFUA_5G00790, AFUA_5G09460, AFUA_3G07300, AFUA_7G01030, AFUA_1G17440, AFUA_3G12740	188	78	4117	3.08831	0.516978	0.166335	3.27141
GOTERM_MF_FAT	GO:0015405~P-P-bond-hydrolysis-driven transmembrane transporter activity	11	2.16963	0.00249754	AFUA_1G10670, AFUA_3G10690, AFUA_2G01320, AFUA_3G03670, AFUA_4G09440, AFUA_5G00790, AFUA_5G09460, AFUA_3G07300, AFUA_7G01030, AFUA_1G17440, AFUA_3G12740	188	78	4117	3.08831	0.516978	0.166335	3.27141
INTERPRO	IPR010929:CDR ABC transporter	4	0.788955	0.0176262	AFUA_5G00790, AFUA_5G09460, AFUA_3G07300, AFUA_1G17440	340	12	7036	6.89804	0.999699	0.933	22.3353
INTERPRO	IPR013525:ABC-2 type transporter	4	0.788955	0.032764	AFUA_5G00790, AFUA_5G09460, AFUA_3G07300, AFUA_1G17440	340	15	7036	5.51843	1	0.815083	37.7183
GOTERM_MF_FAT	GO:0042623~ATPase activity, coupled	11	2.16963	0.105789	AFUA_1G10670, AFUA_3G10690, AFUA_2G01320, AFUA_3G03670, AFUA_4G09440, AFUA_5G00790, AFUA_5G09460, AFUA_3G07300, AFUA_7G01030, AFUA_1G17440, AFUA_3G12740	188	141	4117	1.70843	1	0.869137	77.4
GOTERM_MF_FAT	GO:0016887~ATPase activity	11	2.16963	0.184281	AFUA_1G10670, AFUA_3G10690, AFUA_2G01320, AFUA_3G03670, AFUA_4G09440, AFUA_5G00790, AFUA_5G09460, AFUA_3G07300, AFUA_7G01030, AFUA_1G17440, AFUA_3G12740	188	159	4117	1.51502	1	0.948368	93.341
INTERPRO	IPR003439:ABC transporter-like	5	0.986193	0.240442	AFUA_3G03670, AFUA_5G00790, AFUA_5G09460, AFUA_3G07300, AFUA_1G17440	340	52	7036	1.98982	1	0.99745	97.9941
SMART	SM00382:AAA	6	1.18343	0.250061	AFUA_3G03670, AFUA_1G10720, AFUA_5G00790, AFUA_5G09460, AFUA_3G07300, AFUA_1G17440	62	113	2029	1.73765	1	1	93.8934
INTERPRO	IPR003593:ATPase, AAA+ type, core	6	1.18343	0.64124	AFUA_3G03670, AFUA_1G10720, AFUA_5G00790, AFUA_5G09460, AFUA_3G07300, AFUA_1G17440	340	113	7036	1.0988	1	0.999997	100
INTERPRO	IPR017871:ABC transporter, conserved site	3	0.591716	0.712459	AFUA_3G03670, AFUA_5G00790, AFUA_5G09460	340	51	7036	1.2173	1	0.999999	100
GOTERM_MF_FAT	GO:0005524~ATP binding	20	3.94477	0.92731	AFUA_3G03670, AFUA_2G01320, AFUA_2G00130, AFUA_4G09440, AFUA_6G13290, AFUA_2G03150, AFUA_2G13410, AFUA_5G00790, AFUA_1G10820, AFUA_8G05880, AFUA_1G17440, AFUA_1G10830, AFUA_3G12740, AFUA_6G10700, AFUA_3G10690, AFUA_1G10720, AFUA_5G09460, AFUA_7G01030, AFUA_3G07300, AFUA_6G02670	188	550	4117	0.796325	1	1	100
SP_PIR_KEYWORDS	atp-binding	14	2.76134	0.928015	AFUA_2G01320, AFUA_3G03670, AFUA_4G09440, AFUA_2G03150, AFUA_5G00790, AFUA_1G10820, AFUA_1G17440, AFUA_3G12740, AFUA_3G10690, AFUA_1G10720, AFUA_7G01030, AFUA_3G07300, AFUA_5G09460, AFUA_2G14310	503	351	9629	0.763544	1	0.999914	100
GOTERM_MF_FAT	GO:0032559~adenyl ribonucleotide binding	20	3.94477	0.929921	AFUA_3G03670, AFUA_2G01320, AFUA_2G00130, AFUA_4G09440, AFUA_6G13290, AFUA_2G03150, AFUA_2G13410, AFUA_5G00790, AFUA_1G10820, AFUA_8G05880, AFUA_1G17440, AFUA_1G10830, AFUA_3G12740, AFUA_6G10700, AFUA_3G10690, AFUA_1G10720, AFUA_5G09460, AFUA_7G01030, AFUA_3G07300, AFUA_6G02670	188	552	4117	0.79344	1	1	100
GOTERM_MF_FAT	GO:0030554~adenyl nucleotide binding	24	4.73373	0.936058	AFUA_3G01580, AFUA_3G03670, AFUA_2G01320, AFUA_2G00130, AFUA_4G09440, AFUA_7G04970, AFUA_6G13290, AFUA_2G03150, AFUA_2G13410, AFUA_5G00790, AFUA_1G10820, AFUA_8G05880, AFUA_1G17440, AFUA_1G10830, AFUA_3G12740, AFUA_6G10700, AFUA_3G10690, AFUA_7G02070, AFUA_6G13750, AFUA_1G10720, AFUA_5G09460, AFUA_7G01030, AFUA_3G07300, AFUA_6G02670	188	656	4117	0.801181	1	1	100
GOTERM_MF_FAT	GO:0001883~purine nucleoside binding	24	4.73373	0.936058	AFUA_3G01580, AFUA_3G03670, AFUA_2G01320, AFUA_2G00130, AFUA_4G09440, AFUA_7G04970, AFUA_6G13290, AFUA_2G03150, AFUA_2G13410, AFUA_5G00790, AFUA_1G10820, AFUA_8G05880, AFUA_1G17440, AFUA_1G10830, AFUA_3G12740, AFUA_6G10700, AFUA_3G10690, AFUA_7G02070, AFUA_6G13750, AFUA_1G10720, AFUA_5G09460, AFUA_7G01030, AFUA_3G07300, AFUA_6G02670	188	656	4117	0.801181	1	1	100
GOTERM_MF_FAT	GO:0001882~nucleoside binding	24	4.73373	0.942494	AFUA_3G01580, AFUA_3G03670, AFUA_2G01320, AFUA_2G00130, AFUA_4G09440, AFUA_7G04970, AFUA_6G13290, AFUA_2G03150, AFUA_2G13410, AFUA_5G00790, AFUA_1G10820, AFUA_8G05880, AFUA_1G17440, AFUA_1G10830, AFUA_3G12740, AFUA_6G10700, AFUA_3G10690, AFUA_7G02070, AFUA_6G13750, AFUA_1G10720, AFUA_5G09460, AFUA_7G01030, AFUA_3G07300, AFUA_6G02670	188	662	4117	0.793919	1	1	100
SP_PIR_KEYWORDS	nucleotide-binding	15	2.95858	0.976277	AFUA_2G01320, AFUA_3G03670, AFUA_4G09440, AFUA_2G03150, AFUA_5G00790, AFUA_1G10820, AFUA_1G17440, AFUA_3G12740, AFUA_3G10690, AFUA_1G10720, AFUA_5G09460, AFUA_7G01030, AFUA_3G07300, AFUA_5G13520, AFUA_2G14310	503	420	9629	0.683684	1	0.999981	100
GOTERM_MF_FAT	GO:0032555~purine ribonucleotide binding	21	4.14201	0.982399	AFUA_3G03670, AFUA_2G01320, AFUA_2G00130, AFUA_4G09440, AFUA_6G13290, AFUA_2G03150, AFUA_2G13410, AFUA_5G00790, AFUA_1G10820, AFUA_8G05880, AFUA_1G17440, AFUA_1G10830, AFUA_3G12740, AFUA_6G10700, AFUA_3G10690, AFUA_1G10720, AFUA_5G09460, AFUA_7G01030, AFUA_3G07300, AFUA_5G13520, AFUA_6G02670	188	646	4117	0.711885	1	1	100
GOTERM_MF_FAT	GO:0032553~ribonucleotide binding	21	4.14201	0.982399	AFUA_3G03670, AFUA_2G01320, AFUA_2G00130, AFUA_4G09440, AFUA_6G13290, AFUA_2G03150, AFUA_2G13410, AFUA_5G00790, AFUA_1G10820, AFUA_8G05880, AFUA_1G17440, AFUA_1G10830, AFUA_3G12740, AFUA_6G10700, AFUA_3G10690, AFUA_1G10720, AFUA_5G09460, AFUA_7G01030, AFUA_3G07300, AFUA_5G13520, AFUA_6G02670	188	646	4117	0.711885	1	1	100
GOTERM_MF_FAT	GO:0017076~purine nucleotide binding	25	4.93097	0.983017	AFUA_3G01580, AFUA_3G03670, AFUA_2G00130, AFUA_4G09440, AFUA_8G05880, AFUA_1G10830, AFUA_7G02070, AFUA_3G10690, AFUA_7G01030, AFUA_3G07300, AFUA_5G09460, AFUA_5G13520, AFUA_6G02670, AFUA_2G01320, AFUA_6G13290, AFUA_7G04970, AFUA_2G03150, AFUA_2G13410, AFUA_5G00790, AFUA_1G10820, AFUA_1G17440, AFUA_3G12740, AFUA_6G10700, AFUA_6G13750, AFUA_1G10720	188	750	4117	0.729965	1	1	100
GOTERM_MF_FAT	GO:0000166~nucleotide binding	30	5.91716	0.991324	AFUA_3G01580, AFUA_8G02560, AFUA_3G03670, AFUA_2G00130, AFUA_4G09440, AFUA_2G07940, AFUA_1G04150, AFUA_8G05880, AFUA_1G10830, AFUA_3G10690, AFUA_7G02070, AFUA_3G05840, AFUA_5G09460, AFUA_3G07300, AFUA_7G01030, AFUA_5G13520, AFUA_6G02670, AFUA_2G01320, AFUA_7G04970, AFUA_6G13290, AFUA_2G03150, AFUA_2G13410, AFUA_5G00790, AFUA_1G10820, AFUA_1G17440, AFUA_3G12740, AFUA_6G10700, AFUA_2G01280, AFUA_6G…	188	908	4117	0.723533	1	1	100
Annotation Cluster 6	Enrichment Score: 0.8286958500052813
Category	Term	Count	%	PValue	Genes	List Total	Pop Hits	Pop Total	Fold Enrichment	Bonferroni	Benjamini	FDR
GOTERM_MF_FAT	GO:0016857~racemase and epimerase activity, acting on carbohydrates and derivatives	3	0.591716	0.0370627	AFUA_1G12860, AFUA_3G07910, AFUA_4G14090	188	7	4117	9.38526	0.999983	0.666802	39.4885
GOTERM_MF_FAT	GO:0016854~racemase and epimerase activity	3	0.591716	0.0598607	AFUA_1G12860, AFUA_3G07910, AFUA_4G14090	188	9	4117	7.29965	1	0.722808	56.0022
GOTERM_BP_FAT	GO:0019318~hexose metabolic process	4	0.788955	0.405081	AFUA_8G02560, AFUA_1G12860, AFUA_3G07910, AFUA_4G14090	131	58	3284	1.72888	1	0.999245	99.8887
GOTERM_BP_FAT	GO:0005996~monosaccharide metabolic process	4	0.788955	0.539009	AFUA_8G02560, AFUA_1G12860, AFUA_3G07910, AFUA_4G14090	131	71	3284	1.41232	1	0.999939	99.9961
Annotation Cluster 7	Enrichment Score: 0.8183163988729772
Category	Term	Count	%	PValue	Genes	List Total	Pop Hits	Pop Total	Fold Enrichment	Bonferroni	Benjamini	FDR
GOTERM_MF_FAT	GO:0004316~3-oxoacyl-[acyl-carrier-protein] reductase activity	4	0.788955	0.0455003	AFUA_1G14380, AFUA_5G01580, AFUA_1G10100, AFUA_5G09150	188	18	4117	4.86643	0.999999	0.708272	46.1731
GOTERM_MF_FAT	GO:0004312~fatty-acid synthase activity	4	0.788955	0.0838249	AFUA_1G14380, AFUA_5G01580, AFUA_1G10100, AFUA_5G09150	188	23	4117	3.80851	1	0.817029	68.7911
INTERPRO	IPR016040:NAD(P)-binding domain	19	3.74753	0.144295	AFUA_1G15280, AFUA_3G07910, AFUA_5G01580, AFUA_4G00560, AFUA_6G09970, AFUA_8G02290, AFUA_1G10830, AFUA_5G09150, AFUA_6G08560, AFUA_1G15610, AFUA_1G14390, AFUA_1G14380, AFUA_6G03480, AFUA_2G01280, AFUA_1G10100, AFUA_4G14090, AFUA_5G14310, AFUA_7G00360, AFUA_3G03860	340	285	7036	1.37961	1	0.991237	89.0839
INTERPRO	IPR002198:Short-chain dehydrogenase/reductase SDR	8	1.57791	0.38134	AFUA_1G15280, AFUA_1G14380, AFUA_5G01580, AFUA_1G10100, AFUA_5G14310, AFUA_6G13280, AFUA_6G09970, AFUA_5G09150	340	123	7036	1.34596	1	0.999599	99.8914
INTERPRO	IPR002347:Glucose/ribitol dehydrogenase	7	1.38067	0.385893	AFUA_1G15280, AFUA_1G14380, AFUA_5G01580, AFUA_1G10100, AFUA_5G14310, AFUA_6G09970, AFUA_5G09150	340	104	7036	1.39287	1	0.999532	99.9022
Annotation Cluster 8	Enrichment Score: 0.7885651611784489
Category	Term	Count	%	PValue	Genes	List Total	Pop Hits	Pop Total	Fold Enrichment	Bonferroni	Benjamini	FDR
SP_PIR_KEYWORDS	Isomerase	9	1.77515	0.0561136	AFUA_6G08500, AFUA_3G07910, AFUA_5G13350, AFUA_2G14850, AFUA_4G14090, AFUA_6G12170, AFUA_6G02140, AFUA_3G07560, AFUA_7G00360	503	80	9629	2.1536	0.996089	0.670042	47.0621
GOTERM_BP_FAT	GO:0006457~protein folding	5	0.986193	0.141165	AFUA_6G10700, AFUA_5G13350, AFUA_6G12170, AFUA_6G02140, AFUA_8G05880	131	51	3284	2.45772	1	0.930623	86.3674
SP_PIR_KEYWORDS	Rotamase	3	0.591716	0.22122	AFUA_5G13350, AFUA_6G12170, AFUA_6G02140	503	17	9629	3.3782	1	0.842189	93.6314
GOTERM_MF_FAT	GO:0003755~peptidyl-prolyl cis-trans isomerase activity	3	0.591716	0.246712	AFUA_5G13350, AFUA_6G12170, AFUA_6G02140	188	21	4117	3.12842	1	0.967778	97.6908
GOTERM_MF_FAT	GO:0016859~cis-trans isomerase activity	3	0.591716	0.263853	AFUA_5G13350, AFUA_6G12170, AFUA_6G02140	188	22	4117	2.98622	1	0.967564	98.2998
Annotation Cluster 9	Enrichment Score: 0.6192074436212063
Category	Term	Count	%	PValue	Genes	List Total	Pop Hits	Pop Total	Fold Enrichment	Bonferroni	Benjamini	FDR
INTERPRO	IPR004046:Glutathione S-transferase, C-terminal	3	0.591716	0.143973	AFUA_6G09690, AFUA_1G01370, AFUA_1G17120	340	14	7036	4.43445	1	0.993676	89.0253
INTERPRO	IPR004045:Glutathione S-transferase, N-terminal	3	0.591716	0.214178	AFUA_6G09690, AFUA_1G01370, AFUA_1G17120	340	18	7036	3.44902	1	0.998443	96.748
INTERPRO	IPR012335:Thioredoxin fold	5	0.986193	0.219537	AFUA_6G09690, AFUA_1G06100, AFUA_1G01370, AFUA_1G17120, AFUA_5G01440	340	50	7036	2.06941	1	0.998125	97.0494
INTERPRO	IPR010987:Glutathione S-transferase, C-terminal-like	3	0.591716	0.232246	AFUA_6G09690, AFUA_1G01370, AFUA_1G17120	340	19	7036	3.26749	1	0.997584	97.6635
INTERPRO	IPR017933:Glutathione S-transferase/chloride channel, C-terminal	3	0.591716	0.250402	AFUA_6G09690, AFUA_1G01370, AFUA_1G17120	340	20	7036	3.10412	1	0.997456	98.3372
COG_ONTOLOGY	Posttranslational modification, protein turnover, chaperones	6	1.18343	0.489335	AFUA_6G09740, AFUA_6G03480, AFUA_6G09690, AFUA_1G01370, AFUA_1G17120, AFUA_4G08840	59	100	1267	1.28847	0.999997	0.958919	99.3504
Annotation Cluster 10	Enrichment Score: 0.5562173046814615
Category	Term	Count	%	PValue	Genes	List Total	Pop Hits	Pop Total	Fold Enrichment	Bonferroni	Benjamini	FDR
GOTERM_CC_FAT	GO:0031224~intrinsic to membrane	31	6.1144	0.114087	AFUA_1G10930, AFUA_6G14500, AFUA_3G03670, AFUA_4G01560, AFUA_4G09440, AFUA_8G01400, AFUA_6G01980, AFUA_5G01230, AFUA_3G10690, AFUA_7G01090, AFUA_6G11390, AFUA_3G01430, AFUA_8G02200, AFUA_5G09460, AFUA_3G07300, AFUA_7G01030, AFUA_6G03200, AFUA_8G02550, AFUA_2G01320, AFUA_5G02390, AFUA_7G04970, AFUA_2G11520, AFUA_5G00790, AFUA_8G01480, AFUA_1G17440, AFUA_3G12740, AFUA_7G00440, AFUA_6G13750, AFUA_2G…	57	586	1307	1.21301	0.998558	0.887011	69.478
GOTERM_CC_FAT	GO:0016021~integral to membrane	30	5.91716	0.121033	AFUA_1G10930, AFUA_6G14500, AFUA_3G03670, AFUA_4G01560, AFUA_4G09440, AFUA_8G01400, AFUA_6G01980, AFUA_5G01230, AFUA_3G10690, AFUA_7G01090, AFUA_3G01430, AFUA_8G02200, AFUA_5G09460, AFUA_3G07300, AFUA_7G01030, AFUA_6G03200, AFUA_8G02550, AFUA_2G01320, AFUA_5G02390, AFUA_7G04970, AFUA_2G11520, AFUA_5G00790, AFUA_8G01480, AFUA_1G17440, AFUA_3G12740, AFUA_7G00440, AFUA_6G13750, AFUA_2G07910, AFUA_1G…	57	566	1307	1.21536	0.999057	0.824761	71.743
SP_PIR_KEYWORDS	transmembrane	20	3.94477	0.532474	AFUA_1G10930, AFUA_8G02550, AFUA_2G01320, AFUA_6G14500, AFUA_4G01560, AFUA_4G09440, AFUA_7G04970, AFUA_2G11520, AFUA_8G01400, AFUA_8G01480, AFUA_3G12740, AFUA_7G00440, AFUA_3G10690, AFUA_7G01090, AFUA_6G13750, AFUA_2G07910, AFUA_8G02200, AFUA_7G01030, AFUA_6G03200, AFUA_7G05100	503	364	9629	1.05182	1	0.982663	99.9769
SP_PIR_KEYWORDS	membrane	15	2.95858	0.810386	AFUA_1G10930, AFUA_2G01320, AFUA_4G01560, AFUA_4G09440, AFUA_2G11520, AFUA_8G01400, AFUA_7G04970, AFUA_8G01480, AFUA_3G10690, AFUA_6G11390, AFUA_6G13750, AFUA_2G07910, AFUA_7G01030, AFUA_7G05100, AFUA_6G03200	503	326	9629	0.880819	1	0.999032	100
Annotation Cluster 11	Enrichment Score: 0.5379123219546157
Category	Term	Count	%	PValue	Genes	List Total	Pop Hits	Pop Total	Fold Enrichment	Bonferroni	Benjamini	FDR
INTERPRO	IPR006163:Phosphopantetheine-binding	4	0.788955	0.161807	AFUA_6G08560, AFUA_6G03480, AFUA_1G17200, AFUA_6G09610	340	29	7036	2.85436	1	0.993464	91.8637
INTERPRO	IPR000873:AMP-dependent synthetase and ligase	5	0.986193	0.22993	AFUA_6G08560, AFUA_6G03480, AFUA_1G17200, AFUA_6G09610, AFUA_1G17190	340	51	7036	2.02884	1	0.998109	97.5613
GOTERM_MF_FAT	GO:0000036~acyl carrier activity	4	0.788955	0.247493	AFUA_6G08560, AFUA_6G03480, AFUA_1G17200, AFUA_6G09610	188	38	4117	2.30515	1	0.963475	97.7224
INTERPRO	IPR009081:Acyl carrier protein-like	4	0.788955	0.276301	AFUA_6G08560, AFUA_6G03480, AFUA_1G17200, AFUA_6G09610	340	38	7036	2.17833	1	0.998357	98.9912
GOTERM_MF_FAT	GO:0019842~vitamin binding	5	0.986193	0.803347	AFUA_5G02990, AFUA_6G03480, AFUA_1G17200, AFUA_6G09640, AFUA_6G09610	188	120	4117	0.912456	1	0.999983	100
Annotation Cluster 12	Enrichment Score: 0.5064638687874324
Category	Term	Count	%	PValue	Genes	List Total	Pop Hits	Pop Total	Fold Enrichment	Bonferroni	Benjamini	FDR
GOTERM_MF_FAT	GO:0005506~iron ion binding	16	3.15582	0.0580443	AFUA_4G10770, AFUA_6G09730, AFUA_2G07940, AFUA_7G04970, AFUA_6G02210, AFUA_8G02440, AFUA_2G17450, AFUA_6G09670, AFUA_2G00320, AFUA_7G02070, AFUA_4G09980, AFUA_6G13750, AFUA_8G06450, AFUA_5G01710, AFUA_7G02010, AFUA_3G02270	188	213	4117	1.64499	1	0.73777	54.858
GOTERM_MF_FAT	GO:0009055~electron carrier activity	14	2.76134	0.202251	AFUA_4G10770, AFUA_6G09730, AFUA_2G07940, AFUA_7G04970, AFUA_1G06100, AFUA_4G00560, AFUA_6G02210, AFUA_6G09670, AFUA_7G02070, AFUA_1G17170, AFUA_4G09980, AFUA_6G13750, AFUA_8G06450, AFUA_5G01710	188	221	4117	1.38726	1	0.956334	95.0486
COG_ONTOLOGY	Secondary metabolites biosynthesis, transport, and catabolism	8	1.57791	0.211761	AFUA_4G10770, AFUA_6G09730, AFUA_1G17200, AFUA_4G09980, AFUA_6G02210, AFUA_5G01710, AFUA_5G07360, AFUA_6G09670	59	107	1267	1.60558	0.989123	0.989123	83.1923
GOTERM_MF_FAT	GO:0020037~heme binding	8	1.57791	0.288123	AFUA_4G10770, AFUA_6G09730, AFUA_4G09980, AFUA_6G02210, AFUA_5G01710, AFUA_7G02010, AFUA_6G09670, AFUA_3G02270	188	118	4117	1.48467	1	0.970754	98.9115
GOTERM_MF_FAT	GO:0046906~tetrapyrrole binding	8	1.57791	0.295411	AFUA_4G10770, AFUA_6G09730, AFUA_4G09980, AFUA_6G02210, AFUA_5G01710, AFUA_7G02010, AFUA_6G09670, AFUA_3G02270	188	119	4117	1.4722	1	0.970207	99.0507
INTERPRO	IPR001128:Cytochrome P450	6	1.18343	0.312883	AFUA_4G10770, AFUA_6G09730, AFUA_4G09980, AFUA_6G02210, AFUA_5G01710, AFUA_6G09670	340	77	7036	1.61253	1	0.998614	99.5174
SP_PIR_KEYWORDS	iron	9	1.77515	0.358952	AFUA_7G02070, AFUA_6G09730, AFUA_4G09980, AFUA_8G06450, AFUA_6G02210, AFUA_5G01710, AFUA_2G17450, AFUA_6G09670, AFUA_3G02270	503	129	9629	1.33557	1	0.952595	99.2534
INTERPRO	IPR002401:Cytochrome P450, E-class, group I	4	0.788955	0.369915	AFUA_4G09980, AFUA_6G02210, AFUA_5G01710, AFUA_6G09670	340	45	7036	1.83948	1	0.999591	99.8592
KEGG_PATHWAY	afm00903:Limonene and pinene degradation	7	1.38067	0.406289	AFUA_2G00720, AFUA_4G09980, AFUA_8G05040, AFUA_6G02210, AFUA_3G07560, AFUA_6G09670, AFUA_2G17460	78	119	1789	1.34917	1	0.93237	99.4812
SP_PIR_KEYWORDS	heme	6	1.18343	0.457353	AFUA_6G09730, AFUA_4G09980, AFUA_6G02210, AFUA_5G01710, AFUA_6G09670, AFUA_3G02270	503	85	9629	1.35128	1	0.980006	99.8809
INTERPRO	IPR017972:Cytochrome P450, conserved site	4	0.788955	0.461207	AFUA_4G10770, AFUA_4G09980, AFUA_6G02210, AFUA_6G09670	340	52	7036	1.59186	1	0.999888	99.9848
INTERPRO	IPR017973:Cytochrome P450, C-terminal region	4	0.788955	0.498617	AFUA_4G09980, AFUA_6G02210, AFUA_5G01710, AFUA_6G09670	340	55	7036	1.50503	1	0.999928	99.9945
SP_PIR_KEYWORDS	Monooxygenase	6	1.18343	0.693743	AFUA_2G01580, AFUA_6G03490, AFUA_4G09980, AFUA_6G02210, AFUA_5G01710, AFUA_6G09670	503	111	9629	1.03476	1	0.996586	99.9998
Annotation Cluster 13	Enrichment Score: 0.45169609895303037
Category	Term	Count	%	PValue	Genes	List Total	Pop Hits	Pop Total	Fold Enrichment	Bonferroni	Benjamini	FDR
GOTERM_BP_FAT	GO:0045454~cell redox homeostasis	3	0.591716	0.334471	AFUA_7G02070, AFUA_1G06100, AFUA_5G01440	131	30	3284	2.50687	1	0.99876	99.5164
GOTERM_BP_FAT	GO:0019725~cellular homeostasis	3	0.591716	0.349119	AFUA_7G02070, AFUA_1G06100, AFUA_5G01440	131	31	3284	2.426	1	0.998698	99.6387
GOTERM_BP_FAT	GO:0042592~homeostatic process	3	0.591716	0.378077	AFUA_7G02070, AFUA_1G06100, AFUA_5G01440	131	33	3284	2.27897	1	0.999031	99.8009
Annotation Cluster 14	Enrichment Score: 0.4433291049575871
Category	Term	Count	%	PValue	Genes	List Total	Pop Hits	Pop Total	Fold Enrichment	Bonferroni	Benjamini	FDR
INTERPRO	IPR001753:Crotonase, core	3	0.591716	0.0955246	AFUA_2G14850, AFUA_3G07560, AFUA_3G11480	340	11	7036	5.64385	1	0.977967	75.9989
SP_PIR_KEYWORDS	lyase	9	1.77515	0.61401	AFUA_1G11560, AFUA_2G00540, AFUA_6G04700, AFUA_2G00760, AFUA_2G14850, AFUA_8G05040, AFUA_3G07560, AFUA_5G14830, AFUA_3G11480	503	162	9629	1.06351	1	0.991851	99.9972
COG_ONTOLOGY	Lipid metabolism	3	0.591716	0.797484	AFUA_2G14850, AFUA_3G07560, AFUA_3G11480	59	63	1267	1.0226	1	0.986892	99.9994
Annotation Cluster 15	Enrichment Score: 0.34100896516942436
Category	Term	Count	%	PValue	Genes	List Total	Pop Hits	Pop Total	Fold Enrichment	Bonferroni	Benjamini	FDR
GOTERM_MF_FAT	GO:0016702~oxidoreductase activity, acting on single donors with incorporation of molecular oxygen, incorporation of two atoms of oxygen	4	0.788955	0.423045	AFUA_1G11560, AFUA_1G17170, AFUA_2G17450, AFUA_7G02010	188	52	4117	1.68453	1	0.994274	99.9335
GOTERM_MF_FAT	GO:0016701~oxidoreductase activity, acting on single donors with incorporation of molecular oxygen	4	0.788955	0.447439	AFUA_1G11560, AFUA_1G17170, AFUA_2G17450, AFUA_7G02010	188	54	4117	1.62214	1	0.995458	99.9626
SP_PIR_KEYWORDS	dioxygenase	4	0.788955	0.501017	AFUA_1G11560, AFUA_1G17170, AFUA_2G17450, AFUA_7G02010	503	51	9629	1.50142	1	0.984565	99.9527
Annotation Cluster 16	Enrichment Score: 0.2086864845040488
Category	Term	Count	%	PValue	Genes	List Total	Pop Hits	Pop Total	Fold Enrichment	Bonferroni	Benjamini	FDR
GOTERM_MF_FAT	GO:0043169~cation binding	53	10.4536	0.474671	AFUA_6G07480, AFUA_2G05180, AFUA_2G04520, AFUA_2G17860, AFUA_2G17450, AFUA_8G07080, AFUA_7G02070, AFUA_1G15800, AFUA_5G09990, AFUA_8G06450, AFUA_1G02860, AFUA_7G02010, AFUA_6G11600, AFUA_8G02670, AFUA_2G13880, AFUA_8G01410, AFUA_7G04970, AFUA_5G07360, AFUA_2G00880, AFUA_4G08840, AFUA_4G06420, AFUA_3G12740, AFUA_5G00670, AFUA_1G15610, AFUA_6G13750, AFUA_4G14420, AFUA_4G10770, AFUA_6G09730, AFUA_2G…	188	1127	4117	1.02985	1	0.996575	99.9809
GOTERM_MF_FAT	GO:0043167~ion binding	53	10.4536	0.474671	AFUA_6G07480, AFUA_2G05180, AFUA_2G04520, AFUA_2G17860, AFUA_2G17450, AFUA_8G07080, AFUA_7G02070, AFUA_1G15800, AFUA_5G09990, AFUA_8G06450, AFUA_1G02860, AFUA_7G02010, AFUA_6G11600, AFUA_8G02670, AFUA_2G13880, AFUA_8G01410, AFUA_7G04970, AFUA_5G07360, AFUA_2G00880, AFUA_4G08840, AFUA_4G06420, AFUA_3G12740, AFUA_5G00670, AFUA_1G15610, AFUA_6G13750, AFUA_4G14420, AFUA_4G10770, AFUA_6G09730, AFUA_2G…	188	1127	4117	1.02985	1	0.996575	99.9809
SP_PIR_KEYWORDS	metal-binding	24	4.73373	0.521082	AFUA_6G09730, AFUA_6G13290, AFUA_5G14290, AFUA_8G04360, AFUA_2G05180, AFUA_6G02210, AFUA_3G13600, AFUA_2G17860, AFUA_3G11970, AFUA_2G17450, AFUA_5G07360, AFUA_6G09670, AFUA_4G08840, AFUA_8G07080, AFUA_7G02070, AFUA_1G14390, AFUA_4G09980, AFUA_1G15800, AFUA_8G06450, AFUA_7G01010, AFUA_5G14650, AFUA_5G01710, AFUA_1G17150, AFUA_3G02270	503	439	9629	1.04655	1	0.984354	99.9699
GOTERM_MF_FAT	GO:0046872~metal ion binding	47	9.27022	0.656934	AFUA_4G10770, AFUA_6G09730, AFUA_2G07940, AFUA_1G04150, AFUA_5G14290, AFUA_8G04360, AFUA_2G05180, AFUA_2G04520, AFUA_8G02440, AFUA_2G17860, AFUA_3G11970, AFUA_2G17450, AFUA_6G09670, AFUA_2G00320, AFUA_8G07080, AFUA_7G02070, AFUA_7G04820, AFUA_7G05950, AFUA_1G15800, AFUA_5G09990, AFUA_8G06450, AFUA_1G02860, AFUA_7G01010, AFUA_5G01710, AFUA_7G02010, AFUA_8G02670, AFUA_3G02270, AFUA_2G13880, AFUA_6G…	188	1055	4117	0.975592	1	0.999723	99.9999
GOTERM_MF_FAT	GO:0046914~transition metal ion binding	40	7.88955	0.740616	AFUA_4G10770, AFUA_6G09730, AFUA_2G07940, AFUA_5G14290, AFUA_2G05180, AFUA_8G04360, AFUA_8G02440, AFUA_2G17860, AFUA_3G11970, AFUA_2G17450, AFUA_6G09670, AFUA_2G00320, AFUA_8G07080, AFUA_7G02070, AFUA_7G04820, AFUA_5G09990, AFUA_8G06450, AFUA_1G02860, AFUA_7G01010, AFUA_5G01710, AFUA_7G02010, AFUA_8G02670, AFUA_3G02270, AFUA_2G13880, AFUA_6G13290, AFUA_7G04970, AFUA_6G02210, AFUA_3G13600, AFUA_5G…	188	928	4117	0.94392	1	0.999913	100
GOTERM_MF_FAT	GO:0008270~zinc ion binding	22	4.33925	0.979658	AFUA_2G13880, AFUA_6G13290, AFUA_5G14290, AFUA_8G04360, AFUA_2G05180, AFUA_3G13600, AFUA_2G17860, AFUA_3G11970, AFUA_2G00880, AFUA_4G08840, AFUA_8G07080, AFUA_4G06420, AFUA_1G15610, AFUA_2G05360, AFUA_7G04820, AFUA_1G14390, AFUA_5G09990, AFUA_7G01010, AFUA_5G14650, AFUA_1G02860, AFUA_1G17150, AFUA_7G01040	188	665	4117	0.724476	1	1	100
Annotation Cluster 17	Enrichment Score: 0.1924782092846578
Category	Term	Count	%	PValue	Genes	List Total	Pop Hits	Pop Total	Fold Enrichment	Bonferroni	Benjamini	FDR
GOTERM_BP_FAT	GO:0006865~amino acid transport	3	0.591716	0.595781	AFUA_7G00440, AFUA_7G01090, AFUA_8G02200	131	50	3284	1.50412	1	0.999968	99.9993
GOTERM_BP_FAT	GO:0015837~amine transport	3	0.591716	0.595781	AFUA_7G00440, AFUA_7G01090, AFUA_8G02200	131	50	3284	1.50412	1	0.999968	99.9993
GOTERM_BP_FAT	GO:0046942~carboxylic acid transport	3	0.591716	0.595781	AFUA_7G00440, AFUA_7G01090, AFUA_8G02200	131	50	3284	1.50412	1	0.999968	99.9993
GOTERM_BP_FAT	GO:0015849~organic acid transport	3	0.591716	0.595781	AFUA_7G00440, AFUA_7G01090, AFUA_8G02200	131	50	3284	1.50412	1	0.999968	99.9993
GOTERM_MF_FAT	GO:0015171~amino acid transmembrane transporter activity	3	0.591716	0.66021	AFUA_7G00440, AFUA_7G01090, AFUA_8G02200	188	49	4117	1.34075	1	0.999611	99.9999
GOTERM_MF_FAT	GO:0005275~amine transmembrane transporter activity	3	0.591716	0.66021	AFUA_7G00440, AFUA_7G01090, AFUA_8G02200	188	49	4117	1.34075	1	0.999611	99.9999
INTERPRO	IPR004841:Amino acid permease-associated region	3	0.591716	0.680475	AFUA_7G00440, AFUA_7G01090, AFUA_8G02200	340	48	7036	1.29338	1	0.999998	100
INTERPRO	IPR002293:Amino acid/polyamine transporter I	3	0.591716	0.691446	AFUA_7G00440, AFUA_7G01090, AFUA_8G02200	340	49	7036	1.26699	1	0.999998	100
PIR_SUPERFAMILY	PIRSF006060:AA_transporter	3	0.591716	0.716825	AFUA_7G00440, AFUA_7G01090, AFUA_8G02200	69	49	1357	1.20408	1	1	99.9998
Annotation Cluster 18	Enrichment Score: 0.16905866461944352
Category	Term	Count	%	PValue	Genes	List Total	Pop Hits	Pop Total	Fold Enrichment	Bonferroni	Benjamini	FDR
INTERPRO	IPR018957:Zinc finger, C3HC4 RING-type	3	0.591716	0.552946	AFUA_6G13290, AFUA_5G14650, AFUA_4G08840	340	38	7036	1.63375	1	0.99998	99.9989
SMART	SM00184:RING	3	0.591716	0.58971	AFUA_6G13290, AFUA_5G14650, AFUA_4G08840	62	65	2029	1.51042	1	1	99.9826
SP_PIR_KEYWORDS	zinc-finger	4	0.788955	0.780447	AFUA_6G13290, AFUA_5G14650, AFUA_3G11970, AFUA_4G08840	503	78	9629	0.9817	1	0.998661	100
INTERPRO	IPR001841:Zinc finger, RING-type	3	0.591716	0.828135	AFUA_6G13290, AFUA_5G14650, AFUA_4G08840	340	65	7036	0.955113	1	1	100
Annotation Cluster 19	Enrichment Score: 0.1553870356480394
Category	Term	Count	%	PValue	Genes	List Total	Pop Hits	Pop Total	Fold Enrichment	Bonferroni	Benjamini	FDR
INTERPRO	IPR005828:General substrate transporter	5	0.986193	0.600681	AFUA_6G14500, AFUA_4G01560, AFUA_2G11520, AFUA_2G07910, AFUA_7G05100	340	86	7036	1.20315	1	0.999991	99.9998
GOTERM_BP_FAT	GO:0055085~transmembrane transport	5	0.986193	0.619457	AFUA_1G10670, AFUA_4G01560, AFUA_2G11520, AFUA_2G07910, AFUA_7G05100	131	107	3284	1.17143	1	0.999975	99.9997
INTERPRO	IPR003663:Sugar/inositol transporter	4	0.788955	0.662887	AFUA_4G01560, AFUA_2G11520, AFUA_2G07910, AFUA_7G05100	340	70	7036	1.18252	1	0.999998	100
INTERPRO	IPR005829:Sugar transporter, conserved site	4	0.788955	0.770672	AFUA_4G01560, AFUA_2G11520, AFUA_2G07910, AFUA_7G05100	340	83	7036	0.997307	1	1	100
SP_PIR_KEYWORDS	transport	9	1.77515	0.879227	AFUA_8G02550, AFUA_4G01560, AFUA_8G01400, AFUA_2G11520, AFUA_2G07910, AFUA_8G01480, AFUA_5G08170, AFUA_7G05100, AFUA_6G03200	503	215	9629	0.801341	1	0.999787	100
Annotation Cluster 20	Enrichment Score: 0.07858484676170598
Category	Term	Count	%	PValue	Genes	List Total	Pop Hits	Pop Total	Fold Enrichment	Bonferroni	Benjamini	FDR
INTERPRO	IPR015421:Pyridoxal phosphate-dependent transferase, major region, subdomain 1	3	0.591716	0.784836	AFUA_5G02990, AFUA_6G03480, AFUA_6G09640	340	59	7036	1.05224	1	1	100
GOTERM_MF_FAT	GO:0019842~vitamin binding	5	0.986193	0.803347	AFUA_5G02990, AFUA_6G03480, AFUA_1G17200, AFUA_6G09640, AFUA_6G09610	188	120	4117	0.912456	1	0.999983	100
GOTERM_MF_FAT	GO:0030170~pyridoxal phosphate binding	3	0.591716	0.876979	AFUA_5G02990, AFUA_6G03480, AFUA_6G09640	188	78	4117	0.842267	1	0.999997	100
GOTERM_MF_FAT	GO:0070279~vitamin B6 binding	3	0.591716	0.876979	AFUA_5G02990, AFUA_6G03480, AFUA_6G09640	188	78	4117	0.842267	1	0.999997	100
Annotation Cluster 21	Enrichment Score: 0.06290128229722623
Category	Term	Count	%	PValue	Genes	List Total	Pop Hits	Pop Total	Fold Enrichment	Bonferroni	Benjamini	FDR
GOTERM_BP_FAT	GO:0033554~cellular response to stress	4	0.788955	0.760106	AFUA_3G05360, AFUA_2G13410, AFUA_2G02090, AFUA_3G02270	131	99	3284	1.01288	1	0.999999	100
GOTERM_BP_FAT	GO:0006974~response to DNA damage stimulus	3	0.591716	0.89052	AFUA_3G05360, AFUA_2G13410, AFUA_2G02090	131	93	3284	0.808668	1	1	100
GOTERM_BP_FAT	GO:0006281~DNA repair	3	0.591716	0.89052	AFUA_3G05360, AFUA_2G13410, AFUA_2G02090	131	93	3284	0.808668	1	1	100
GOTERM_BP_FAT	GO:0006259~DNA metabolic process	4	0.788955	0.929465	AFUA_3G05360, AFUA_4G11620, AFUA_2G13410, AFUA_2G02090	131	143	3284	0.701222	1	1	100
Annotation Cluster 22	Enrichment Score: 0.05666782793618437
Category	Term	Count	%	PValue	Genes	List Total	Pop Hits	Pop Total	Fold Enrichment	Bonferroni	Benjamini	FDR
INTERPRO	IPR007219:Fungal specific transcription factor	7	1.38067	0.571333	AFUA_2G05360, AFUA_5G09990, AFUA_5G14290, AFUA_3G13600, AFUA_2G17860, AFUA_1G17150, AFUA_4G06420	340	126	7036	1.14967	1	0.999984	99.9994
GOTERM_BP_FAT	GO:0006350~transcription	10	1.97239	0.571565	AFUA_1G05940, AFUA_2G05360, AFUA_6G08170, AFUA_5G09990, AFUA_5G14290, AFUA_3G13600, AFUA_2G17860, AFUA_3G11970, AFUA_1G17150, AFUA_4G06420	131	231	3284	1.08523	1	0.99996	99.9985
SP_PIR_KEYWORDS	zinc	13	2.5641	0.778105	AFUA_6G13290, AFUA_5G14290, AFUA_2G05180, AFUA_8G04360, AFUA_2G17860, AFUA_3G13600, AFUA_3G11970, AFUA_4G08840, AFUA_8G07080, AFUA_1G14390, AFUA_7G01010, AFUA_5G14650, AFUA_1G17150	503	275	9629	0.904948	1	0.998974	100
SMART	SM00066:GAL4	6	1.18343	0.821601	AFUA_7G04820, AFUA_5G14290, AFUA_3G13600, AFUA_2G17860, AFUA_2G00880, AFUA_1G17150	62	224	2029	0.876584	1	1	100
SP_PIR_KEYWORDS	transcription regulation	6	1.18343	0.903901	AFUA_1G05940, AFUA_5G14290, AFUA_3G13600, AFUA_2G17860, AFUA_3G11970, AFUA_1G17150	503	152	9629	0.75565	1	0.999876	100
SP_PIR_KEYWORDS	dna-binding	7	1.38067	0.925665	AFUA_3G05360, AFUA_5G14290, AFUA_3G13600, AFUA_2G17860, AFUA_3G11970, AFUA_6G12150, AFUA_1G17150	503	185	9629	0.724335	1	0.999932	100
SP_PIR_KEYWORDS	Transcription	6	1.18343	0.936675	AFUA_1G05940, AFUA_5G14290, AFUA_3G13600, AFUA_2G17860, AFUA_3G11970, AFUA_1G17150	503	165	9629	0.696114	1	0.999922	100
GOTERM_BP_FAT	GO:0006355~regulation of transcription, DNA-dependent	9	1.77515	0.967682	AFUA_1G05940, AFUA_7G04820, AFUA_5G14290, AFUA_2G05180, AFUA_3G13600, AFUA_2G17860, AFUA_2G00880, AFUA_6G12150, AFUA_1G17150	131	340	3284	0.663583	1	1	100
GOTERM_BP_FAT	GO:0051252~regulation of RNA metabolic process	9	1.77515	0.967682	AFUA_1G05940, AFUA_7G04820, AFUA_5G14290, AFUA_2G05180, AFUA_3G13600, AFUA_2G17860, AFUA_2G00880, AFUA_6G12150, AFUA_1G17150	131	340	3284	0.663583	1	1	100
SP_PIR_KEYWORDS	nucleus	12	2.36686	0.980752	AFUA_1G05940, AFUA_3G05360, AFUA_5G13350, AFUA_4G11620, AFUA_5G14290, AFUA_6G10080, AFUA_3G13600, AFUA_2G17860, AFUA_3G11970, AFUA_6G12150, AFUA_1G17150, AFUA_1G07430	503	355	9629	0.647092	1	0.999986	100
GOTERM_MF_FAT	GO:0003677~DNA binding	17	3.35306	0.981864	AFUA_6G13290, AFUA_6G08170, AFUA_2G13410, AFUA_5G14290, AFUA_2G05180, AFUA_3G13600, AFUA_2G17860, AFUA_3G11970, AFUA_2G00880, AFUA_6G12150, AFUA_4G06420, AFUA_7G04820, AFUA_2G05360, AFUA_3G05360, AFUA_1G10720, AFUA_5G09990, AFUA_1G17150	188	540	4117	0.689411	1	1	100
GOTERM_MF_FAT	GO:0003700~transcription factor activity	8	1.57791	0.983059	AFUA_7G04820, AFUA_5G14290, AFUA_2G05180, AFUA_3G13600, AFUA_2G17860, AFUA_2G00880, AFUA_6G12150, AFUA_1G17150	188	292	4117	0.599971	1	1	100
INTERPRO	IPR001138:Fungal transcriptional regulatory protein, N-terminal	6	1.18343	0.985652	AFUA_7G04820, AFUA_5G14290, AFUA_3G13600, AFUA_2G17860, AFUA_2G00880, AFUA_1G17150	340	224	7036	0.554307	1	1	100
GOTERM_BP_FAT	GO:0045449~regulation of transcription	10	1.97239	0.990627	AFUA_1G05940, AFUA_7G04820, AFUA_5G14290, AFUA_2G05180, AFUA_3G13600, AFUA_2G17860, AFUA_3G11970, AFUA_2G00880, AFUA_6G12150, AFUA_1G17150	131	422	3284	0.594045	1	1	100
GOTERM_MF_FAT	GO:0030528~transcription regulator activity	9	1.77515	0.997414	AFUA_1G05940, AFUA_7G04820, AFUA_5G14290, AFUA_2G05180, AFUA_3G13600, AFUA_2G17860, AFUA_2G00880, AFUA_6G12150, AFUA_1G17150	188	383	4117	0.514596	1	1	100
Annotation Cluster 23	Enrichment Score: 0.03891386619210414
Category	Term	Count	%	PValue	Genes	List Total	Pop Hits	Pop Total	Fold Enrichment	Bonferroni	Benjamini	FDR
GOTERM_BP_FAT	GO:0034470~ncRNA processing	3	0.591716	0.817314	AFUA_6G08910, AFUA_6G02270, AFUA_6G02570	131	77	3284	0.976703	1	1	100
GOTERM_BP_FAT	GO:0034660~ncRNA metabolic process	3	0.591716	0.944012	AFUA_6G08910, AFUA_6G02270, AFUA_6G02570	131	113	3284	0.665541	1	1	100
GOTERM_BP_FAT	GO:0006396~RNA processing	3	0.591716	0.990586	AFUA_6G08910, AFUA_6G02270, AFUA_6G02570	131	163	3284	0.461387	1	1	100
Annotation Cluster 24	Enrichment Score: 0.014579746506014275
Category	Term	Count	%	PValue	Genes	List Total	Pop Hits	Pop Total	Fold Enrichment	Bonferroni	Benjamini	FDR
GOTERM_MF_FAT	GO:0005198~structural molecule activity	5	0.986193	0.858845	AFUA_2G16880, AFUA_2G08130, AFUA_2G02270, AFUA_8G07060, AFUA_8G05890	188	132	4117	0.829505	1	0.999995	100
GOTERM_CC_FAT	GO:0030529~ribonucleoprotein complex	6	1.18343	0.962755	AFUA_2G01990, AFUA_2G16880, AFUA_2G08130, AFUA_7G04280, AFUA_2G02270, AFUA_2G08320	57	211	1307	0.652033	1	1	100
GOTERM_MF_FAT	GO:0003735~structural constituent of ribosome	3	0.591716	0.966965	AFUA_2G16880, AFUA_2G08130, AFUA_2G02270	188	112	4117	0.586579	1	1	100
GOTERM_CC_FAT	GO:0005840~ribosome	3	0.591716	0.980677	AFUA_2G16880, AFUA_2G08130, AFUA_2G02270	57	129	1307	0.533252	1	1	100
SP_PIR_KEYWORDS	ribosomal protein	3	0.591716	0.987472	AFUA_2G16880, AFUA_2G08130, AFUA_2G02270	503	119	9629	0.4826	1	0.999994	100
GOTERM_BP_FAT	GO:0006412~translation	4	0.788955	0.98927	AFUA_2G16880, AFUA_2G08130, AFUA_2G02270, AFUA_6G04020	131	202	3284	0.49641	1	1	100
GOTERM_CC_FAT	GO:0043228~non-membrane-bounded organelle	5	0.986193	0.999028	AFUA_2G16880, AFUA_2G03150, AFUA_3G05360, AFUA_2G08130, AFUA_2G02270	57	275	1307	0.416906	1	1	100
GOTERM_CC_FAT	GO:0043232~intracellular non-membrane-bounded organelle	5	0.986193	0.999028	AFUA_2G16880, AFUA_2G03150, AFUA_3G05360, AFUA_2G08130, AFUA_2G02270	57	275	1307	0.416906	1	1	100
